# Supplementary material for: The transcription factor FOXL2 mobilizes estrogen signaling to maintain the identity of ovarian granulosa cells
Source: eLife. 2014 Nov 4;3:e04207. doi: 10.7554/eLife.04207 (PMC4356143; doi:10.7554/eLife.04207)
Supplement: Figure 1—source data 1. — The different tabs contain respectively (all Log2 transcriptional effects, list of FOXL2 targets, list of FOXL2 ‘in vivo’ targets, list of ESR1 targets, list of ESR2 targets, list of AR targets, list of NR5A1 targets, list of NR2C1 targets, list of AR targets in the absence of FOXL2, and list of NR5A1 targets in the absence of FOXL2). Red indicates activated transcriptional targets (more than twofold). Dark blue indicates repressed transcriptional targets (more than twofold). Orange indicates activated targets (between 1.5-fold and twofold). Light blue indicates repressed transcriptional targets (between 1.5-fold and twofold). DOI: http://dx.doi.org/10.7554/eLife.04207.004 [file elife04207s001.xlsx]

## Sheet: Legend
Legend
Log2 transcriptional effects and transcriptional targets were calculated as indicated in methods
Red indicates activated transcriptional targets (more than twofold)
Dark Blue indicates repressed transcriptional targets (more than twofold)
Orange indicates activated targets (between 1.5-fold and twofold)
Light Blue indicates repressed transcriptional targets (between 1.5-fold and twofold)
List of tables :
Log2 transcriptional effect	Summary of all transcriptional effects calculated for all genes present and detected on both arrays
FOXL2 targets	Transcriptional effect of FOXL2 on its detected targets
FOXL2 "in vivo" targets	Intersect of our FOXL2 targets with the genes modified more than twofold following FOXL2 KO (Uhlenhaut and al 2009)
ESR1 targets	Transcriptional effect of ESR1 (with or without FOXL2) on its detected targets
ESR2 targets	Transcriptional effect of ESR2 (with or without FOXL2) on its detected targets
AR targets	Transcriptional effect of AR (with or without FOXL2) on its detected targets
NR5A1 targets	Transcriptional effect of NR5A1 (with or without FOXL2) on its detected targets
NR2C1 targets	Transcriptional effect of NR2C1 (with or without FOXL2) on its detected targets
AR targets in absence of FOXL2	Transcriptional effect of AR (with or without FOXL2) on its detected targets in absence of FOXL2
NR5A1 targets in absence of FOXL2	Transcriptional effect of NR5A1 (with or without FOXL2) on its detected targets in absence of FOXL2

## Sheet: Log2 transcriptional effects
EntrezGeneID	Gene_name	ESR1 effect (log2)	ESR2 effect (log2)	AR effect (log2)	NR5A1 effect (log2)	NR2C1 (log2)	ESR1 effect in absence of FOXL2 (log2)	ESR2 effect in absence of FOXL2 (log2)	AR effect in absence of FOXL2 (log2)	NR5A1 effect in absence of FOXL2 (log2)	NR2C1 effect in absence of FOXL2 (log2)	FOXL2 effect (log2)	FOXL2 effect in absence of ESR1 (log2)	FOXL2 effect in absence of ESR2 (log2)	FOXL2 effect in absence of AR (log2)	FOXL2 effect in absence of NR5A1 (log2)
11298	Aanat	-0.0724063	0.119772	-0.103469	-0.153557	0.38185	0.108542	0.0766027	0.212039	0.276335	0.298753	-0.2503	-0.069351	-0.293469	0.0652084	0.179593
11306	Abcb7	-0.0189228	-0.0725275	-0.198853	-0.0557747	-0.0574508	-0.190651	-0.233577	-0.339649	-0.209373	-0.20896	0.383415	0.211686	0.222365	0.242619	0.229817
11307	Abcg1	-0.248468	-0.143337	-0.448107	-0.482797	0.049874	-0.230188	-0.106301	-0.291505	-0.40969	-0.0593838	-0.330026	-0.311747	-0.29299	-0.173423	-0.25692
11308	Abi1	0.155534	-0.0683777	0.221818	-0.351284	-0.180917	-0.110821	-0.0977517	0.122857	-0.286236	-0.230929	-0.0212799	-0.287635	-0.050654	-0.120241	0.0437677
11350	Abl1	-0.21593	-0.183226	-0.186006	-0.130646	0.0417862	-0.0634095	-0.113151	-0.11015	-0.0225051	-0.0198545	-0.0390141	0.113506	0.0310608	0.0368421	0.0691267
11352	Abl2	0.238475	0.259695	-0.00528628	0.0843019	0.299822	0.127302	0.200484	-0.0200582	0.158634	0.275123	0.109304	-0.00186879	0.0500929	0.0945325	0.183637
11363	Acadl	-0.0970335	-0.197162	-0.31513	-0.0941278	0.018418	0.0482168	-0.0136313	-0.0139997	0.100935	-0.0222868	-0.297538	-0.152288	-0.114007	0.00359298	-0.102475
11364	Acadm	0.0946676	-0.17442	0.0101473	0.178004	-0.163526	0.142918	-0.191771	0.0263438	0.124889	-0.147801	-0.00515473	0.0430957	-0.0225054	0.0110418	-0.0582705
11370	Acadvl	-0.253965	-0.385589	-0.244204	-0.27617	-0.101511	0.128275	-0.10576	-0.172359	-0.141431	-0.039848	-0.0571337	0.325107	0.222694	0.0147118	0.077605
11409	Acads	-0.0401433	0.0278017	-0.0478486	0.215166	0.18589	0.0832259	0.0625065	0.0733671	0.224569	0.129349	-5.11532e-05	0.123318	0.0346537	0.121164	0.00935141
11416	Slc33a1	0.154511	-0.120359	0.0773065	0.052856	-0.0222123	0.0474513	0.0101098	0.133851	0.123766	0.0257978	-0.140384	-0.247443	-0.00991507	-0.0838397	-0.0694742
11421	Ace	-0.228268	-0.0558294	-0.217807	-0.848629	-0.213277	-0.496286	-0.505715	-0.439858	-0.568336	-0.148993	0.82604	0.558022	0.376155	0.603988	1.10633
11426	Macf1	0.165599	0.0984584	0.0724569	0.0420462	0.159774	0.0106317	-0.0202578	0.0280026	-0.0657081	0.0315077	0.107212	-0.0477555	-0.0115046	0.0627573	-0.000542644
11428	Aco1	0.048099	-0.0639246	0.0136538	0.244324	-0.0497502	-0.0441369	-0.136751	-0.021728	0.11498	-0.108262	0.0545431	-0.0376928	-0.0182828	0.0191613	-0.0748005
11429	Aco2	0.0044764	-0.091497	-0.161914	0.0167698	-0.0759649	0.01865	0.0481298	-0.0814272	0.000553475	-0.00221854	-0.038437	-0.0242634	0.10119	0.04205	-0.0546533
11430	Acox1	-0.0416539	-0.0351556	-0.120246	-0.0632025	-0.139817	-0.0176383	-0.00948566	-0.0776914	-0.102557	-0.0347096	-0.0636255	-0.0396099	-0.0379556	-0.0210706	-0.10298
11431	Acp1	0.0182123	-0.0637815	-0.0621856	-0.0246607	-0.0977293	0.0817983	0.00248671	0.00471145	-0.0238372	-0.0255999	-0.102767	-0.0391811	-0.036499	-0.0358701	-0.101944
11432	Acp2	0.0936542	0.0709431	0.0908926	0.199446	-0.00614231	0.057403	0.130189	0.103913	0.147295	0.0914261	-0.0468344	-0.0830856	0.0124117	-0.0338143	-0.0989853
11433	Acp5	-0.672182	-0.193413	-0.656449	-0.220379	-0.259058	-0.316598	-0.0422344	-0.330829	-0.220129	-0.177103	-0.164789	0.190795	-0.0136102	0.160831	-0.164539
11443	Chrnb1	-0.0462096	0.162234	-0.15289	0.33903	0.122054	0.0161624	0.0469789	-0.152126	0.132277	0.218827	0.105234	0.167605	-0.0100217	0.105998	-0.10152
11459	Acta1	0.159068	-0.0445981	-0.268078	-0.218736	0.142636	0.0170574	0.127002	0.112709	-0.0142197	0.107082	-0.252488	-0.394498	-0.0808882	0.128299	-0.047971
11465	Actg1	0.0477104	0.0206422	-0.0323499	-0.115003	-0.0326912	0.00268974	0.0153765	0.0169893	-0.0572135	0.0236698	-0.0508123	-0.0958329	-0.056078	-0.00147305	0.00697677
11468	Actg2	0.132465	-0.0300664	-0.24937	0.0548016	0.111323	0.293349	0.229577	0.195016	0.127239	0.440803	-0.248267	-0.0873832	0.0113765	0.19612	-0.175829
11474	Actn3	0.280738	0.172913	0.903043	-1.11963	-0.0149079	0.0824022	-0.0128391	0.883368	-1.27728	-0.0898506	-0.444791	-0.643127	-0.630544	-0.464466	-0.602447
11475	Acta2	0.0140738	-0.0207602	0.218331	-0.354917	0.108838	-0.063566	0.0929243	0.254808	-0.343426	0.0812024	-0.130965	-0.208605	-0.0172803	-0.0944882	-0.119474
11477	Acvr1	-0.0155014	-0.0136047	0.234554	0.060638	0.062985	-0.0634811	-0.173219	0.217199	0.071948	-0.0466916	0.109747	0.0617675	-0.0498676	0.0923917	0.121057
11479	Acvr1b	0.0476271	0.0108114	0.0293032	0.343	0.665498	0.0359049	-0.0335016	-0.231723	0.293682	0.387664	0.58221	0.570487	0.537897	0.321183	0.532892
11480	Acvr2a	0.86067	0.14422	0.445091	0.151424	0.0841224	0.23523	-0.211561	0.0586807	-0.0908053	-0.159904	0.261248	-0.364192	-0.0945329	-0.125163	0.0190184
11481	Acvr2b	-0.479646	-0.272118	-0.499982	-0.202074	0.0479326	-0.0776689	-0.20215	-0.288484	-0.0399052	-0.127407	0.00995364	0.411931	0.0799216	0.221453	0.172122
11482	Acvrl1	-0.480087	-0.173377	-0.923503	0.673053	-0.217865	-0.0951366	0.0246129	-0.519382	0.871103	-0.030963	-0.576985	-0.192034	-0.378995	-0.172864	-0.378935
11486	Ada	-0.160094	-0.241677	-0.144927	-0.015695	-0.149078	-0.0685368	-0.164456	-0.0680404	0.0655797	-0.221605	-0.134689	-0.0431319	-0.0574684	-0.0578022	-0.0534141
11490	Adam15	-0.0934955	-0.0557541	-0.0184131	-0.0517456	-0.0146292	-0.0542312	0.079032	0.0669199	0.150895	0.0140378	-0.030761	0.00850322	0.104025	0.054572	0.17188
11491	Adam17	-0.23486	-0.186532	-0.271932	-0.167164	-0.127704	-0.138077	-0.125397	-0.123101	-0.100784	-0.128607	-0.145236	-0.0484529	-0.0841005	0.00359524	-0.0788566
11495	Adam2	0.72849	0.137851	0.44883	-0.160217	0.304064	-0.0944189	0.0499857	0.0673282	-0.0978656	0.109055	0.918438	0.0955295	0.830572	0.536936	0.980789
11501	Adam8	-0.178665	-0.307754	-0.264119	-0.389827	0.0558755	0.00560121	-0.0290761	-0.0835109	-0.191622	-0.039264	-0.269055	-0.0847885	0.00962292	-0.0884463	-0.0708498
11502	Adam9	-0.0774646	-0.00233753	0.0956068	-0.0242588	-0.0239895	-0.138283	-0.00825188	0.0314287	-0.131797	-0.0295988	-0.0118516	-0.0726702	-0.0177659	-0.0760297	-0.11939
11504	Adamts1	-0.610314	-0.235098	-0.0935041	-0.65649	-0.0246252	-0.308497	-0.0744129	0.329988	-0.203225	-0.141307	-0.757106	-0.455289	-0.596421	-0.333614	-0.303841
11512	Adcy6	-0.228009	-0.0838852	-0.114093	-0.413063	0.0250477	-0.0659583	-0.0268354	-0.0844983	-0.172354	0.0608008	-0.209975	-0.0479242	-0.152925	-0.180381	0.0307343
11513	Adcy7	0.123284	-0.108546	0.133301	-0.265622	0.188271	0.139105	-0.132609	0.0765536	-0.222498	0.13145	-0.0707956	-0.0549748	-0.0948586	-0.127543	-0.0276723
11515	Adcy9	0.18669	0.153676	-0.137291	0.254237	0.0571635	0.121201	0.0992415	-0.145854	0.443554	-0.116585	0.195015	0.129527	0.140581	0.186452	0.384333
11518	Add1	-0.0695751	-0.0675294	-0.225281	-0.0891355	0.0155266	-0.0568921	-0.255615	-0.359267	-0.151826	0.133561	0.692126	0.704809	0.50404	0.55814	0.629435
11520	Plin2	-0.341133	-0.163575	-0.286192	-0.124343	-0.0395733	-0.0472703	-0.076123	-0.170596	-0.121961	-0.0839737	-0.0691014	0.224761	0.0183504	0.046494	-0.0667198
11522	Adh1	-0.0903422	-0.0433672	-0.0624776	0.539499	0.119294	-0.125505	-0.109271	0.0269974	0.484564	-0.0344512	-0.173928	-0.209091	-0.239832	-0.0844532	-0.228863
11529	Adh7	-0.326583	-0.32694	-0.237633	1.06565	0.262094	0.0981871	-0.0786647	0.0506263	1.11728	0.215423	-0.665613	-0.240843	-0.417338	-0.377353	-0.613984
11532	Adh5	-0.183458	-0.291895	-0.28222	0.0763906	0.0313286	-0.123093	-0.195466	-0.0316387	0.0786306	-0.181218	-0.101671	-0.0413066	-0.0052421	0.148911	-0.0994309
11534	Adk	-0.0835322	-0.227775	-0.0559433	-0.294517	-0.199694	-0.228605	-0.12382	-0.015568	-0.152047	-0.209827	-0.0413226	-0.186395	0.0626319	-0.00094735	0.101147
11535	Adm	0.226664	-0.0484877	-0.105971	0.097323	-0.0319389	0.471798	0.0470591	-0.0382838	0.0633189	0.191167	-0.00578452	0.23935	0.0897623	0.0619026	-0.0397886
11539	Adora1	-0.0832641	-0.642654	-0.669312	0.459077	-0.0194343	0.00347949	-0.256093	-0.186928	0.755863	0.141063	-0.928005	-0.841261	-0.541444	-0.445621	-0.631219
11541	Adora2b	0.173985	-0.27012	-0.0742098	-0.44273	0.124623	0.390859	-0.0567372	0.021784	-0.557792	-0.016082	-0.579488	-0.362615	-0.366106	-0.483495	-0.694551
11544	Adprh	-0.142125	-0.187283	-0.173116	0.0676922	0.158114	0.0385308	0.00985121	-0.0956463	0.163297	0.217141	-0.154787	0.0258687	0.042347	-0.0773177	-0.0591825
11545	Parp1	-0.0397331	-0.015221	-0.0346561	0.221737	0.0586193	-0.0648876	-0.107773	-0.119858	0.0927088	-0.0181895	0.0822755	0.0571211	-0.0102768	-0.00292626	-0.0467526
11546	Parp2	0.125711	0.659418	0.282091	0.241925	0.0626252	-0.2042	0.457093	0.0812864	0.120947	0.146061	0.144444	-0.185467	-0.0578802	-0.05636	0.0234664
11548	Adra1b	0.0623227	0.0781001	-0.182127	-0.104537	0.131301	-0.0367897	0.13228	-0.104826	-0.0299826	0.249025	-0.177071	-0.276184	-0.122891	-0.0997699	-0.102517
11552	Adra2b	-0.131705	0.166637	-0.0374893	-0.0554466	0.0520068	-0.131289	0.0659281	-0.0456903	-0.0112353	0.279236	-0.23364	-0.233223	-0.334349	-0.241841	-0.189428
11555	Adrb2	-0.252389	-0.627298	-0.48479	-0.132789	-0.191885	-0.0879362	-0.486765	-0.548106	-0.128903	-0.150218	0.541146	0.705599	0.681679	0.47783	0.545032
11564	Adsl	-0.128168	-0.219666	-0.191955	-0.0497105	0.0900652	-0.0507276	-0.112198	-0.102961	-0.00528453	-0.129618	-0.0266554	0.050785	0.0808131	0.0623386	0.0177705
11565	Adssl1	-1.17304	-0.881177	-0.347196	-0.968878	-0.228406	-0.626794	-0.777806	-0.273246	-0.49081	-0.123021	-0.405153	0.141093	-0.301781	-0.331203	0.0729152
11566	Adss	-0.0382984	-0.0781899	0.00805765	-0.0163059	-0.070935	0.0519829	-0.0611475	0.0438279	-0.0265467	0.00698247	-0.0539356	0.0363457	-0.0368932	-0.0181654	-0.0641765
11568	Aebp1	0.0912835	0.051429	-0.0848712	0.0281273	-0.0311708	0.0165028	0.124546	-0.0402552	0.183137	0.0177068	-2.45424e-05	-0.0748053	0.0730923	0.0445915	0.154985
11569	Aebp2	-0.0395154	-0.156313	0.060644	-0.124107	-0.0779679	-0.0312158	-0.110364	0.110139	-0.0189688	-0.0601467	-0.0643135	-0.0560139	-0.0183653	-0.0148185	0.0408243
11593	Aga	-0.0775554	-0.175005	-0.172146	-0.0873298	-0.228918	0.0435662	-0.123118	-0.134986	-0.131078	-0.161118	-0.0546119	0.0665097	-0.00272491	-0.0174512	-0.0983597
11595	Acan	-0.039059	-0.467261	0.0114983	0.696464	0.205229	-0.212986	-0.114359	0.113705	1.0813	-0.392389	-0.901079	-1.07501	-0.548178	-0.798872	-0.516244
11600	Angpt1	0.248346	0.279614	-0.0687489	-0.170027	-0.518699	0.0348128	-0.0250389	-0.271492	-0.804133	-1.50705	1.09727	0.883741	0.792622	0.894531	0.463169
11601	Angpt2	0.0353913	0.543528	0.48082	-0.473247	-0.103314	0.140783	0.534649	0.0428064	-0.774282	-0.0351241	0.793709	0.899101	0.784829	0.355695	0.492674
11602	Angpt4	0.522816	0.188	0.0828739	-0.912691	-0.312047	0.125088	0.151493	0.020914	-0.712401	0.0175056	0.543288	0.145561	0.506781	0.481328	0.743578
11603	Agrn	-0.23087	-0.23429	-0.383206	-0.351224	0.0780596	-0.0738892	-0.0662152	-0.189409	-0.0980816	-0.0260057	-0.176537	-0.0195562	-0.00846195	0.0172596	0.0766059
11604	Agrp	0.0992942	0.363136	0.126167	-0.062504	0.250889	-0.0384009	0.278232	-0.0190841	-0.0107789	0.220372	0.0306185	-0.107076	-0.0542853	-0.114633	0.0823436
11605	Gla	-0.341594	-0.0981311	-0.392115	-0.085598	-0.10554	-0.0175388	0.165386	-0.18119	0.103405	0.04579	-0.148609	0.175446	0.114909	0.0623163	0.040394
11610	Agtrap	-0.180234	-0.287481	-0.167319	-0.0066224	-0.266981	-0.14996	-0.115557	-0.0466589	0.178037	-0.0863916	-0.271605	-0.241331	-0.0996813	-0.150945	-0.0869461
11622	Ahr	0.301484	0.111502	-0.0494164	-0.147498	-0.0697474	-0.117555	-0.230653	-0.21337	-0.307748	0.0241474	0.514724	0.0956853	0.172569	0.350771	0.354475
11624	Ahrr	0.00899508	-0.0123467	0.232925	0.167617	0.224006	-0.0824441	0.0687725	0.121494	0.125062	0.155459	0.0567545	-0.0346846	0.137874	-0.0546768	0.0142002
11628	Aicda	-0.164817	0.0912419	-0.167755	0.0509301	-0.518813	-0.24712	-0.275249	-0.228817	-0.123972	0.0607846	0.698656	0.616353	0.332165	0.637593	0.523754
11629	Aif1	-0.171781	0.186002	0.069967	-0.319514	0.0368483	-0.588381	0.148619	-0.0949467	-0.251415	0.0346324	-0.108082	-0.524683	-0.145465	-0.272996	-0.0399836
11630	Aim1	-0.0146143	0.0127901	0.102134	-0.653494	0.141398	-0.122648	0.133366	-0.0233129	-0.252768	0.0454109	-0.0194232	-0.127457	0.101153	-0.14487	0.381303
11632	Aip	-0.323649	-0.192648	-0.227238	-0.00926127	-0.0378874	-0.126298	-0.0913682	-0.0859522	-0.0065566	-0.173359	-0.155999	0.0413524	-0.0547191	-0.0147129	-0.153294
11636	Ak1	-0.0371812	-0.262154	-0.179181	-0.151425	-0.0894466	0.0222951	-0.0155425	-0.0622277	-0.0163634	0.000642098	-0.196989	-0.137513	0.0496226	-0.0800357	-0.0619282
11637	Ak2	-0.195758	-0.114307	-0.279626	-0.0541087	-0.136028	-0.0225114	0.02373	-0.170143	-0.041673	0.00492192	-0.161741	0.0115054	-0.0237044	-0.052258	-0.149306
11639	Ak3l1	0.072386	-0.32342	-0.941042	-0.43053	-0.662214	0.132294	-0.641565	-0.0716994	-0.740525	0.110876	-0.038694	0.0212138	-0.356839	0.830649	-0.348689
11640	Akap1	-0.0118187	-0.118952	-0.155608	0.000489974	-0.0291287	-0.0350486	-0.0531357	-0.0154059	0.123842	-0.0241003	-0.0389629	-0.0621928	0.026853	0.101239	0.0843887
11641	Akap2	-0.0120878	0.0388945	-0.095333	-0.289723	0.020963	-0.0253193	0.0552206	0.0175385	-0.166142	-0.0627027	-0.16939	-0.182622	-0.153064	-0.0565189	-0.0458095
11651	Akt1	0.0444862	-0.0180493	-0.076244	0.0114435	0.0689052	-0.0645099	0.0124318	-0.01891	0.0223245	-0.0156432	0.00853224	-0.100464	0.0390134	0.0658663	0.0194132
11652	Akt2	-0.184203	-0.0432725	-0.142285	0.028638	-0.0338635	-0.0871011	0.000539557	-0.0862167	0.0486199	-0.0119671	-0.122585	-0.025483	-0.0787728	-0.0665165	-0.102603
11655	Alas1	-0.0178124	-0.322857	-0.146942	0.338529	-0.151093	-0.098766	-0.201835	-0.0209852	0.399383	-0.100064	-0.316887	-0.397841	-0.195865	-0.190931	-0.256034
11658	Alcam	0.296462	-0.0646937	0.668214	0.380445	0.0657345	0.0200752	-0.0634882	0.564173	0.454902	0.0523785	0.308473	0.0320867	0.309679	0.204433	0.382929
11666	Abcd1	-0.364714	-0.208829	-0.487675	0.206238	-0.110383	-0.129064	-0.0955871	-0.313029	0.184602	-0.0153476	-0.158579	0.0770712	-0.0453371	0.0160668	-0.180216
11668	Aldh1a1	-0.129167	-0.094846	-0.127553	-0.0260539	-0.08555	-0.0503268	-0.0562927	-0.0434171	0.0253208	-0.00296771	-0.170242	-0.0914017	-0.131688	-0.0861056	-0.118867
11669	Aldh2	-0.189942	-0.189855	-0.183712	-0.183311	-0.134222	-0.0460263	-0.0200791	-0.0165465	-0.0103824	0.00344956	-0.190166	-0.0462507	-0.0203904	-0.0230006	-0.0172374
11671	Aldh3a2	0.434688	0.140203	0.0502669	0.0148292	0.0254781	0.255492	0.0675086	0.0488569	-0.0652661	-0.0477314	0.0551002	-0.124096	-0.0175944	0.0536903	-0.0249951
11674	Aldoa	-0.0553309	-0.101756	-0.198163	0.0155071	-0.047568	-0.0130722	-0.0903249	-0.0534014	0.0628219	-0.062773	-0.101301	-0.0590428	-0.0898705	0.0434606	-0.0539867
11676	Aldoc	-0.0841329	0.133077	-0.393799	0.177641	-0.239554	0.0602144	0.0404567	-0.0290331	0.101625	-0.152007	-0.580567	-0.436219	-0.673187	-0.2158	-0.656583
11677	Akr1b3	-0.0479784	-0.0707046	-0.0809506	-0.0273056	-0.0164412	-0.0769655	-0.025934	-0.00736677	0.00507851	0.0117964	-0.113906	-0.142893	-0.0691351	-0.0403219	-0.0815215
11690	Alox5ap	0.334134	0.699602	-0.349203	-0.206129	-0.526172	-0.00111622	0.463656	-0.131692	-0.420911	0.024505	-0.0127114	-0.347961	-0.248657	0.204799	-0.227493
11692	Gfer	0.127978	0.0250575	0.0251525	0.302856	0.211169	0.129479	0.136849	0.0827817	0.213994	0.131013	0.166669	0.16817	0.27846	0.224298	0.0778062
11722	Amy1	-0.236549	-0.697139	0.0903566	-0.139928	0.0653764	-0.061941	-0.670191	-0.0334288	0.0141536	0.0648741	0.0809747	0.255583	0.107923	-0.0428107	0.235056
11727	Ang	0.00802748	0.311688	-0.00353719	0.0254791	0.0396901	-0.18479	0.153876	0.0121154	0.0278954	0.333844	-0.0920734	-0.284891	-0.249885	-0.0764208	-0.0896571
11733	Ank1	0.117365	0.136061	0.214153	-0.323691	0.189743	-0.269474	-0.00925526	0.207835	-0.34061	0.207545	-0.0705337	-0.457373	-0.21585	-0.0768511	-0.0874531
11736	Ankfy1	-0.00709722	0.0696036	0.095865	-0.414452	-0.0498999	-0.153988	-0.227158	-0.041158	-0.176273	-0.0551591	0.0597901	-0.0871005	-0.236972	-0.0772329	0.297969
11737	Anp32a	0.146568	-0.368132	-0.152529	-0.142171	-0.122874	-0.0773173	-0.284208	-0.0509076	-0.106134	-0.23178	-0.0660564	-0.289942	0.0178668	0.0355653	-0.0300194
11739	Slc25a4	-0.199574	-0.208024	-0.302169	-0.107158	-0.107568	0.00676999	-0.0500172	-0.105868	-0.0328619	-0.0414676	-0.143699	0.062645	0.0143084	0.0526018	-0.0694021
11740	Slc25a5	-0.0341902	-0.0339523	-0.0304306	0.0951568	-0.0222018	-0.131503	-0.194656	-0.131153	-0.109075	-0.269266	0.113589	0.016277	-0.0471142	0.0128674	-0.0906422
11744	Anxa11	-0.149378	-0.118546	-0.0819171	0.0478865	0.0231582	-0.0530231	-0.114547	-0.0376154	0.0945906	-0.0322229	0.104744	0.201099	0.108743	0.149046	0.151448
11745	Anxa3	0.0946281	0.00488072	0.00958742	-0.0495413	0.109271	0.010156	-0.0130513	0.150578	-0.0116578	0.0640949	-0.261326	-0.345798	-0.279258	-0.120335	-0.223442
11746	Anxa4	0.000917266	0.112325	-0.0843359	0.0982287	0.116781	0.0792153	0.0936685	-0.0248145	-0.0189549	0.076748	-0.0781114	0.000186628	-0.0967676	-0.0185899	-0.195295
11747	Anxa5	-0.0370807	-0.128236	-0.11985	0.102217	-0.0916875	-0.0311531	-0.0620379	-0.0391955	0.106233	-0.0524313	-0.152918	-0.146991	-0.0867199	-0.0722639	-0.148902
11749	Anxa6	-0.117185	-0.257118	-0.298951	-0.00834654	-0.174992	-0.0315855	-0.145865	-0.217662	0.000374495	-0.143688	-0.199575	-0.113975	-0.0883217	-0.118286	-0.190854
11750	Anxa7	0.0587051	0.0888473	-0.0315259	0.222376	0.0176195	0.0188301	0.0100325	-0.0743208	0.174046	0.0306274	-0.0788096	-0.118685	-0.157624	-0.121604	-0.127139
11757	Prdx3	0.206358	0.0622735	0.144025	0.318044	-0.0263649	0.0882775	0.0680961	0.116691	0.195001	0.0446361	0.128216	0.0101354	0.134038	0.100882	0.0051727
11758	Prdx6	0.060123	-0.129081	0.322754	-0.0850781	0.135361	-0.124423	-0.14606	0.25525	-0.107086	-0.065387	0.192958	0.00841237	0.175979	0.125455	0.17095
11761	Aox1	0.0664816	0.0883246	0.0696762	-0.0437416	0.108544	-0.0108781	0.0341918	-0.00311646	-0.210974	-0.0252075	0.336538	0.259178	0.282405	0.263745	0.169306
11764	Ap1b1	0.179655	0.0617422	0.0211426	0.136096	0.0562283	0.0804387	0.0190932	-0.0517107	0.187738	0.0119092	-0.0251947	-0.124411	-0.0678436	-0.098048	0.0264474
11765	Ap1g1	0.143999	0.380487	0.155381	0.132438	0.0068316	-0.00756064	0.128985	-0.024248	-0.0609064	-0.0848382	0.122425	-0.0291352	-0.129077	-0.0572046	-0.0709196
11767	Ap1m1	-0.041899	0.02156	-0.0761	0.104725	0.031371	0.0220944	0.0673846	-0.0886211	-0.0249863	0.066576	-0.0132744	0.050719	0.0325501	-0.0257956	-0.142986
11769	Ap1s1	-0.28914	-0.263552	-0.499933	-0.226092	-0.0536137	0.0293909	0.0276907	-0.119672	-0.0349835	-0.0334868	-0.359728	-0.0411966	-0.0684856	0.0205327	-0.168619
11770	Fabp4	-0.365927	-0.381367	-0.287362	0.061253	0.0172608	-2.31934	-0.108731	0.00833954	0.109311	0.0491583	-0.243396	-2.1968	0.0292404	0.0523057	-0.195338
11771	Ap2a1	0.110012	0.0747198	0.121042	-0.0146625	0.0444843	0.0593194	0.136596	0.0612889	0.0914425	0.084138	-0.0660688	-0.116762	-0.00419227	-0.125822	0.0400362
11772	Ap2a2	0.011446	0.0286065	0.00246668	-0.140879	-0.0445138	0.0503692	0.0546693	0.0277955	-0.080986	0.0226204	-0.0846307	-0.0457074	-0.0585679	-0.0593019	-0.0247377
11773	Ap2m1	-0.0506475	0.0464721	0.0388097	0.0017289	-0.0655908	-0.0617918	-0.104549	-0.0711103	-0.0664919	-0.14848	0.00997727	-0.00116709	-0.141044	-0.0999427	-0.0582435
11774	Ap3b1	0.0411884	-0.00799806	-0.0723462	0.0838357	0.0144186	-0.069586	0.012212	-0.0225822	-0.031537	-0.121671	0.0213937	-0.0893807	0.0416037	0.0711576	-0.0939791
11776	Ap3d1	0.00817205	0.041225	-0.0458139	-0.0982046	0.0493408	-0.059182	0.0262358	-0.0719129	-0.0249093	-0.0877988	-0.0237671	-0.0911211	-0.0387563	-0.0498662	0.0495282
11777	Ap3s1	0.515012	0.338328	0.440315	0.272327	0.0629911	0.278319	0.131118	0.214118	0.042285	0.0718404	0.286528	0.0498355	0.0793181	0.0603306	0.0564854
11778	Ap3s2	-0.0662823	-0.0878683	-0.372377	-0.528926	-0.189544	-0.066459	-0.00542926	-0.204312	-0.198878	-0.181227	-0.152675	-0.152851	-0.0702357	0.0153898	0.177372
11781	Ap4m1	-0.303215	-0.0821776	-0.118793	-0.0775858	-0.0853947	-0.158729	-0.0818479	-0.092713	-0.0426651	-0.0979979	-0.0367027	0.107784	-0.0363729	-0.0106232	-0.00178202
11782	Ap4s1	0.124516	-0.0772286	0.104188	-0.156183	-0.200822	-0.0619588	-0.0483672	0.100346	-0.072004	-0.129962	-0.0338705	-0.220346	-0.00500915	-0.0377126	0.0503083
11783	Apaf1	-0.0720151	-0.165093	-0.303453	-0.168017	-0.0523929	-0.0538449	-0.0988632	-0.144355	-0.0300871	-0.155863	-0.175852	-0.157682	-0.109622	-0.0167548	-0.0379228
11785	Apbb1	0.00792303	0.085012	0.121522	0.0889201	0.224223	0.146636	0.0597588	-0.0445384	-0.072436	0.070795	0.0860812	0.224794	0.060828	-0.0799795	-0.075275
11787	Apbb2	0.154125	0.479222	0.371305	0.162942	-0.00869865	0.030962	0.312664	0.166885	-0.0117486	0.140531	0.10885	-0.0143133	-0.0577078	-0.0955697	-0.065841
11789	Apc	-0.0945446	-0.0582483	-0.00423231	-0.031864	0.0676308	-0.117756	-0.148178	-0.00551134	-0.00613358	-0.0513473	0.0301138	0.006902	-0.0598158	0.0288348	0.0558442
11790	Speg	-0.264218	-0.0920063	-0.459908	-0.363581	-0.344217	0.0512086	0.0145953	-0.0689897	-0.0330202	-0.0713885	-0.536394	-0.220967	-0.429792	-0.145475	-0.205832
11792	Apex1	-0.311354	-0.236813	-0.130504	0.0487931	-0.0663602	-0.171407	-0.16262	-0.0587644	-0.0351257	-0.212405	-0.0741136	0.0658339	7.86097e-05	-0.00237363	-0.158032
11793	Atg5	-0.0909708	0.00991915	-0.0601849	0.176571	-0.0314926	-0.0127476	0.0227077	0.0289515	0.0672759	0.0243048	0.0125605	0.0907837	0.0253491	0.101697	-0.0967348
11796	Birc3	-0.178743	-0.0195801	-0.143681	-0.054341	0.0676464	-0.072596	0.0760039	0.0552089	0.0801422	0.0191907	-0.282275	-0.176129	-0.186692	-0.0833859	-0.147792
11797	Birc2	-0.227883	-0.279628	-0.077572	0.0229004	-0.0814329	-0.0850789	-0.0575557	0.235135	0.216047	-0.165705	-0.580712	-0.437908	-0.35864	-0.268005	-0.387565
11798	Xiap	0.145917	0.145738	0.123027	0.145362	0.0418665	0.0360382	0.0139524	0.021225	0.0368415	0.075176	0.0713033	-0.0385757	-0.0604826	-0.0304985	-0.0372171
11799	Birc5	0.380079	-0.184254	-0.063907	-0.0303388	-0.154848	0.130842	-0.0930158	-0.0600912	-0.0915182	-0.0832396	-0.0533259	-0.302563	0.0379123	-0.0495101	-0.114505
11800	Api5	0.272813	0.0317379	0.14128	-0.0991886	-0.0975478	0.0605804	-0.0712693	0.0136294	-0.0908083	-0.0281089	0.0663933	-0.145839	-0.0366139	-0.0612569	0.0747737
11803	Aplp1	-0.33271	-0.246981	-0.296012	-0.162348	-0.165833	-0.0390592	-0.184611	-0.0331712	-0.260119	-0.148253	-0.189077	0.104574	-0.126707	0.0737642	-0.286848
11804	Aplp2	-0.131752	-0.211331	-0.274946	-0.148402	-0.21391	-0.12096	-0.136993	-0.167721	-0.121143	-0.0636117	-0.073898	-0.0631052	0.000439839	0.033327	-0.0466395
11807	Apoa2	-0.178802	0.418525	0.481416	0.0221477	-0.16173	0.081325	0.410854	0.496145	0.0176636	0.275647	-0.22565	0.0344766	-0.233321	-0.210922	-0.230134
11810	Apobec1	-0.0916751	0.0177594	0.188592	-0.261781	-0.151105	-0.151401	-0.0100898	-0.00935328	-0.300732	-0.0334564	0.386053	0.326327	0.358203	0.188107	0.347102
11812	Apoc1	0.103072	0.137387	-0.109766	-0.157918	0.303381	0.198507	0.262485	0.193334	0.171827	0.364537	-0.362572	-0.267138	-0.237474	-0.0594721	-0.0328272
11815	Apod	0.150021	-0.0374406	0.194592	0.13558	0.456874	-0.0606973	0.258175	0.0891182	0.0136324	0.504293	0.0924	-0.118319	0.388015	-0.0130735	-0.029547
11816	Apoe	-0.461689	-0.0474526	-0.120059	-0.535987	-0.156037	0.0211353	0.119604	0.0945424	-0.135854	0.231302	-0.211623	0.271201	-0.0445664	0.00297855	0.18851
11819	Nr2f2	0.7539	0.815142	1.26958	0.281885	-0.0154029	0.301861	0.509433	0.62175	-0.0130522	0.176481	0.473178	0.0211394	0.167469	-0.17465	0.178241
11820	App	0.142438	0.138914	0.0352684	0.0662155	0.0836748	0.0641328	0.0579657	-0.0347927	0.000224983	0.127393	-0.0336265	-0.111932	-0.114574	-0.103688	-0.099617
11821	Aprt	-0.106885	-0.109251	-0.193356	-0.204505	-0.0927352	0.00552169	0.00685346	-0.081036	-0.127528	-0.0182357	-0.132478	-0.0200718	-0.0163734	-0.0201585	-0.0555013
11828	Aqp3	-0.162726	0.278649	-0.331545	-0.467454	0.152175	-0.180728	0.169813	-0.57009	-0.536376	-0.236122	0.066388	0.0483863	-0.0424482	-0.172157	-0.00253425
11834	Aqr	0.0329338	0.173089	0.20513	0.163132	-0.0129149	-0.0143703	0.045086	0.0293694	0.0221704	0.173163	0.0847792	0.0374751	-0.0432235	-0.0909813	-0.0561823
11835	Ar	-0.0493831	0.119194	2.76219	0.0651026	0.036348	-0.11818	-0.113885	2.09886	0.0440804	-0.185597	0.178675	0.109878	-0.0544046	-0.484661	0.157653
11836	Araf	-0.0242365	-0.0487117	0.00217781	0.0457404	-0.00579594	0.00944373	-0.0320933	0.0223207	0.0940621	0.0316479	-0.0484292	-0.014749	-0.0318109	-0.0282863	-0.00010753
11837	Rplp0	-0.140597	-0.14765	-0.203247	-0.023511	-0.0143448	-0.0317431	-0.0741434	-0.017241	0.0223306	-0.0184193	-0.10805	0.000803804	-0.0345434	0.0779558	-0.0622086
11840	Arf1	-0.0722986	-0.0010604	0.049704	0.030245	-0.0224287	-0.016099	-0.0710602	-0.0341216	-0.0529135	-0.0379698	0.0141219	0.0703215	-0.0558779	-0.0697037	-0.0690366
11841	Arf2	0.128478	-0.35543	-0.327981	-0.267929	-0.218913	0.176743	-0.109192	-0.194424	-0.175768	-0.115974	-0.2256	-0.177334	0.0206379	-0.0920431	-0.133438
11842	Arf3	-0.160339	-0.230165	-0.29824	-0.225839	-0.111936	-0.109344	-0.106348	-0.185257	-0.0582218	-0.0769346	-0.16917	-0.118174	-0.0453523	-0.0561871	-0.00155234
11843	Arf4	0.0500652	0.0278037	0.0224447	-0.0225079	-0.045589	-0.0475511	0.00356654	0.0135934	-0.080313	-0.0636448	-0.00675204	-0.104368	-0.0309892	-0.0156033	-0.0645572
11844	Arf5	-0.137749	0.027894	-0.0950335	-0.17427	-0.0617642	0.0724639	0.0973095	-0.138643	0.012445	0.0192852	-0.223822	-0.0136094	-0.154407	-0.267432	-0.0371075
11845	Arf6	0.126154	0.178657	0.250024	0.0828448	0.0734675	-0.0636492	0.140024	0.179356	0.0309438	0.0965744	0.0529539	-0.13685	0.0143206	-0.0177145	0.00105293
11848	Rhoa	0.120385	0.0868089	0.0442606	0.0266772	-0.0129563	0.0780425	0.0267064	0.0173538	-0.0598728	0.0377796	-0.0268817	-0.0692243	-0.0869842	-0.0537885	-0.113432
11852	Rhob	-0.340869	0.0109007	-0.271846	-0.217614	0.0445183	-0.0205513	0.0175748	0.0487245	0.133142	0.196467	-0.398592	-0.0782749	-0.391918	-0.0780221	-0.0478356
11853	Rhoc	-0.299702	-0.347963	-0.448362	-0.348676	-0.136313	-0.0345379	-0.070004	0.00299204	-0.102768	-0.0576352	-0.368114	-0.10295	-0.0901551	0.0832395	-0.122206
11854	Rhod	0.0116547	-0.184302	-0.0719513	-0.0030858	-0.0366005	0.0997829	-0.049553	0.00841722	0.166235	0.0113985	-0.0352609	0.0528673	0.099488	0.0451076	0.13406
11855	Arhgap5	0.20354	0.173838	0.309646	0.119804	0.0875338	0.0156954	-0.0903379	0.13102	-0.0331341	-0.0033309	0.150468	-0.0373764	-0.113708	-0.0281577	-0.0024704
11856	Arhgap6	0.136625	0.182409	0.195766	0.179646	0.0607887	-0.133378	-0.163404	-0.0990178	-0.00123836	-0.0811249	0.44903	0.179027	0.103217	0.154246	0.268145
11857	Arhgdib	-0.225586	0.0211829	-0.155285	-0.575679	0.0710097	-0.106672	0.159407	-0.0108839	-0.459027	-0.000584925	-0.350457	-0.231543	-0.212233	-0.206056	-0.233805
11858	Rnd2	-0.473826	-0.221997	-0.488626	-0.18132	-0.366475	-0.0941654	-0.116958	-0.305634	-0.207686	-0.205068	0.00785922	0.38752	0.112898	0.190851	-0.0185067
11863	Arnt	0.126053	0.0408748	0.0385538	0.0815328	-0.0531438	0.0450915	-0.0127291	-0.0471966	0.00617175	-0.0395266	0.180899	0.0999379	0.127295	0.0951489	0.105538
11864	Arnt2	-0.0624039	-0.172438	-0.117054	-0.322902	-0.0924502	0.0116089	-0.147684	-0.0616231	-0.121459	-0.0186167	-0.286412	-0.212399	-0.261658	-0.23098	-0.0849693
11865	Arntl	0.028856	-0.0454281	-0.0334725	0.249075	-0.0473495	0.0500849	0.0527972	0.0367531	0.0841087	-0.0809901	-0.0286756	-0.00744675	0.0695497	0.0415499	-0.193642
11867	Arpc1b	-0.127667	-0.110634	-0.223048	-0.0881943	-0.0370237	-0.0861982	-0.0256312	-0.0517545	-0.0234103	-0.140501	-0.0809957	-0.0395266	0.00400707	0.0902974	-0.0162117
11877	Arvcf	0.00623531	-0.116091	-0.295511	-0.162336	0.312745	-0.0634198	-0.129859	-0.226183	-0.246835	0.00185717	-0.135357	-0.205012	-0.149124	-0.0660281	-0.219856
11881	Arsb	0.204155	-0.116922	-0.093363	-0.129221	0.190454	-0.325374	0.0404871	0.120976	0.0783781	0.0239726	-0.140772	-0.670301	0.0166377	0.0735678	0.0668278
11883	Arsa	0.133858	0.0404726	-0.200213	-0.0149742	0.0517491	0.144926	0.143036	-0.140173	-0.055925	0.00179102	6.79517e-05	0.0111367	0.102631	0.0601083	-0.0408829
11886	Asah1	0.0104771	0.0731751	0.00239223	0.138034	-0.0348178	-0.0549357	-0.101519	0.011	0.087637	-0.175552	-0.0424566	-0.107869	-0.217151	-0.0338488	-0.0928532
11889	Asgr1	0.0120816	-0.417135	-0.0167211	-0.331114	-0.344367	-0.172636	-0.316718	-0.0122504	-0.536013	-0.264936	0.77652	0.591803	0.876938	0.780991	0.571621
11890	Asgr2	0.532048	0.194344	0.103784	0.62352	-0.172894	0.344911	-0.0616412	-0.0218286	0.246947	-0.0340175	0.840901	0.653764	0.584916	0.715289	0.464328
11898	Ass1	0.244401	0.135136	0.213079	-0.148701	0.0840921	-0.0091571	0.271864	0.191851	-0.231703	0.00194478	-0.104026	-0.357584	0.0327016	-0.125254	-0.187028
11907	Ate1	-0.0595974	-0.0562612	-0.0386472	-0.108507	-0.09234	-0.141441	0.0309343	0.0127056	-0.0831088	-0.05691	-0.0535767	-0.13542	0.0336188	-0.00222397	-0.0281785
11908	Atf1	-0.068199	0.476778	-0.014112	-0.0131026	-0.171201	-0.0537241	0.36154	0.00668816	0.0307153	-0.00581868	0.00623132	0.0207062	-0.109007	0.0270314	0.0500492
11909	Atf2	0.121157	0.324078	0.148295	0.173254	-0.0606561	0.02091	0.0410705	0.0124132	-0.0261383	0.0127884	0.215596	0.115349	-0.0674119	0.0797133	0.0162032
11910	Atf3	-0.215375	0.21048	0.0916561	-0.238474	0.386445	0.192042	-0.014582	0.223009	-0.211338	0.275931	-0.209852	0.197565	-0.434914	-0.0784989	-0.182717
11911	Atf4	0.113587	0.0651458	0.0833692	0.077514	0.0230645	-0.0318517	0.0569872	0.0442512	0.0732256	-0.0204765	0.0202068	-0.125232	0.0120482	-0.0189111	0.0159184
11920	Atm	0.209794	0.350984	0.451849	0.119476	0.182461	-0.0122628	0.308672	0.202153	0.180251	0.197583	0.121113	-0.100943	0.0788016	-0.128583	0.181888
11927	Atox1	-0.0164529	-0.200249	-0.214677	-0.187105	-0.216317	-0.0480562	-0.0232685	-0.0415233	-0.0672891	-0.111893	-0.13866	-0.170264	0.0383201	0.0344933	-0.0188446
11928	Atp1a1	0.0825978	0.0939207	-0.0198913	0.00399774	0.0344329	0.0427923	0.0814822	-0.0121889	0.0246029	0.0174134	-0.0906471	-0.130453	-0.103086	-0.0829446	-0.0700419
11931	Atp1b1	-0.132542	-0.350104	-0.590791	-0.0539434	-0.0957414	-0.0294933	-0.0559118	-0.231505	0.0771203	-0.0769564	-0.632772	-0.529724	-0.33858	-0.273485	-0.501708
11932	Atp1b2	0.195925	0.531479	-0.245762	0.443117	-0.31898	0.0850016	0.250672	-0.21885	0.250904	-0.0466361	-0.224214	-0.335138	-0.505021	-0.197302	-0.416427
11933	Atp1b3	0.216495	-0.142318	-0.102963	0.0793462	-0.102583	0.204659	-0.134623	-0.0593405	-0.0569716	-0.0737214	-0.0208589	-0.0326953	-0.013164	0.0227631	-0.157177
11937	Atp2a1	0.0243798	0.0127452	-0.13481	-0.167411	0.0956112	-0.174526	-0.00997971	-0.101578	0.0868947	0.172031	-0.153884	-0.35279	-0.176609	-0.120653	0.100421
11938	Atp2a2	0.440294	0.0659145	0.12745	-0.0808702	-0.117307	0.176502	-0.014774	-0.00257277	-0.139581	-0.135039	0.0873868	-0.176405	0.00669831	-0.042636	0.0286757
11944	Atp4a	0.149598	0.0198867	0.279144	0.722382	-0.0731032	0.0768463	-0.122832	0.152182	0.528463	0.0316363	-0.0525732	-0.125324	-0.195292	-0.179535	-0.246493
11946	Atp5a1	-0.151671	-0.200924	-0.313309	-0.109523	-0.0913668	-0.0695858	-0.0252603	-0.120494	0.0164899	0.0178204	-0.154133	-0.0720474	0.0215307	0.0386818	-0.0281196
11947	Atp5b	-0.106855	-0.134536	-0.12426	-0.0400338	-0.114073	-0.0389509	-0.138624	-0.0211275	0.0133275	-0.147204	-0.0557508	0.0121533	-0.0598394	0.0473821	-0.00238958
11949	Atp5c1	0.0776943	-0.0419921	-0.0855159	-0.0169382	-0.0731468	0.00266345	-0.00204307	-0.0114888	0.016893	-0.0293743	-0.0539541	-0.128985	-0.0140051	0.020073	-0.0201229
11950	Atp5f1	-0.00853541	-0.0974816	-0.0866122	0.00129229	-0.102158	0.0475486	-0.0320316	0.0196565	0.0320399	-0.0169445	-0.105879	-0.049795	-0.0404291	0.00038973	-0.0751313
11951	Atp5g1	-0.21532	-0.252537	-0.15921	-0.0958452	-0.235507	-0.0879691	-0.230356	-0.0164259	0.0150968	-0.211639	-0.163095	-0.0357447	-0.140914	-0.0203107	-0.0521531
11957	Atp5j	-0.0529843	-0.143379	-0.0547825	-0.0557597	-0.120822	-0.131847	-0.113028	-0.0212299	-0.0725766	-0.182489	-0.0903249	-0.169188	-0.059974	-0.0567723	-0.107142
11958	Atp5k	0.0824624	-0.210478	-0.254858	-0.0741941	-0.257934	0.16749	-0.0700311	-0.0712387	-0.0340478	-0.0497591	-0.156343	-0.0713151	-0.015896	0.027276	-0.116197
11964	Atp6v1a	0.216273	0.00139784	-0.0171672	0.0716615	-0.018259	0.035046	-0.0695096	-0.0147216	0.10546	-0.0972031	-0.0212813	-0.202508	-0.0921887	-0.0188357	0.0125172
11966	Atp6v1b2	0.12081	-0.00905198	-0.167499	-0.059254	0.0279091	0.285842	0.100992	-0.0604019	-0.0936041	0.0875169	-0.0767017	0.0883309	0.0333421	0.0303952	-0.111052
11972	Atp6v0d1	0.130572	0.103659	0.0612468	0.223384	-0.0233642	0.086729	0.0109094	0.046969	0.0778499	0.0678945	-0.00535356	-0.0491962	-0.0981035	-0.0196313	-0.150888
11973	Atp6v1e1	-0.0975727	-0.137018	-0.137316	0.106907	-0.0504825	-0.0412836	-0.0751932	-0.0480261	0.0305509	-0.0956469	-0.0690025	-0.0127134	-0.00717809	0.0202879	-0.145359
11974	Atp6v0e	-0.0723469	-0.0536243	-0.119004	-0.0347299	-0.209624	-0.00617171	-0.0114224	-0.0417475	-0.0170959	-0.00888416	-0.15717	-0.0909947	-0.114968	-0.0799133	-0.139536
11975	Atp6v0a1	0.224259	0.0225248	-0.105492	0.0653009	-0.137022	0.0923068	-0.0249936	0.0330228	0.162559	-0.0347121	-0.0776673	-0.20962	-0.125186	0.060848	0.0195908
11977	Atp7a	-0.0110361	0.593424	-0.126388	-0.00914635	-0.0717549	-0.0697136	0.230385	-0.0765199	-0.14492	-0.0946376	0.073448	0.0147704	-0.289591	0.123316	-0.0623252
11980	Atp8a1	0.0255867	-0.243765	-0.381864	0.043219	0.0940354	-0.0654581	-0.197821	-0.0839926	0.286836	0.019206	-0.480009	-0.571054	-0.434064	-0.182138	-0.236391
11981	Atp9a	-0.0613566	-0.193123	-0.0931972	-0.186988	-0.0336669	-0.0271697	-0.206905	-0.105171	-0.12603	-0.0885641	0.161981	0.196168	0.148198	0.150007	0.222939
11983	Atpif1	-0.0276384	-0.161684	-0.0962832	-0.123214	-0.190387	0.0141958	-0.116993	-0.00267238	0.0208975	-0.0993232	-0.151888	-0.110053	-0.107197	-0.0582767	-0.00777604
11984	Atp6v0c	0.0517025	0.0332704	-0.0943412	-0.00752869	-0.0232324	-0.00229939	0.0341427	-0.0572954	-0.00753905	0.0268794	-0.0651632	-0.119165	-0.0642909	-0.0281173	-0.0651736
11987	Slc7a1	0.0109138	0.0503538	-0.0466269	0.193733	0.00100559	-0.150185	-0.0534548	-0.0893138	0.203476	-0.0452396	0.202864	0.0417649	0.099055	0.160177	0.212606
11989	Slc7a3	0.000758263	-0.305995	-0.272349	-0.0178169	0.119003	-0.198637	-0.204019	-0.25184	-0.0191912	-0.0847089	-0.117305	-0.316701	-0.0153292	-0.0967965	-0.11868
11991	Hnrnpd	-0.188132	-0.336224	-0.358455	-0.390963	-0.159549	0.026057	-0.21089	-0.146683	-0.187343	-0.176562	-0.18057	0.0336194	-0.0552356	0.0312022	0.0230502
11992	Auh	-0.388007	-0.325289	-0.268866	-0.398033	-0.17789	-0.134412	-0.13417	-0.144875	-0.245099	-0.127621	-0.181426	0.0721691	0.00969364	-0.0574356	-0.0284921
11993	Aup1	0.0446074	0.032293	-0.00948984	0.155027	0.0032672	0.0875701	0.157606	0.0468603	0.119262	0.0941599	0.0203603	0.063323	0.145673	0.0767105	-0.0154047
12005	Axin1	-0.168766	-0.0416184	-0.0497993	0.0802663	0.151384	-0.0134962	-0.0128436	-0.0958866	0.03682	-0.0051666	0.080921	0.23619	0.109696	0.0348336	0.0374746
12006	Axin2	0.487278	0.164813	0.456601	0.0964711	0.276965	0.201261	0.175461	0.442973	0.160907	0.196967	-0.478401	-0.764418	-0.467753	-0.492029	-0.413965
12009	Azi1	-0.234387	-0.222838	-0.321511	-0.267255	0.0122483	-0.0390407	0.0649857	0.0363288	0.0718217	0.141281	-0.18763	0.00771617	0.100194	0.170209	0.151447
12010	B2m	0.0266408	0.0451519	0.0989099	0.0754092	0.0380995	0.0077849	-0.0208057	-0.0324645	-0.0458635	0.0303223	0.0329802	0.0141243	-0.0329773	-0.0983943	-0.0882925
12013	Bach1	0.166525	0.289017	0.078463	-0.147777	0.271614	0.147361	0.0717008	0.075897	-0.0746049	0.176557	-0.066095	-0.0852592	-0.283411	-0.068661	0.00707702
12015	Bad	0.0361111	0.0443647	-0.0443033	0.146128	-0.0451385	0.102939	0.056995	-0.0562302	0.0168928	-0.00455036	0.0920631	0.158891	0.104693	0.0801362	-0.0371722
12017	Bag1	0.0324912	-0.0737332	0.0590515	0.0308397	0.049037	-0.139164	-0.193856	-0.181665	-0.170613	-0.154739	0.243118	0.0714622	0.122995	0.00240114	0.041665
12018	Bak1	-0.157725	-0.112505	-0.0588807	-0.181538	-0.0554029	-0.202903	-0.103761	-0.0272104	-0.10483	-0.188312	-0.0842939	-0.129472	-0.07555	-0.0526235	-0.00758604
12021	Bard1	0.0138996	-0.203017	0.175642	-0.104972	0.222082	-0.123401	-0.0378647	0.0453658	-0.115745	0.00911524	0.00891185	-0.128389	0.174064	-0.121365	-0.00186044
12028	Bax	-0.452165	-0.417797	-0.460598	-0.241179	0.0044179	-0.136223	-0.0901701	-0.13015	-0.0155864	-0.114079	-0.21788	0.0980618	0.109747	0.112568	0.00771192
12032	Bcan	0.121454	0.804048	0.127574	0.146861	0.022056	0.00238527	0.755853	-0.180741	-0.0920275	0.225998	-0.0571462	-0.176215	-0.105341	-0.365461	-0.296035
12033	Bcap29	0.162779	-0.24517	0.12623	-0.054927	-0.0730915	0.0603747	-0.144746	0.158096	-0.00520276	-0.0326187	-0.111852	-0.214256	-0.0114272	-0.0799855	-0.0621274
12034	Phb2	-0.0956677	-0.0305336	-0.0340917	0.230164	-0.00664102	-0.0597398	-0.0680789	-0.0711775	0.163609	-0.0119309	-0.0128958	0.0230321	-0.0504411	-0.0499816	-0.079451
12035	Bcat1	-0.0880804	-0.246238	-0.0724738	0.126997	-0.151728	-0.133502	-0.11447	-0.16141	0.0614744	-0.0914901	0.192874	0.147453	0.324643	0.103938	0.127352
12036	Bcat2	-0.170077	-0.0546477	-0.411306	0.140888	-0.156358	-0.125767	-0.162362	-0.414203	0.0936037	-0.19686	0.543642	0.587952	0.435928	0.540745	0.496358
12038	Bche	0.0961485	0.0315249	-0.0706459	-0.0182052	-0.0762141	-0.181443	-0.00344165	0.213361	-0.0240638	0.0951988	0.0994477	-0.178144	0.0644812	0.383454	0.0935891
12039	Bckdha	-0.206216	-0.0894551	-0.20585	0.0821429	0.151525	0.0208549	0.188439	-0.0559228	0.14843	0.23394	-0.135077	0.0919934	0.142817	0.0148498	-0.0687908
12040	Bckdhb	0.0594579	-0.089103	-0.0242044	-0.171845	-0.214825	-0.0483294	-0.155704	0.0286449	-0.223024	-0.23512	0.0876404	-0.0201469	0.0210394	0.14049	0.0364619
12041	Bckdk	-0.146975	0.0308935	-0.03209	0.166975	0.126803	-0.154786	-0.00510959	-0.0782682	0.0401272	-0.056162	0.242529	0.234717	0.206526	0.196351	0.115681
12042	Bcl10	-0.0351149	-0.000925981	-0.0696015	-0.0532481	-0.169809	-0.0788146	-0.0488889	0.139353	-0.127762	-0.100979	-0.110894	-0.154594	-0.158857	0.0980598	-0.185408
12043	Bcl2	-0.186908	0.220471	-0.274801	-0.091632	0.338908	-0.133672	0.179097	-0.0946377	0.085869	0.220701	-0.0236669	0.0295691	-0.0650408	0.156496	0.153834
12048	Bcl2l1	-0.0535589	0.0180575	-0.212476	-0.0473172	-0.00924357	0.0515838	0.127835	-0.112924	-0.0192734	0.0331077	-0.118925	-0.0137822	-0.00914761	-0.0193733	-0.090881
12050	Bcl2l2	0.153197	-0.193879	-0.177871	-0.12255	-0.00851957	0.0821012	-0.14117	-0.0542967	0.115215	0.0668263	-0.0538884	-0.124984	-0.00117992	0.0696863	0.183876
12051	Bcl3	0.169727	-0.0488152	0.444125	-0.324732	-0.135254	0.14923	0.0702115	0.222494	-0.222108	-0.00803785	0.0793609	0.0588633	0.198388	-0.14227	0.181985
12053	Bcl6	0.464439	0.159532	0.785493	-0.0279864	-0.0726582	-0.0403923	0.0443275	0.218301	-0.119786	-0.126188	0.421748	-0.0830835	0.306544	-0.145444	0.329948
12054	Bcl7b	0.275713	0.17654	0.196982	0.271177	0.0684725	0.0703024	0.0735418	0.0272144	0.121188	0.0453191	0.321187	0.115776	0.218189	0.15142	0.171198
12055	Bcl7c	-0.0191943	-0.048634	0.0366577	-0.00862121	0.00836505	0.0335834	0.0770684	0.036503	0.0691819	0.0963457	-0.0192568	0.0335209	0.106446	-0.0194115	0.0585463
12064	Bdnf	0.175335	0.341529	0.343367	0.221062	0.169566	-0.0126701	0.0412644	0.264723	-0.0923044	0.0595175	0.87981	0.691804	0.579545	0.801165	0.566443
12068	Bet1	-0.190466	-0.249196	0.000891138	-0.147135	-0.310948	-0.0610525	-0.0932272	0.106245	-0.0784266	-0.189159	-0.224059	-0.0946458	-0.0680905	-0.118705	-0.155351
12069	Bex2	0.127289	0.0931474	0.286184	-0.149831	-0.255494	0.140325	0.168116	0.252525	-0.195518	-0.209248	-0.0607469	-0.0477107	0.0142218	-0.0944062	-0.106435
12070	Ngfrap1	-0.039647	-0.00121511	-0.0392511	0.0471392	-0.0435926	0.0374133	-0.0477497	0.0339702	0.00397394	0.0877113	-0.0508056	0.0262547	-0.0973402	0.0224157	-0.0939709
12091	Glb1	-0.0605694	0.122491	-0.0536983	-0.0439744	-0.0325954	-0.0324569	0.0438257	-0.0695667	-0.0433589	-0.034808	-0.000354739	0.0277578	-0.0790198	-0.0162231	0.000260823
12095	Bglap-rs1	0.104592	0.19906	0.0274058	-0.127369	0.0707065	-0.103608	0.115977	-0.167365	0.0193273	0.0923766	-0.0376239	-0.245824	-0.120707	-0.232395	0.109073
12111	Bgn	0.333629	0.293148	0.208669	0.162265	0.204339	0.146875	0.248472	0.0693969	0.0550394	0.33623	0.0479455	-0.138809	0.00327005	-0.0913267	-0.0592797
12121	Bicd1	0.0741354	0.120156	0.088489	-0.333749	-0.041298	-0.106525	-0.189565	0.0253669	-0.381037	-0.058416	0.772325	0.591665	0.462604	0.709203	0.725038
12122	Bid	0.279588	0.211254	-0.0949356	-0.0651735	0.178647	0.315888	0.324227	-0.0624866	-0.0671801	0.136084	-0.191216	-0.154916	-0.0782434	-0.158767	-0.193223
12124	Bik	-0.288347	0.00100022	-0.273243	-0.400351	-0.182764	-0.0881477	0.266559	-0.182782	-0.264174	0.0140785	-0.511984	-0.311785	-0.246426	-0.421523	-0.375807
12140	Fabp7	-0.217323	-0.224839	0.00902303	-0.0003421	-0.567051	-0.115727	-0.18731	-0.0744946	-0.185979	-0.216428	0.25742	0.359015	0.294949	0.173902	0.0717829
12142	Prdm1	-0.128162	0.203102	-0.0369867	-0.201614	-0.274513	-0.0470967	0.268436	0.207187	0.156001	0.42253	-0.0409769	0.040088	0.0243573	0.203197	0.316638
12144	Blm	0.233539	-0.0744434	0.253719	0.233237	0.221468	-0.0152222	-0.0107018	0.155646	0.0794507	0.0161924	0.0553174	-0.193443	0.119059	-0.0427554	-0.098469
12151	Bmi1	-0.0421225	0.173403	0.420633	0.0594143	0.0855284	-0.478126	-0.0867679	0.165858	-0.0648423	-0.0212751	0.140439	-0.295565	-0.119733	-0.114336	0.016182
12153	Bmp1	0.0378683	-0.0390284	-0.120076	-0.247637	0.010827	0.0107968	-0.0639006	-0.0584418	-0.224088	-0.0424715	-0.0645662	-0.0916376	-0.0894385	-0.00293213	-0.0410171
12156	Bmp2	0.0402201	0.678152	-0.0315953	0.587886	0.253239	-0.202269	0.127758	-0.433152	0.079555	0.166934	1.38921	1.14672	0.838819	0.987656	0.880882
12159	Bmp4	-0.483222	-0.0385381	-0.0607952	-0.718194	-0.373666	-0.377108	0.159187	-0.239544	-0.875079	0.232748	-0.136508	-0.0303944	0.0612174	-0.315257	-0.293393
12163	Bmp8a	0.0469782	0.233423	0.0537597	0.0651564	-0.006927	-0.245277	0.343825	-0.0167008	-0.034959	-0.0125222	-0.0029782	-0.295233	0.107424	-0.0734387	-0.103094
12164	Bmp8b	0.0654032	0.127162	-0.119704	0.477504	0.110537	0.217198	0.525059	0.127493	0.608903	0.122281	-0.334435	-0.18264	0.0634615	-0.0872383	-0.203036
12166	Bmpr1a	0.11644	0.292271	0.446654	0.258188	0.0729658	-0.0657932	-0.137006	0.110393	-0.2059	0.0489917	0.598758	0.416525	0.169482	0.262497	0.13467
12167	Bmpr1b	-0.0776144	0.29812	-0.0357333	-0.0664183	-0.117686	-0.191558	-0.00858302	-0.149605	-0.264266	-0.0271461	0.878064	0.764121	0.571361	0.764192	0.680216
12168	Bmpr2	0.3589	0.244885	0.210423	0.30288	0.048846	0.139948	0.0761678	0.00620727	0.238755	0.0393211	0.234487	0.0155356	0.0657696	0.030271	0.170362
12175	Bnip2	-0.0120581	0.0725131	-0.00817483	0.18833	0.113597	0.00941933	-0.0105951	-0.00735387	0.0615378	0.00530824	0.0409942	0.0624717	-0.042114	0.0418152	-0.0857979
12176	Bnip3	0.291024	-0.0444819	0.101159	0.231943	-0.087226	0.219698	-0.201826	0.272162	0.138341	0.162307	0.0539749	-0.0173508	-0.103369	0.224978	-0.0396279
12177	Bnip3l	0.0061179	-0.0701285	-0.173726	0.126682	0.00716375	-0.0688033	-0.0281742	-0.0955698	-0.100532	-0.111835	0.0696863	-0.00523485	0.111641	0.147843	-0.157527
12180	Smyd1	0.0233764	-0.130435	0.0884902	-0.17095	0.222102	0.065876	0.38347	0.119355	-0.084952	0.519874	-0.436972	-0.394473	0.0769324	-0.406107	-0.350974
12181	Bop1	-0.271043	0.0201855	-0.110523	-0.110929	0.0179	-0.173056	0.0185307	-0.184149	-0.0580636	-0.0796578	-0.014213	0.0837746	-0.0158678	-0.0878396	0.0386526
12183	Bpgm	-0.212283	-0.321831	-0.308582	-0.263407	-0.271056	-0.00457888	-0.159621	-0.0704452	-0.10328	-0.173723	-0.185375	0.0223299	-0.0231648	0.0527619	-0.0252472
12190	Brca2	0.0731706	0.0554366	-0.131399	-0.0347879	0.150744	0.00714646	0.18498	0.105817	0.0733413	0.318898	-0.26514	-0.331165	-0.135597	-0.0279244	-0.157011
12192	Zfp36l1	-0.0451862	0.249105	0.358639	0.204297	-0.152573	0.145403	0.240637	0.265116	0.156069	0.179199	-0.0734671	0.117122	-0.0819349	-0.166989	-0.121695
12211	Birc6	0.0608417	0.0314278	0.0612413	0.00207164	-0.00952308	0.00251829	-0.0675684	-0.00361616	-0.0588565	-0.0165808	0.041685	-0.0166384	-0.0573112	-0.0231725	-0.0192432
12212	Chic1	-0.177945	-0.0658378	-0.244773	-0.241379	-0.275142	-0.122111	-0.0591655	-0.11906	-0.115865	-0.1813	-0.227388	-0.171554	-0.220716	-0.101676	-0.101874
12215	Bsg	-0.13543	0.0398945	0.0294931	0.144576	-0.0188338	0.0590825	0.0228133	0.202366	0.0682887	0.0752577	-0.108273	0.0862399	-0.125354	0.0646002	-0.18456
12223	Btc	0.721927	0.32067	1.10955	0.533272	0.0721336	0.186311	0.123303	0.244266	0.0247071	0.0155193	1.22144	0.685822	1.02407	0.356152	0.712873
12224	Klf5	-0.203645	-0.287178	-0.44612	-0.623843	0.197041	-0.156516	0.0316921	-0.102159	-0.302194	0.0224431	-0.532472	-0.485343	-0.213602	-0.188511	-0.210824
12226	Btg1	0.0343044	0.0515062	0.154713	0.0641951	-0.027157	-0.0178695	-0.0584707	0.0327573	-0.0635468	-0.0101183	0.276263	0.224089	0.166286	0.154308	0.148521
12227	Btg2	-0.107572	-0.385053	-0.502949	-0.217881	0.0878934	0.0159115	-0.193077	-0.221099	-0.156654	0.0887878	-0.162069	-0.0385851	0.0299072	0.119781	-0.100842
12228	Btg3	0.0630578	0.051773	-0.0166101	0.277046	0.0543746	0.0108578	0.0183545	-0.0100577	0.207266	0.0253145	0.0700383	0.0178382	0.0366197	0.0765906	0.000258502
12234	Btrc	0.0885672	-0.0715359	0.0373608	0.0940899	-0.0196815	0.00475336	-0.0632907	0.0169591	0.0938258	-0.0317473	-0.0491771	-0.132991	-0.040932	-0.0695789	-0.0494413
12235	Bub1	0.11293	-0.137092	0.0860373	-0.0144325	-0.133058	-0.0516401	-0.0458943	0.0705141	-0.0610495	0.00276596	-0.110355	-0.274925	-0.0191573	-0.125878	-0.156972
12236	Bub1b	0.180167	0.0708987	0.343143	0.35277	0.302265	-0.10108	-0.0335457	0.0499831	0.081443	0.0960613	0.112318	-0.168929	0.00787352	-0.180842	-0.15901
12237	Bub3	-0.134526	-0.101434	-0.171394	-0.0463862	-0.10753	0.0168401	0.0205205	-0.0539187	-0.0284804	0.0481715	-0.195897	-0.0445313	-0.073943	-0.0784217	-0.177991
12238	Commd3	0.191897	0.0831315	0.155156	0.173935	0.0534507	0.102087	-0.0568018	0.069305	0.0239334	-0.0595639	0.0782367	-0.0115733	-0.0616966	-0.00761477	-0.0717649
12257	Tspo	-0.214478	-0.117738	-0.119778	-0.132184	-0.102611	-0.0134837	0.0214639	-0.0399605	-0.0337904	-0.0418428	-0.187468	0.0135258	-0.048266	-0.10765	-0.0890739
12258	Serping1	0.118037	0.165877	0.1022	0.0195924	-0.01222	0.226237	0.118282	0.084686	-0.0260538	0.17402	0.057945	0.166144	0.0103498	0.0404308	0.0122988
12261	C1qbp	0.0112976	-0.0548229	-0.0253953	-0.055132	0.0119648	-0.0468939	0.0252796	0.0468701	0.0763816	0.0528315	-0.0410531	-0.0992446	0.0390494	0.0312123	0.0904604
12263	C2	-0.144412	-0.126073	-0.336848	-0.182454	0.038915	-0.0707373	-0.0540911	-0.250293	-0.075162	0.00165552	-0.161488	-0.0878133	-0.0895053	-0.0749329	-0.0541958
12282	Hyou1	-0.126859	-0.146333	-0.163479	0.0991521	-0.119772	-0.126831	-0.0965566	-0.132505	0.0112396	-0.161538	0.00135912	0.00138745	0.0511359	0.0323336	-0.0865534
12283	Cab39	0.233337	0.165517	0.102843	0.349186	0.313443	0.179692	0.153928	0.0455358	0.3085	0.177198	0.0730187	0.019373	0.0614298	0.0157119	0.0323331
12286	Cacna1a	0.204447	0.164605	0.143376	-0.0321873	0.198986	-0.0492286	0.194502	-0.0135711	-0.0532595	0.104552	0.207331	-0.0463444	0.237228	0.0503837	0.186259
12293	Cacna2d1	0.0428896	0.251033	-0.196153	-0.185769	-0.209087	-0.0706116	-0.107708	-0.117107	-0.184171	-0.112283	0.265595	0.152094	-0.0931465	0.344641	0.267193
12295	Cacnb1	0.0525724	0.100892	0.263086	0.248567	0.281606	0.0410138	0.0374898	-0.0407104	0.165682	0.246771	0.0501313	0.0385727	-0.0132713	-0.253665	-0.0327536
12297	Cacnb3	-0.268199	-0.0400598	-0.300009	-0.161246	0.0133868	0.0216945	0.0373495	-0.13922	0.00220611	0.042996	-0.172764	0.117129	-0.0953551	-0.0119758	-0.00931252
12301	Cacybp	0.133743	0.0982001	0.298376	0.159	-0.0694723	-0.0453157	-0.00309083	0.155354	0.0366715	-0.0942738	0.125266	-0.0537925	0.0239752	-0.0177553	0.0029375
12305	Ddr1	-0.152555	-0.0683697	-0.208689	-0.247446	-0.037858	-0.0750791	-0.109818	-0.0840178	-0.0795857	-0.0413488	-0.0873816	-0.00990543	-0.12883	0.0372895	0.0804786
12306	Anxa2	-0.0851919	0.0850361	-0.190547	0.0407099	0.0835674	-0.0184892	0.103749	-0.0688769	0.0396529	0.0260341	-0.0882316	-0.0215289	-0.0695183	0.0334381	-0.0892885
12313	Calm1	0.0964992	-0.178891	-0.0642436	-0.311535	-0.231211	-0.0305047	-0.0798362	0.0771427	-0.206337	-0.125683	-0.268585	-0.395589	-0.169531	-0.127199	-0.163387
12314	Calm2	-0.0564098	-0.0712369	-0.107856	0.0182443	-0.107129	0.00211548	0.00647508	-0.0111621	0.0186836	0.0197541	-0.190002	-0.131477	-0.11229	-0.0933082	-0.189563
12315	Calm3	-0.0705444	-0.0213209	-0.040362	0.0297418	-0.171359	-0.0591296	-0.124372	-0.0963442	-0.0196505	0.0923135	-0.00789128	0.00352353	-0.110943	-0.0638735	-0.0572836
12316	Aspm	0.038372	-0.0131672	0.195275	0.137778	0.0619228	-0.0918014	-0.0428276	-0.0848642	0.00681422	-0.0133109	0.151694	0.021521	0.122034	-0.128444	0.0207307
12317	Calr	-0.0321821	-0.0809073	-0.133545	0.0996905	-0.114105	-0.0370955	0.0247848	-0.0352081	0.114683	0.0167665	-0.16279	-0.167704	-0.0570984	-0.0644531	-0.147798
12321	Calu	-0.0808133	0.101739	-0.167216	0.0401406	-0.154195	0.0120552	0.0878069	-0.00261654	0.0668524	-0.00160775	-0.184297	-0.0914288	-0.198229	-0.0196983	-0.157586
12325	Camk2g	-0.000471567	0.0433625	-0.180475	0.00314886	-0.0947046	-0.00635164	-0.00395441	-0.153543	-0.0983848	-0.0696346	0.0736029	0.0677229	0.0262861	0.100534	-0.0279307
12328	Caml	-0.0645619	0.150354	0.146795	0.32553	0.0538186	0.0788974	0.00492318	-0.0182734	0.110931	0.01106	0.0498704	0.19333	-0.0955604	-0.115198	-0.164728
12330	Canx	0.055185	0.0493519	-0.00784729	0.143831	-0.0934699	-0.0355763	0.00293551	0.0288787	-0.0114541	-0.0891994	0.0131249	-0.0776364	-0.0332915	0.0498509	-0.14216
12331	Cap1	-0.0312959	0.0740845	-0.0552128	0.0218267	-0.0282554	0.0158683	-0.0062845	-0.0541923	-0.0695883	-0.0271923	-0.0164611	0.0307032	-0.0968301	-0.0154406	-0.107876
12332	Capg	-0.500043	-0.312484	-0.556667	-0.444952	0.0927202	-0.231294	-0.0340116	-0.340844	-0.342452	0.0306782	-0.16452	0.104229	0.113952	0.0513032	-0.0620206
12333	Capn1	-0.105717	-0.00899962	-0.0490842	0.0232947	-0.00882105	0.0261187	0.0324992	0.00130846	0.0730003	-0.0490519	-0.101508	0.0303286	-0.0600087	-0.0511149	-0.051802
12334	Capn2	0.0729639	0.107037	-0.0608286	-0.122091	0.00203437	0.00139736	0.117025	-0.0125288	-0.0930505	0.0222988	-0.0597923	-0.131359	-0.0498047	-0.0114925	-0.0307519
12336	Capns1	-0.14908	-0.0577579	-0.0678771	0.026923	0.0126169	-0.068456	-0.138887	-0.0609272	-0.0743194	-0.0727988	-0.00646147	0.0741624	-0.0875908	0.000488446	-0.107704
12337	Capn5	-0.0351967	0.0413768	-0.291616	-0.0379116	-0.219144	0.135172	0.13745	-0.0978962	0.282487	-0.0255397	-0.367453	-0.197084	-0.27138	-0.173734	-0.0470547
12339	Capn7	0.0704366	-0.137632	-0.122223	0.0497865	-0.187215	0.0435955	-0.0479408	-0.0172408	0.00561945	-0.0528635	-0.060757	-0.0875981	0.0289345	0.0442253	-0.104924
12340	Capza1	0.0589744	0.108996	-0.0876855	0.0894103	-0.087229	-0.0310361	0.0427571	-0.0380234	0.000762629	-0.0086594	-0.0414088	-0.131419	-0.107648	0.0082534	-0.130056
12343	Capza2	0.0895584	0.105773	0.0551042	0.0230442	0.0502556	-0.0457252	-0.00641297	0.0125517	-0.0320901	0.0292375	-0.0168122	-0.152096	-0.128998	-0.0593648	-0.0719465
12345	Capzb	-0.056685	-0.0193279	-0.0243892	0.00781053	-0.106232	0.00342872	-0.0073158	-0.00994806	-0.0148489	0.00562994	-0.0867102	-0.0265964	-0.0746981	-0.0722691	-0.10937
12348	Car11	0.0916879	-0.225923	0.271182	0.178973	-0.21966	0.350195	-0.0687283	0.301628	0.131699	0.168502	-0.129577	0.12893	0.0276168	-0.0991313	-0.176852
12354	Car7	0.0313044	0.31323	0.0818443	0.00853915	0.220223	-0.149645	0.269379	0.113571	-0.0120525	0.434348	-0.252265	-0.433215	-0.296116	-0.220539	-0.272857
12355	Nr1i3	-0.135072	0.0875009	-0.239555	-0.0930701	-0.141185	-0.0931189	0.128403	-0.122917	-0.066323	0.0264551	-0.122267	-0.0803137	-0.0813646	-0.00562965	-0.0955201
12359	Cat	0.111282	0.206056	0.226588	0.292919	0.233798	0.0245977	0.120399	0.14497	0.0715775	0.0337422	0.219629	0.132944	0.133972	0.138011	-0.00171279
12361	Cask	0.182549	0.0694379	0.160629	0.0220895	0.123396	-0.0162903	0.00125515	-0.125228	-0.292301	0.00835474	0.527016	0.328176	0.458833	0.241158	0.212625
12363	Casp4	-0.292817	-0.186198	0.0745327	-0.202646	-0.121236	0.0906755	0.274697	0.250136	-0.0864702	0.119188	-0.189498	0.193995	0.271397	-0.0138943	-0.0733222
12364	Casp12	-0.067956	-0.143077	0.275073	-0.129971	-0.0311508	0.0403188	-0.00935287	0.246222	0.0389951	0.170772	-0.247053	-0.138778	-0.113329	-0.275904	-0.0780866
12366	Casp2	0.115055	-0.0258406	0.0739558	-0.011917	0.151696	-0.0602065	-0.226081	-0.0129978	-0.073767	0.0755375	0.144867	-0.0303945	-0.0553731	0.0579133	0.0830169
12367	Casp3	-0.257517	-0.135733	-0.350835	-0.306059	-0.0815954	-0.0597563	-0.0181125	-0.154871	-0.104469	-0.171751	-0.200754	-0.00299347	-0.0831342	-0.00479047	0.000835482
12368	Casp6	-0.136195	-0.0020938	0.231036	0.0400188	0.0375376	-0.116483	-0.127078	0.0486279	-0.0109797	-0.0997332	0.284358	0.30407	0.159374	0.10195	0.23336
12369	Casp7	-0.0489162	0.0356541	0.312708	0.00252798	0.177547	-0.0189459	0.0646665	0.171295	-0.198049	0.0365037	-0.00235997	0.0276104	0.0266525	-0.143773	-0.202937
12370	Casp8	-0.0628278	0.108483	0.0554489	0.0789488	0.11519	0.0391064	0.0856463	0.0525955	-0.00101664	0.0845965	-0.0845953	0.0173389	-0.107432	-0.0874487	-0.164561
12371	Casp9	-0.208325	-0.030809	-0.292495	-0.332175	-0.0726424	-0.210481	-0.0555889	-0.216239	-0.205271	-0.152953	-0.118837	-0.120992	-0.143616	-0.0425806	0.00806764
12380	Cast	0.024861	-0.0234724	0.0176539	0.00556115	0.0501777	-0.00658532	-0.0588319	0.00496179	-0.0546787	-0.0645182	-0.00546658	-0.0369129	-0.0408261	-0.0181587	-0.0657064
12385	Ctnna1	-0.029673	-0.14782	-0.185476	-0.295102	-0.00963763	-0.0869241	-0.0893657	-0.095768	-0.157565	-0.104848	-0.0723841	-0.129635	-0.0139294	0.0173241	0.0651524
12386	Ctnna2	-0.0610081	-0.170638	-0.268102	0.214286	-0.376177	-0.118609	-0.315914	-0.0742964	0.0579766	-0.167368	-0.0910006	-0.148601	-0.236277	0.102805	-0.24731
12387	Ctnnb1	-0.0706964	-0.180638	-0.196457	-0.0556465	-0.0518751	-0.406393	-0.44097	-0.346969	-0.299116	-0.450201	0.251711	-0.0839854	-0.00862154	0.101199	0.00824105
12388	Ctnnd1	0.0719757	0.0619713	-0.0318939	-0.0134676	0.0926211	-0.0359371	-0.0324113	0.0813747	-0.000698994	0.0246	-0.016376	-0.124289	-0.110759	0.0968926	-0.00360744
12389	Cav1	0.0673347	0.0761643	-0.29661	0.211065	0.0313187	0.0526461	0.0949892	-0.135098	0.0162911	-0.110584	-0.10844	-0.123129	-0.089615	0.0530718	-0.303214
12390	Cav2	-0.126879	-0.166141	-0.338369	-0.173275	-0.184206	-0.0591577	-0.177869	-0.19406	-0.0630936	0.0255713	-0.167588	-0.0998662	-0.179316	-0.0232781	-0.0574063
12393	Runx2	0.112766	-0.034819	0.11869	0.127362	-0.108576	-0.0222487	-0.0678027	-0.0109529	0.0802017	-0.0159231	0.308316	0.173301	0.275332	0.178673	0.261156
12394	Runx1	0.115908	0.084165	0.0695361	-0.0478526	-0.054466	0.0542858	-0.0643468	-0.0181206	-0.0523962	-0.0417607	0.410409	0.348786	0.261897	0.322752	0.405865
12396	Cbfa2t2	0.143794	0.103463	0.0441611	0.111805	0.142634	0.102553	0.112712	0.0106937	0.0887919	0.117712	0.0675406	0.026299	0.0767891	0.0340733	0.0445273
12398	Cbfa2t3	0.125046	0.079466	0.334668	0.123605	-0.0408781	0.0124311	-0.0343692	0.182153	0.172579	-0.0184178	-0.200225	-0.312839	-0.31406	-0.35274	-0.151251
12400	Cbfb	-0.103206	-0.235841	-0.0379121	-0.0410214	-0.181092	-0.0806908	-0.197043	0.0283201	-0.0300871	-0.138058	-0.127767	-0.105251	-0.0889685	-0.0615345	-0.116832
12401	Serpina6	-0.233647	0.308858	-1.11186	1.17453	0.216073	-0.186321	-0.102269	-0.530456	1.31181	-0.0575054	-0.513366	-0.46604	-0.924494	0.0680338	-0.376079
12402	Cbl	0.583711	0.288928	0.0415488	0.128006	0.403213	0.316711	0.209904	-0.0629552	0.0815836	0.0586542	-0.0155095	-0.28251	-0.0945328	-0.120013	-0.061932
12406	Serpinh1	0.152375	0.127559	-0.00691997	0.0826871	-0.0375434	0.0630413	0.0319501	0.00552029	0.0217508	-0.0165553	-0.0929207	-0.182254	-0.18853	-0.0804804	-0.153857
12408	Cbr1	-0.264455	-0.139436	-0.0251176	-0.121155	-0.131266	-0.355337	-0.413753	-0.358128	-0.324958	-0.359363	0.21517	0.124288	-0.0591471	-0.117841	0.0113672
12411	Cbs	-0.0832374	1.46232	-0.259005	-0.011892	0.0163421	-0.127104	0.682487	-0.366695	-0.553293	-0.0550124	0.858673	0.814807	0.0788441	0.750983	0.317272
12412	Cbx1	-0.106671	-0.0208912	0.0600465	-0.0156815	-0.0578633	0.0238812	-0.0372747	-0.000260751	-0.0620909	0.00955938	-0.0673534	0.0631985	-0.0837368	-0.127661	-0.113763
12416	Cbx2	-0.217583	0.00655927	-0.113571	-0.147809	0.130223	-0.0167427	0.102913	-0.102861	-0.0566184	0.23959	0.0251434	0.225983	0.121497	0.0358532	0.116334
12417	Cbx3	0.0505156	0.0127107	0.0584048	-0.00679553	-0.0345863	-0.0363109	0.0563402	0.084584	-0.112614	-0.014465	-6.32333e-05	-0.0868897	0.0435663	0.026116	-0.105882
12418	Cbx4	-0.0937636	0.198607	0.0583765	0.1368	-0.117608	-0.0100234	0.178867	0.0428996	0.318579	0.0412286	0.0302629	0.114003	0.0105232	0.014786	0.212042
12419	Cbx5	0.00960787	-0.185421	-0.166391	-0.0258437	-0.0490869	0.0893696	-0.0404926	-0.0327827	0.051221	0.0563573	-0.114624	-0.0348622	0.0303047	0.0189841	-0.0375593
12421	Rb1cc1	0.286389	0.198877	0.250633	0.215723	0.0473898	0.101851	-0.00829577	0.134143	0.0324478	-0.0433591	0.182709	-0.00182941	-0.024464	0.0662184	-0.000566359
12428	Ccna2	0.160352	-0.129768	0.306903	0.0279143	-0.114778	-0.0431772	-0.102207	0.227008	-0.0728346	-0.0695852	0.0376447	-0.165884	0.0652064	-0.0422499	-0.0631041
12442	Ccnb2	0.272289	0.243235	0.305773	0.414177	0.153015	0.132318	0.230067	0.0904402	0.147725	0.14235	0.165937	0.0259659	0.152769	-0.0493964	-0.100515
12443	Ccnd1	-0.668382	-0.159229	0.088875	0.219001	0.498168	-0.727195	0.171692	-0.13027	0.0679443	0.170208	-0.631961	-0.690773	-0.30104	-0.851106	-0.783017
12444	Ccnd2	-0.124753	-0.0584958	-0.173784	-0.0751862	0.106787	-0.176471	0.0123513	-0.129479	-0.0475799	0.052515	-0.170817	-0.222535	-0.0999698	-0.126512	-0.143211
12445	Ccnd3	-0.229268	-0.219282	-0.168146	-0.296802	-0.204572	4.06832e-06	-0.0226144	-0.0201117	-0.0976033	-0.0888945	-0.33297	-0.103698	-0.136302	-0.184935	-0.133771
12447	Ccne1	0.117301	-0.347405	0.0426991	0.159935	-0.0993996	0.0362303	-0.178349	-0.0286648	-0.0104656	-0.112282	0.10166	0.02059	0.270717	0.0302964	-0.0687408
12449	Ccnf	-0.207722	-0.375475	0.108914	-0.129688	0.0377487	-0.132634	-0.0702291	0.0327753	0.0171679	-0.0320316	0.00279749	0.0778861	0.308044	-0.0733408	0.149653
12450	Ccng1	0.219048	-0.0213132	-0.0117482	0.163838	0.101749	0.00348681	-0.153846	-0.0667652	-0.00336816	-0.0903288	0.275204	0.0596428	0.142671	0.220187	0.107998
12452	Ccng2	-0.0506929	0.155181	0.0284782	0.117424	0.155988	-0.480838	0.166919	-0.105241	0.00308507	0.0992688	0.0986935	-0.331451	0.110432	-0.0350253	-0.0156457
12453	Ccni	0.243525	0.179283	0.251521	0.253015	0.139193	0.068941	-0.0443838	0.0971236	0.0563019	0.0275067	0.18487	0.0102865	-0.0387965	0.0304725	-0.0118434
12454	Ccnk	-0.034014	-0.24774	-0.267616	-0.507946	-0.236047	-0.124285	-0.0923722	-0.130217	-0.219669	-0.327504	-0.112233	-0.202504	0.0431344	0.0251658	0.176043
12455	Ccnt1	0.0189217	0.0181386	-0.105989	-0.130062	-0.01477	-0.0212114	0.051997	0.0336816	0.000909843	0.0264548	-0.0382155	-0.0783486	-0.00435708	0.101455	0.0927567
12457	Ccrn4l	0.185364	0.0116837	0.164839	0.0637989	0.0207823	-0.0202809	-0.0115236	0.142265	0.180816	0.0222384	-0.0571612	-0.262807	-0.0803686	-0.0797355	0.0598561
12460	Ccs	-0.557747	-0.632518	-0.67168	-0.62256	-0.264886	-0.0650705	-0.155118	-0.277729	-0.219668	-0.243735	-0.399731	0.0929456	0.0776688	-0.00578058	0.0031609
12461	Cct2	-0.087307	-0.0958493	-0.147915	0.0442325	0.0101552	-0.0247587	-0.0142542	-0.0430106	0.00772243	0.0162306	-0.0732513	-0.010703	0.00834388	0.031653	-0.109761
12462	Cct3	-0.104832	-0.116429	-0.105583	0.0137507	-0.00879431	-0.0691652	-0.0346329	-0.0200079	0.0188702	-0.0517897	-0.0994506	-0.0637837	-0.0176546	-0.0138758	-0.0943311
12464	Cct4	0.0393101	0.0315477	0.229213	0.0730711	0.051962	-0.0996059	-0.125376	0.0566621	-0.0330128	-0.123929	0.125187	-0.0137287	-0.031736	-0.0473637	0.0191035
12465	Cct5	-0.0428359	-0.062443	-0.0113918	0.0181545	-0.059277	-0.0684857	-0.0615585	-0.0206611	-0.0258533	-0.0951865	0.05398	0.0283302	0.0548645	0.0447107	0.00997215
12466	Cct6a	-0.0593903	-0.0734521	-0.0698025	-0.0310544	-0.0787895	-0.0997869	-0.0689921	-0.0588432	-0.0506386	-0.0628805	0.00739553	-0.0330011	0.0118555	0.0183549	-0.0121887
12467	Cct6b	-0.110357	0.167574	0.0082354	0.0334547	-0.136605	0.119734	0.187076	0.102134	-0.0438871	0.359015	-0.193545	0.036546	-0.174043	-0.0996461	-0.270886
12468	Cct7	-0.229105	-0.220204	-0.351058	-0.0919126	-0.0657368	-0.0394725	0.0344597	-0.1434	0.0253029	0.0772308	-0.23995	-0.0503178	0.0147139	-0.0322915	-0.122734
12469	Cct8	-0.141203	-0.228049	-0.215625	-0.215665	-0.105438	-0.0856898	-0.126004	-0.0615853	-0.0926742	-0.117741	-0.177502	-0.12199	-0.0754583	-0.0234625	-0.0545112
12475	Cd14	-0.445162	-0.0858912	-0.170776	-0.399766	-0.145876	-0.342492	0.0115217	0.0760278	-0.241161	0.0158763	-0.124999	-0.0223295	-0.0275862	0.121805	0.0336053
12476	Cd151	-0.12361	-0.168267	-0.242985	-0.0804992	-0.118342	-1.53631e-05	-0.0294276	-0.0783243	-0.0247746	-0.0546289	-0.162918	-0.0393232	-0.0240784	0.00174283	-0.107193
12479	Cd1d1	-0.33237	-0.0233684	-0.227052	-0.424512	-0.152356	-0.287089	0.110614	-0.175929	-0.33294	-0.0258475	-0.232202	-0.186921	-0.0982194	-0.181079	-0.14063
12480	Cd1d2	-0.499408	0.1816	-0.268664	-0.181173	0.342562	-0.0325726	0.221374	-0.155009	-0.0808252	0.293839	-0.273273	0.193563	-0.233499	-0.159618	-0.172925
12484	Cd24a	-0.114322	-0.166119	0.016439	0.0129659	0.72596	-0.107656	0.0560275	0.044884	-0.0566485	0.376985	-0.704641	-0.697975	-0.482494	-0.676196	-0.774255
12492	Scarb2	-0.199831	-0.0796501	-0.266916	-0.304698	-0.0195172	-0.0852669	0.025143	-0.149862	-0.231652	-0.142489	-0.078863	0.0357011	0.0259302	0.0381907	-0.00581647
12493	Cd37	-0.317711	-0.0260284	-0.316413	-0.213207	0.138923	-0.210784	0.171375	-0.235376	-0.11165	0.374519	-0.292687	-0.18576	-0.0952836	-0.21165	-0.191129
12497	Entpd6	0.0102809	-0.0887666	-0.179418	-0.0748501	0.133687	-0.217222	-0.0390826	-0.116559	0.0779981	0.0938233	-0.0196284	-0.247131	0.0300555	0.0432313	0.13322
12499	Entpd5	-0.18104	-0.192639	0.0192907	0.288623	0.0261412	-0.0798326	-0.125399	0.0647599	0.318495	-0.00322676	-0.166083	-0.0648747	-0.0988418	-0.120613	-0.13621
12501	Cd3e	-0.0370768	0.144841	0.246143	-0.323486	-0.169089	-0.109688	0.0109105	-0.138099	-0.185223	0.369943	-0.123054	-0.195665	-0.256984	-0.507296	0.0152102
12505	Cd44	0.0846678	-0.14406	0.117263	-0.038789	0.145583	0.0366576	0.0175887	0.225888	-0.154793	0.0433329	-0.264374	-0.312384	-0.102725	-0.155749	-0.380379
12509	Cd59a	0.0809507	-0.164068	-0.0681133	-0.0496866	-0.144713	0.114218	-0.0664925	0.118577	0.0830416	-0.0723285	-0.137626	-0.104359	-0.0400506	0.0490644	-0.00489804
12511	Cd6	-0.231472	0.255609	-0.505331	0.131012	-0.224948	-0.306219	0.308115	-0.174629	0.148267	0.214969	-0.242954	-0.3177	-0.190448	0.0877476	-0.225699
12512	Cd63	-0.0547025	-0.109434	-0.151134	-0.19029	-0.101979	-0.0947866	-0.0208801	-0.0696286	-0.10902	-0.0271131	-0.112107	-0.152191	-0.0235526	-0.0306016	-0.0308367
12514	Cd68	-0.036934	0.056081	0.00960751	-0.125239	-0.0556078	-0.0529322	0.252278	0.0419219	0.0378763	0.115564	-0.0561332	-0.0721314	0.140064	-0.0238188	0.106982
12516	Cd7	0.0797579	-0.286582	0.162761	-0.161355	-0.0828759	-0.0694859	-0.347868	0.26574	-0.369021	-0.0325633	0.0830131	-0.0662307	0.0217269	0.185992	-0.124653
12519	Cd80	-0.162731	0.21123	0.0453845	0.0448691	-0.0613257	-0.127661	0.196078	-0.0400157	-0.0371354	0.331345	-0.303884	-0.268813	-0.319035	-0.389284	-0.385888
12520	Cd81	0.0234209	-0.0380828	-0.116531	-0.0186917	-0.0677283	-0.0315625	-0.00378175	-0.0558458	-0.0325293	-0.0636894	-0.0758183	-0.130802	-0.0415173	-0.0151328	-0.0896559
12521	Cd82	-0.262572	-0.255016	-0.169706	-0.10012	-0.318273	-0.0692417	-0.154291	-0.0183017	-0.0878933	-0.154692	-0.275953	-0.0826223	-0.175228	-0.124548	-0.263726
12527	Cd9	-0.04908	-0.141516	-0.319088	-0.0362206	-0.127708	0.00359417	-0.0916364	-0.141142	-0.0887976	0.0329243	-0.149702	-0.0970275	-0.0998223	0.0282441	-0.202279
12530	Cdc25a	0.117327	-0.1084	0.00263963	-0.0510297	0.0191122	0.0347494	0.0248274	-0.13204	0.0501803	-0.0491057	0.13795	0.0553726	0.271178	0.00327075	0.23916
12531	Cdc25b	-0.317915	-0.456942	-0.0858677	-0.344243	-0.0203426	-0.222929	-0.268654	-0.0572052	-0.133305	-0.159999	-0.0956022	-0.000615477	0.0926853	-0.0669398	0.115335
12532	Cdc25c	-0.257971	-0.342635	-0.377517	-0.205243	-0.168581	-0.0832006	-0.117431	-0.247914	-0.131829	-0.125386	-0.224619	-0.0498483	0.000585836	-0.0950154	-0.151205
12534	Cdc2a	-0.145967	-0.262385	-0.125951	-0.0831888	-0.101988	0.0275514	-0.0928162	-0.0117573	-0.0172526	-0.114718	-0.16408	0.0094383	0.00548922	-0.0498866	-0.0981436
12537	Cdc2l1	-0.0534492	-0.159645	-0.146289	-0.184288	-0.0306319	-0.066949	-0.014712	-0.044139	-0.0744471	-0.0525818	-0.0941361	-0.107636	0.050797	0.00801441	0.015705
12539	Cdc37	-0.248667	-0.115272	-0.061608	-0.0244063	-0.0630603	-0.073314	0.00666808	-0.0486606	0.0217774	-0.0154575	-0.0623213	0.113032	0.0596191	-0.0493738	-0.0161376
12540	Cdc42	0.0809327	-0.0120931	-0.0606567	0.074646	-0.00433568	0.0127785	0.0178031	0.0138553	0.0258562	-0.00723413	-0.0854652	-0.153619	-0.055569	-0.0109532	-0.134255
12544	Cdc45l	-0.641014	-0.63299	-0.447111	-0.406465	-0.260241	-0.2113	-0.132717	-0.0946525	-0.185241	-0.168269	-0.367129	0.0625854	0.133144	-0.014671	-0.145905
12545	Cdc7	-0.133122	-0.194944	0.0257162	-0.239211	-0.0921318	-0.0920847	-0.00241274	0.0780776	0.0906993	0.0449223	-0.00870463	0.0323331	0.183827	0.0436567	0.321206
12549	Cdgap	0.0813577	0.242206	0.536181	-0.0288219	0.258508	-0.0287734	0.194013	0.42894	-0.0150546	0.156969	0.0507492	-0.0593819	0.00255608	-0.0564919	0.0645165
12552	Cdh11	-0.0143699	0.102413	-0.126021	-0.274938	-0.145913	-0.0728764	0.121388	-0.0271117	-0.219167	0.0398213	-0.182179	-0.240685	-0.163204	-0.0832691	-0.126408
12558	Cdh2	-0.0304504	0.151707	0.144873	-0.0710295	0.14127	-0.107646	0.0601924	0.165478	-0.0813999	-0.00025406	-0.107042	-0.184238	-0.198556	-0.0864372	-0.117413
12560	Cdh3	-0.128305	-0.00329393	-0.386028	-0.373796	-0.176826	0.10062	0.101564	-0.0266028	-0.378081	0.00175955	-0.55223	-0.323306	-0.447373	-0.192805	-0.556515
12566	Cdk2	0.0751298	0.275741	0.373985	0.324488	0.168602	-0.0706784	0.0608396	0.146562	0.117793	0.0810694	0.130223	-0.0155855	-0.0846789	-0.0972005	-0.076473
12567	Cdk4	-0.156179	-0.188185	-0.264796	-0.151485	-0.0132692	-0.086336	-0.00960919	-0.135768	-0.0973686	0.000230836	-0.0993795	-0.0295369	0.0791959	0.0296483	-0.0452635
12568	Cdk5	-0.0158702	-0.247525	-0.167585	-0.14298	0.00542164	0.0472204	-0.143312	-0.109535	-0.120332	-0.168686	-0.0908839	-0.0277933	0.0133295	-0.0328338	-0.0682358
12569	Cdk5r1	0.122546	0.725654	-0.134056	-0.617949	0.00858564	-0.0985849	0.176246	-0.263016	-0.571857	0.117844	0.696173	0.475042	0.146765	0.567214	0.742265
12571	Cdk6	0.0497209	-0.0258515	0.0325067	-0.291365	-0.0532936	-0.103365	-0.00994407	-0.0376559	-0.195161	-0.014321	-0.0970248	-0.250111	-0.0811173	-0.167187	-0.000821001
12572	Cdk7	0.252747	-0.103663	-0.230808	-0.0260154	-0.123261	0.192035	0.036569	-0.0101898	0.0658688	0.0687495	-0.147287	-0.207999	-0.00705516	0.0733319	-0.0554025
12575	Cdkn1a	-0.0834239	-0.203344	-0.062832	-0.157808	0.00734719	0.0840601	0.0113796	0.00674907	0.0322069	0.0739465	-0.0594466	0.108037	0.155277	0.0101345	0.130569
12576	Cdkn1b	-0.524223	-0.307271	-0.243938	-0.192058	-0.171389	-0.212326	-0.0699605	-0.128034	-0.168697	-0.159959	-0.25688	0.0550173	-0.0195698	-0.140976	-0.23352
12578	Cdkn2a	-0.506355	0.0835204	-0.034808	0.172856	-1.04901	-0.150433	0.364091	0.175187	0.151096	0.448873	-0.538599	-0.182677	-0.258029	-0.328604	-0.560359
12579	Cdkn2b	-0.378664	-0.172927	-0.523342	-0.533765	0.0249207	-0.26437	-0.177236	-0.219996	-0.359839	-0.0432182	-0.708488	-0.594194	-0.712797	-0.405141	-0.534562
12580	Cdkn2c	-0.0555714	-0.0673209	0.27793	0.238025	0.0840934	-0.0807518	0.151667	0.148335	0.150713	0.108378	0.0341949	0.00901441	0.253183	-0.0954	-0.0531174
12581	Cdkn2d	-0.379346	-0.430594	-0.286891	-0.102748	-0.312942	0.061002	-0.187459	-0.234926	0.0878086	-0.106557	-0.34073	0.0996183	-0.0975952	-0.288765	-0.150173
12583	Cdo1	0.132771	1.05495	0.962643	-0.174631	-0.0660105	-0.0872471	0.190941	0.0482111	-0.543209	0.198112	1.39363	1.17362	0.529626	0.479203	1.02506
12585	Cdr2	0.0503054	-0.14478	-0.147127	-0.574701	-0.278228	0.188244	0.0741063	-0.0912348	-0.429338	-0.0788402	-0.039547	0.0983914	0.17934	0.0163457	0.105816
12587	Mia1	-0.507365	-0.451241	-0.486778	-0.364424	-0.323675	0.0540635	-0.0890938	0.190218	0.20819	-0.0609	-0.527738	0.0336897	-0.165591	0.149258	0.0448755
12589	Ift81	0.145452	0.0694103	-0.0231267	-0.0746972	0.0222554	0.132607	0.00826536	-0.0272654	-0.0836719	-0.00843592	-0.0167999	-0.0296448	-0.0779448	-0.0209386	-0.0257746
12593	Cdyl	0.202844	0.205648	0.08488	0.196251	0.0638238	0.0724146	0.0781264	0.00288216	0.0536308	0.143006	0.259944	0.129514	0.132422	0.177946	0.117323
12606	Cebpa	0.314716	0.238478	0.630168	0.366254	-0.23159	0.0893083	0.0521326	0.304015	0.404016	0.0763378	0.265413	0.0400054	0.0790681	-0.0607396	0.303175
12607	Cebpz	-0.106187	-0.0408862	0.0377225	0.0348445	-0.0253942	-0.142668	-0.0596738	0.00191576	-0.00549395	-0.107185	0.064849	0.0283681	0.0460613	0.0290422	0.0245106
12611	Cebpg	0.245274	-0.273578	0.0603199	-0.324111	-0.0879249	0.0408164	-0.2586	-0.0234032	-0.255503	-0.203647	0.0847907	-0.119666	0.0997692	0.00106759	0.153398
12614	Celsr1	0.208517	0.602378	-0.0167611	-0.097674	-0.145031	-0.0518406	0.313997	-0.245542	-0.16406	0.105346	0.216437	-0.043921	-0.0719447	-0.0123445	0.150051
12615	Cenpa	0.0335469	-0.128122	-0.116733	-0.154674	-0.17378	-0.0393671	-0.0347124	-0.0881939	-0.123662	-0.112475	-0.0558803	-0.128794	0.0375293	-0.0273416	-0.0248684
12616	Cenpb	-0.170038	-0.0549185	-0.164431	-0.195256	-0.0200898	0.00394408	-0.0111189	-0.158602	-0.0434076	-0.00460028	-0.040877	0.133105	0.00292258	-0.0350484	0.110972
12617	Cenpc1	0.0787055	0.0535475	0.14237	0.00101552	0.0259182	0.008784	0.00583388	0.154467	0.0158976	-0.0172548	-0.0033439	-0.0732654	-0.0510575	0.0087532	0.0115382
12626	Cetn3	0.0924014	0.0131176	0.0528993	0.112756	0.0182017	0.0338362	-0.0289016	0.0887864	0.0132186	-0.0450978	-0.0286238	-0.0871889	-0.070643	0.00726331	-0.128161
12628	Cfh	0.211885	0.15076	0.618441	-0.287824	-0.171773	-0.221146	-0.301367	-0.453483	-0.767044	-0.176271	1.63975	1.20671	1.18762	0.567821	1.16053
12631	Cfl1	-0.0654277	-0.000739538	-0.12705	-0.0281727	-0.00118608	-0.0235934	0.0461248	-0.0172557	-0.0259573	0.0792397	-0.122887	-0.0810526	-0.0760225	-0.0130927	-0.120671
12632	Cfl2	0.433828	0.0816365	0.183766	0.118177	-0.0277195	0.152541	0.0604947	0.108917	-0.0761099	0.187035	0.41904	0.137754	0.397899	0.344192	0.224754
12633	Cflar	0.356271	-0.142731	-0.071621	0.0975596	-0.0184204	0.168054	-0.141459	-0.144158	-0.00671166	-0.132692	0.161636	-0.0265808	0.162908	0.0890988	0.0573647
12642	Ch25h	-0.0680657	0.0681187	-0.170318	-0.148571	0.139942	-0.322777	0.0744982	0.0759922	-0.0628311	0.258502	-0.327061	-0.581772	-0.320682	-0.0807509	-0.241321
12643	Chad	-0.29416	-0.31657	-0.269548	-0.181295	-0.101579	-0.18067	0.128775	-0.164034	0.14832	0.166665	-0.409588	-0.296098	0.035757	-0.304073	-0.079973
12648	Chd1	-0.163472	-0.0636607	-0.0467562	-0.081115	-0.0493697	-0.0286096	-0.0955681	-0.0799182	-0.108714	-0.0502054	0.00174716	0.136609	-0.0301602	-0.0314149	-0.0258514
12651	Chkb	0.0251204	0.051147	-0.115008	-0.010474	-0.0507898	0.0307194	0.0631421	0.0051034	0.0665423	0.0966411	-0.0904188	-0.0848198	-0.0784236	0.0296925	-0.0134025
12660	Chka	-0.211835	-0.254712	-0.0451043	0.329434	0.0900254	-0.169371	-0.265492	0.0220323	0.464089	-0.00545059	-0.172594	-0.13013	-0.183375	-0.105457	-0.0379389
12662	Chm	0.693529	0.336711	0.638501	0.46926	0.142816	0.348448	0.206713	0.310951	0.110774	0.0111355	0.181348	-0.163733	0.0513504	-0.146201	-0.177137
12663	Chml	0.188201	0.00110342	-0.0800391	-0.17766	-0.152358	0.226587	-0.0455421	0.0295235	-0.11237	-0.0501623	-0.0204071	0.0179787	-0.0670526	0.0891555	0.0448828
12667	Chrd	0.00862295	-0.244559	-0.00917863	0.0864432	0.106743	-0.186367	-0.0206313	-0.0214781	0.00266071	0.13952	0.0432292	-0.151761	0.267157	0.0309297	-0.0405532
12671	Chrm3	0.0973846	0.24298	0.0665058	0.127444	0.0346492	-0.156752	0.288505	0.0874499	0.221482	0.233788	0.0618717	-0.192265	0.107397	0.0828159	0.15591
12675	Chuk	0.0110764	0.00456073	0.0413663	-0.0148353	0.0499359	-0.0428418	-0.028094	0.0199988	-0.0479881	0.0289298	0.0325147	-0.0214035	-0.000140081	0.0111472	-0.000638096
12684	Cideb	-0.522314	-0.402573	-0.434058	-0.483188	0.00396253	-0.154591	-0.168524	-0.259043	-0.205679	-0.0726449	-0.358879	0.00884386	-0.124829	-0.183864	-0.0813704
12695	Inadl	0.199209	0.0721189	-0.15668	-0.176563	0.0889529	0.125237	0.0343858	-0.112348	-0.0320841	0.12306	0.00578705	-0.0681845	-0.0319461	0.0501196	0.150266
12696	Cirbp	-0.487871	-0.386486	-0.611888	-0.317164	-0.126592	-0.159452	-0.219308	-0.338672	-0.264055	-0.164802	-0.0983067	0.230112	0.0688719	0.17491	-0.0451983
12700	Cish	0.221221	-0.0215161	0.0629468	-0.0280429	0.287824	0.0303553	0.0546691	-0.0599781	-0.0498097	0.191502	0.0825279	-0.108338	0.158713	-0.040397	0.0607611
12702	Socs3	-0.608469	-0.214404	-0.378533	-0.874745	-0.434337	0.0615845	0.229054	-0.333223	-0.614012	-0.244627	-0.107201	0.562852	0.336257	-0.0618906	0.153532
12704	Cit	-0.133593	-0.137462	-0.0498955	-0.150358	0.205674	-0.11088	-0.177534	-0.228973	-0.142462	-0.0548669	0.41878	0.441493	0.378708	0.239703	0.426676
12705	Cited1	-0.085751	0.0841352	0.159488	0.143193	0.164343	-0.309583	-0.0510446	-0.215702	-0.1999	0.247843	0.388209	0.164377	0.253029	0.0130192	0.0451155
12709	Ckb	-0.364767	-0.354429	0.101579	0.258909	-0.300781	-0.247541	-0.201022	0.160166	0.213257	-0.0739814	-0.392499	-0.275273	-0.239093	-0.333912	-0.438152
12721	Coro1a	-0.459435	0.0628284	0.124098	-0.122004	-0.137395	-0.442522	0.123261	-0.0627438	-0.0871866	0.162609	-0.145834	-0.128921	-0.0854019	-0.332676	-0.111017
12722	Clca1	0.0350337	0.186267	-0.0174286	0.403725	0.238314	0.0441016	0.0493444	0.0283847	0.304638	0.163743	-0.146284	-0.137216	-0.283207	-0.100471	-0.24537
12724	Clcn2	0.33	0.0223558	0.313992	0.305336	0.39904	0.157199	-0.153779	0.123437	0.275159	0.117353	0.292129	0.119328	0.115993	0.101574	0.261952
12725	Clcn3	0.0327224	-0.0126917	-0.0181905	-0.0357348	-0.123913	0.0151978	-0.0970041	0.00427667	-0.108014	-0.0379816	-0.0865304	-0.104055	-0.170843	-0.0640632	-0.158809
12727	Clcn4-2	-0.179467	-0.237067	-0.255792	-0.248702	-0.166716	-0.0803389	-0.14631	-0.104919	-0.104045	-0.0995089	-0.145536	-0.0464082	-0.0547783	0.00533754	-0.000878733
12728	Clcn5	-0.290252	-0.330787	-0.552468	-0.243167	-0.145552	-0.0991162	-0.0995918	-0.176782	-0.0804241	-0.0669213	-0.304537	-0.113401	-0.0733414	0.07115	-0.141794
12729	Clns1a	-0.120582	-0.109566	-0.255873	-0.0311144	-0.051431	0.0111024	0.00553976	-0.0674803	0.016705	0.0240236	-0.145468	-0.0137828	-0.0303623	0.0429252	-0.0976483
12747	Clk1	0.116785	0.0891152	0.00634847	-0.0529046	0.260288	-0.0484701	0.0250344	0.0975981	0.188767	0.207161	-0.0205905	-0.185845	-0.0846714	0.0706591	0.221081
12748	Clk2	0.161946	0.0600245	0.129333	0.233755	0.114088	0.0265064	0.101476	0.122995	0.202465	0.138904	0.0327683	-0.102671	0.0742195	0.0264296	0.00147902
12750	Clk4	0.107439	-0.0118981	0.0695656	0.14989	0.0975594	0.0772396	-0.093728	0.0354518	0.00128677	0.00710524	0.0780085	0.0478094	-0.00382138	0.0438948	-0.070595
12751	Tpp1	-0.0401069	0.524535	0.040088	0.121172	-0.0231128	0.0203033	0.206696	-0.0884585	-0.0172031	-0.107658	0.0474511	0.107861	-0.270387	-0.0810954	-0.0909242
12752	Cln3	-0.0316911	-0.0511972	-0.248662	-0.0824618	-0.081389	-0.0375961	-0.0706217	-0.152341	-0.0446029	-0.0386581	0.0853036	0.0793986	0.0658791	0.181625	0.123163
12753	Clock	0.369252	0.112604	0.77534	0.304358	0.0908274	0.184276	0.0300502	0.404426	0.0896554	-0.0175438	0.108824	-0.0761518	0.0262701	-0.26209	-0.105878
12757	Clta	0.161526	0.093488	0.128486	0.0981883	-0.0436536	0.0218282	0.0912575	0.0826774	0.0576544	-0.00821004	0.0776026	-0.0620948	0.0753721	0.0317939	0.0370687
12759	Clu	-0.0129331	-0.023916	-0.0910832	-0.0979456	0.0241252	-0.0633233	-0.0778161	-0.100575	-0.0911	0.0106593	-0.0718855	-0.122276	-0.125786	-0.0813769	-0.0650399
12764	Cmas	-0.0276058	-0.268584	-0.302925	-0.158981	-0.19827	-0.0645384	-0.111658	-0.0650673	-0.0707908	-0.109381	-0.15394	-0.190872	0.00298684	0.083918	-0.0657493
12777	Ccr10	-0.25853	-0.0960251	-0.236035	-0.0981303	-0.0397007	0.00796893	0.198163	-0.0113159	0.286884	0.0547898	-0.221184	0.0453143	0.073004	0.00353431	0.163829
12778	Cxcr7	-0.262033	0.178915	0.942465	-0.0536181	0.355505	-0.175216	0.182505	0.248238	-0.643838	0.18975	1.14862	1.23543	1.15221	0.45439	0.558398
12785	Cnbp	-0.164246	-0.252378	-0.0856005	-0.070224	-0.119478	-0.0623901	-0.135712	0.0263779	0.0120799	-0.100825	-0.166701	-0.0648446	-0.0500345	-0.0547221	-0.0843967
12793	Cnih	0.206588	0.0502812	0.0491984	0.243775	0.0061587	0.0952834	0.0809756	0.0857463	0.0869833	0.0492571	0.0529342	-0.0583704	0.0836286	0.0894821	-0.103857
12794	Cnih2	-0.0204409	0.00190283	-0.0659267	-0.0872536	0.126799	0.0295453	0.119054	0.0051863	0.036201	0.134723	-0.0503227	-0.00033642	0.0668289	0.0207903	0.073132
12795	Plk3	0.0449268	0.107357	-0.0288962	0.119096	0.140914	0.115972	0.319989	0.192033	0.300323	0.154725	-0.0755667	-0.00452174	0.137066	0.145363	0.105661
12796	Camp	0.588393	0.210585	0.53862	0.158596	-0.467501	0.47491	0.568176	0.198731	0.274122	-0.128979	0.159486	0.0460038	0.517078	-0.180403	0.275012
12798	Cnn2	-0.0242601	0.254	0.145649	-0.0295445	0.244337	0.0206396	0.188086	0.115582	-0.0752645	0.137941	-0.0301835	0.0147161	-0.0960976	-0.0602508	-0.0759035
12799	Cnp	-0.313732	0.0421128	0.0178862	-0.0930049	0.0244085	-0.153766	0.0367792	-0.0688473	-0.0395741	-0.102566	-0.10443	0.0555359	-0.109763	-0.191163	-0.0509988
12803	Cntf	0.0719273	-0.0764065	-0.142903	-0.193666	0.0165297	-0.039007	-0.127201	-0.132712	-0.175121	0.0378592	-0.13338	-0.244315	-0.184175	-0.123189	-0.114835
12807	Hps3	0.0458394	0.134044	-0.0406105	-0.195946	-0.00637108	-0.0370668	-0.00372067	-0.0186574	-0.0580641	-0.0735747	-0.00217976	-0.0850859	-0.139944	0.0197733	0.135702
12810	Coch	-0.0641688	-0.0626723	-0.0282749	0.373061	-0.390696	-0.132256	-0.082411	0.017509	0.121585	-0.247284	0.0954628	0.0273752	0.0757241	0.141247	-0.156014
12812	Coil	0.594467	0.500812	0.475013	0.475785	0.171659	0.0900404	0.253472	0.130459	0.250365	0.129937	0.406472	-0.0979546	0.159133	0.0619187	0.181053
12813	Col10a1	0.113027	0.226424	0.234367	-0.056801	0.0634623	-0.106709	0.263413	0.0928339	0.223563	0.337987	0.111086	-0.10865	0.148075	-0.0304471	0.391451
12814	Col11a1	0.104891	0.329356	-0.119655	0.0407061	0.0679693	-0.00133449	0.0904162	-0.0981816	-0.067286	0.044516	-0.188268	-0.294494	-0.427208	-0.166794	-0.29626
12815	Col11a2	-1.60601	-0.0633586	-0.0151316	-0.0753157	0.122826	-0.5215	0.0926839	0.00332784	-0.0700088	0.0599571	-0.0811035	1.0034	0.0749391	-0.062644	-0.0757965
12816	Col12a1	-0.0224059	-0.0926173	0.511932	-0.467835	-0.288564	-0.0895399	-0.277993	0.309864	-0.715643	-0.184568	0.577636	0.510502	0.39226	0.375567	0.329827
12821	Col17a1	0.145879	0.0246611	-0.0204577	0.347763	0.0501987	-0.00636192	-0.139753	0.080941	0.371812	0.065038	-0.178862	-0.331103	-0.343276	-0.0774633	-0.154814
12825	Col3a1	-0.438816	-0.181399	-0.681085	-0.632389	-0.257307	-0.118338	-0.107435	-0.298889	-0.51495	-0.0212764	-0.55455	-0.234072	-0.480586	-0.172354	-0.437111
12826	Col4a1	-0.0285171	-0.146164	-0.114982	-0.18027	-0.0741095	-0.0417617	-0.119731	-0.0361831	-0.0965067	-0.0801877	-0.105788	-0.119033	-0.0793547	-0.0269891	-0.0220248
12828	Col4a3	-1.71187	0.0994866	0.0566298	-0.555414	0.209651	-1.77786	0.100788	0.168581	-0.190747	0.357705	0.0262633	-0.0397272	0.0275652	0.138214	0.39093
12830	Col4a5	0.126653	-0.0245161	0.10308	-0.274795	-0.015815	-0.0231027	-0.00102391	0.0942221	-0.10488	0.00687774	-0.309614	-0.459369	-0.286122	-0.318471	-0.139699
12832	Col5a2	-0.0557025	0.0777167	-0.111832	-0.321388	-0.0298762	-0.0735765	0.0404745	-0.110718	-0.224777	0.0364677	-0.250369	-0.268243	-0.287611	-0.249254	-0.153758
12833	Col6a1	0.283663	0.288377	-0.57929	-0.735114	-0.126466	0.225819	0.39294	-0.242714	-0.784216	-0.0677758	-0.876828	-0.934673	-0.772265	-0.540253	-0.92593
12834	Col6a2	-0.22249	0.284002	-0.53596	-1.571	-0.33634	-0.0265749	0.472992	-0.266603	-1.69967	-0.197708	-0.944843	-0.748928	-0.755853	-0.675486	-1.07351
12837	Col8a1	-0.265996	0.142417	-0.230198	-0.28523	-0.188138	-0.19078	-0.118356	-0.225894	-0.308566	-0.0955071	0.00994303	0.0851587	-0.25083	0.014247	-0.013392
12842	Col1a1	-0.477596	-0.0378096	-0.497437	-1.57301	-0.315764	-0.185311	0.268538	-0.183971	-0.823689	-0.0793321	-0.798855	-0.506571	-0.492507	-0.485388	-0.0495355
12843	Col1a2	-0.482809	-0.435718	-0.450334	-0.827249	-0.079013	-0.143074	-0.175543	-0.129361	-0.348283	-0.00441123	-0.516925	-0.17719	-0.25675	-0.195952	-0.0379589
12846	Comt1	-0.0581872	-0.058469	0.00560894	-0.0679023	-0.0305653	0.0246175	-0.0719637	0.0590337	-0.0496627	0.0077216	-0.0899274	-0.00712274	-0.103422	-0.0365026	-0.0716879
12847	Copa	-0.113288	-0.0761198	-0.151741	-0.111405	-0.105516	-0.0920832	-0.0863585	-0.10209	-0.0739943	-0.142137	-0.067124	-0.0459193	-0.0773628	-0.017473	-0.0297132
12848	Cops2	0.0834379	0.0427864	0.0685413	0.218243	0.0588674	-0.00944468	0.000749967	0.102769	0.0592213	0.0333989	0.0743641	-0.0185184	0.0323276	0.108592	-0.0846575
12850	Coq7	-0.28983	-0.422133	-0.348177	-0.319977	-0.028672	0.0353044	-0.13451	-0.117855	-0.164986	-0.177477	-0.258692	0.0664415	0.0289308	-0.0283705	-0.103702
12854	Cort	-0.32588	-0.342886	-0.129924	-0.460449	0.325325	0.0427381	0.0767034	0.21837	0.245253	0.385652	-0.524594	-0.155976	-0.105005	-0.176299	0.181108
12857	Cox4i1	-0.29053	-0.27838	-0.385402	-0.215973	-0.0993306	-0.0605695	-0.0453547	-0.105351	-0.0861994	-0.0598421	-0.264007	-0.0340465	-0.0309819	0.0160438	-0.134233
12858	Cox5a	0.0371799	-0.129861	-0.0633979	-0.0866313	-0.133846	0.0127281	-0.0611336	0.00313644	-0.0825643	-0.102895	-0.108256	-0.132707	-0.0395279	-0.0417212	-0.104189
12859	Cox5b	-0.190291	-0.0857127	-0.086251	-0.130072	-0.236629	-0.00691477	-0.0598319	0.0376067	-0.0868254	-0.098461	-0.146264	0.0371129	-0.120383	-0.0224058	-0.103017
12861	Cox6a1	-0.158865	-0.0556336	-0.132617	-0.158653	-0.335035	0.0448649	0.0812534	0.0919518	-0.0323541	0.0247374	-0.247774	-0.044044	-0.110887	-0.0232059	-0.121476
12862	Cox6a2	0.113547	-0.217055	0.270988	0.600052	0.145536	-0.287024	-0.01258	-0.196782	0.416267	-0.137575	-0.0208974	-0.421468	0.183577	-0.488667	-0.204683
12864	Cox6c	-0.205849	-0.358882	-0.309377	-0.266303	-0.25906	-0.0927885	-0.122107	-0.0311349	-0.0451993	-0.201316	-0.2547	-0.141639	-0.0179246	0.0235419	-0.0335958
12865	Cox7a1	-0.444609	-0.510915	-0.4073	-0.479937	-0.277168	-0.236725	-0.169139	-0.0902574	-0.140347	-0.222207	-0.419644	-0.211759	-0.0778674	-0.102601	-0.0800538
12866	Cox7a2	-0.0106776	-0.129492	-0.126156	-0.0383248	-0.157577	-0.00710311	-0.0490986	0.0377096	-0.0084528	-0.139447	-0.0742246	-0.0706501	0.00616847	0.0896409	-0.0443526
12867	Cox7c	-0.200282	-0.170293	-0.190222	-0.221985	-0.137727	-0.0677705	-0.0698268	-0.109876	-0.113018	-0.022293	-0.161905	-0.0293935	-0.0614389	-0.0815592	-0.0529383
12868	Cox8a	-0.194832	-0.0798877	-0.153134	-0.187468	-0.493232	0.128042	0.144771	0.188937	-0.0653317	0.0319261	-0.3197	0.00317412	-0.0950411	0.0223706	-0.197564
12870	Cp	0.0879345	0.115975	0.560327	-0.57479	0.0546512	0.359999	0.300397	0.709908	0.0674718	0.58665	-0.191266	0.0807979	-0.00684529	-0.0416851	0.450995
12874	Cpd	0.320557	0.0991219	0.302209	0.186944	0.13024	0.0495979	-0.0340451	0.133047	-0.0212496	-0.131615	0.0588761	-0.212083	-0.0742909	-0.110286	-0.149318
12876	Cpe	0.0158366	-0.0167292	-0.111436	-0.00760545	0.0120375	-0.00543899	-0.0594084	-0.0502717	0.0301318	-0.0175542	-0.0476432	-0.0689188	-0.0903225	0.0135211	-0.00990598
12877	Cpeb1	-0.188777	-0.103963	-0.312336	-0.390938	0.599019	-0.0720893	0.144085	-0.0945386	0.0711808	0.0980981	-0.274739	-0.158051	-0.0266913	-0.056942	0.18738
12889	Cplx1	-0.219799	0.351161	0.431314	0.873692	0.393317	-0.0338581	0.145495	0.0268389	0.554055	0.174777	0.0999262	0.285867	-0.10574	-0.304549	-0.21971
12892	Cpox	-0.245688	-0.139492	-0.129776	0.0821164	0.125352	-0.133129	-0.0850798	-0.086067	0.128509	0.047712	-0.121928	-0.00936886	-0.0675162	-0.0782192	-0.0755354
12894	Cpt1a	0.157675	-0.0463384	0.143001	0.213183	-0.0218863	-0.0389133	-0.0406891	0.0589954	0.0949059	-0.0554111	0.140275	-0.0563133	0.145924	0.0562689	0.0219974
12895	Cpt1b	0.0999357	-0.067644	0.0259807	0.113463	0.367929	-0.0700238	-0.00320044	0.140186	0.3808	0.292346	-0.259091	-0.42905	-0.194647	-0.144886	0.0082454
12896	Cpt2	0.219505	0.150471	0.297378	0.414423	0.142416	0.106591	-0.0188168	0.0529	0.0608867	-0.00555289	0.235731	0.122817	0.0664428	-0.00874757	-0.117805
12904	Crabp2	-0.018842	-0.0698727	-0.373732	-0.0974488	-0.205094	0.0362423	0.0389236	-0.0556948	0.0507857	-0.109082	-0.128393	-0.0733084	-0.0195963	0.189645	0.0198419
12905	Cradd	0.273535	0.194716	0.237579	0.244446	0.0243132	0.186893	0.152067	0.209355	0.128001	0.215923	0.037368	-0.0492743	-0.00528015	0.00914443	-0.0790767
12908	Crat	0.186307	0.149805	0.203678	0.202604	0.202526	0.106779	0.123648	0.0674258	0.0883501	0.120836	0.0962182	0.0166909	0.070061	-0.0400343	-0.0180362
12909	Crcp	0.244318	0.15474	0.300146	0.223647	-0.089197	0.0920834	0.0583136	0.111861	0.0806246	0.00585888	0.164709	0.0124745	0.0682828	-0.0235757	0.0216869
12912	Creb1	-0.0647189	-0.107949	-0.249191	0.0157573	0.185549	0.0217232	0.0492753	-0.113805	0.0135468	0.106884	-0.064934	0.0215082	0.0922901	0.0704518	-0.0671444
12913	Creb3	-0.160119	-0.112105	-0.321151	-0.0988343	-0.16208	-0.0471277	0.00966537	-0.098495	0.00950831	-0.0752153	-0.149612	-0.0366203	-0.0278411	0.0730443	-0.0412689
12914	Crebbp	0.41331	0.284336	0.221606	0.0225168	-0.0106159	0.175879	0.233613	0.0508822	0.0389623	0.177597	0.0911408	-0.14629	0.0404174	-0.0795835	0.107586
12915	Atf6b	0.0127017	0.298404	-0.00916563	0.129374	0.0726092	0.00570937	0.344526	0.0123072	0.139418	0.221155	-0.0205945	-0.0275868	0.0255276	0.000878368	-0.0105503
12916	Crem	0.26364	0.117436	0.139543	0.313206	-0.0655463	0.0247639	-0.10766	-0.0207013	0.0253048	0.0400083	0.463799	0.224922	0.238703	0.303554	0.175897
12925	Crip1	-0.363643	0.115757	0.0385208	-0.0606175	-0.067841	-0.298367	-0.0661007	0.0779276	-0.143737	0.00295516	-0.192187	-0.12691	-0.374044	-0.15278	-0.275306
12927	Bcar1	-0.321387	0.0560609	-0.0315777	-0.325301	0.0175991	-0.0457352	0.0721986	0.0713211	-0.00651786	0.1056	-0.360631	-0.0849795	-0.344493	-0.257732	-0.0418477
12928	Crk	-0.0507868	-0.0446008	-0.202047	0.12428	0.0902125	-0.0521563	0.0178196	-0.0632206	0.137903	0.0661128	-0.18156	-0.182929	-0.119139	-0.0427333	-0.167937
12929	Crkl	0.0922969	0.23634	0.196979	0.188808	0.102231	0.112757	0.138032	0.103583	0.132035	0.0875337	0.131113	0.151573	0.0328053	0.037717	0.0743405
12934	Dpysl2	0.0673862	0.0922029	0.144732	0.17452	0.0176066	-0.0643574	-0.0274552	0.0716863	-0.0344017	-0.00677906	-0.113492	-0.245235	-0.23315	-0.186537	-0.322413
12946	Cr1l	0.101811	0.0355081	-0.0715661	0.00540834	-0.113427	-0.0125101	-0.044371	-0.00690198	-0.0492982	-0.121609	-0.0461219	-0.160443	-0.126001	0.0185422	-0.100828
12953	Cry2	-0.00814253	0.147061	-0.172135	0.211204	-0.0453306	-0.103641	0.01273	-0.334519	0.073505	-0.00120627	0.33179	0.236291	0.197458	0.169406	0.194091
12955	Cryab	0.0537103	0.230644	-0.351371	-0.733505	0.0881429	0.111428	0.371975	-0.0106785	-0.411726	0.138223	-0.932624	-0.874907	-0.791293	-0.591932	-0.610845
12964	Cryga	0.387973	-0.422164	-0.172707	-0.211571	0.0913213	0.384892	-0.138378	-0.143696	0.0899528	0.248973	-0.400732	-0.403814	-0.116946	-0.371721	-0.0992087
12966	Crygc	-0.333312	-0.0851493	0.0460623	-0.256699	0.0779456	-0.203915	0.0501247	0.107125	0.0102902	0.0155109	-0.0490558	0.0803412	0.0862183	0.0120068	0.217934
12967	Crygd	-1.01827	0.0486322	-0.0232914	-0.349567	0.235301	-1.94474	-0.0216644	-0.201312	-0.203014	0.126109	-0.159367	-1.08584	-0.229664	-0.337387	-0.0128141
12972	Cryz	-0.164449	-0.197043	-0.233027	0.130864	0.0225113	-0.0468381	-0.113024	0.0280473	0.0224627	-0.0640234	-0.107165	0.0104457	-0.0231457	0.153909	-0.215566
12974	Cs	0.0485686	-0.069151	-0.0450591	0.0613844	-0.0477749	0.0232076	-0.0564571	-0.00390612	0.0311118	-0.0936891	-0.0366463	-0.0620073	-0.0239524	0.00450668	-0.066919
12977	Csf1	-0.106412	0.22587	-0.127995	-0.754557	0.604383	-0.123097	0.549609	-0.127985	-0.375943	0.281205	-0.554503	-0.571188	-0.230764	-0.554493	-0.175889
12978	Csf1r	-0.0285481	0.13695	0.22505	0.103935	-0.0603177	-0.0293289	0.202026	0.136528	0.108349	-0.0949956	-0.311546	-0.312327	-0.246471	-0.400069	-0.307132
12983	Csf2rb	-0.0238427	0.130498	0.294954	-0.101695	0.11741	-0.1733	0.17923	-0.0999548	0.0175501	0.591588	-0.00477455	-0.154232	0.0439577	-0.399683	0.114471
12988	Csk	-0.345331	-0.267971	-0.214662	-0.24016	0.00822587	-0.192037	-0.252083	-0.220767	-0.132356	-0.176354	0.448025	0.601319	0.463913	0.44192	0.555829
12995	Csnk2a1	0.0390886	-0.0268341	0.000129869	0.0196101	0.00217401	-0.0498559	-0.0156084	0.0523637	0.0194291	-0.00894339	0.0286	-0.0603446	0.0398256	0.0808338	0.0284189
13000	Csnk2a2	0.0728935	0.0451785	0.0454471	0.0549431	-0.043305	0.0324828	0.0118392	-0.00546214	0.0174373	0.0469553	0.0941976	0.053787	0.0608583	0.0432884	0.0566918
13001	Csnk2b	-0.14632	-0.141296	-0.145004	-0.0479894	-0.147622	-0.0440887	-0.122211	-0.0707425	-0.0889449	-0.13323	-0.0733747	0.0288562	-0.0542894	0.000887018	-0.11433
13002	Dnajc5	-0.244199	-0.174876	-0.190043	-0.231501	-0.0799486	-0.0943115	-0.0790197	-0.0294742	-0.0455896	-0.0826993	0.0883422	0.238229	0.184199	0.248911	0.274254
13003	Vcan	0.101747	0.141587	0.771712	-0.288404	-0.375434	-0.256571	-0.201361	0.115324	-0.825395	-0.254219	0.955391	0.597073	0.612442	0.299002	0.418399
13006	Smc3	-0.276318	-0.321427	-0.365542	-0.214714	-0.132497	-0.168463	-0.205541	-0.181568	-0.122672	-0.262885	-0.15402	-0.0461651	-0.038134	0.0299537	-0.0619788
13007	Csrp1	0.0366942	0.0964982	0.265688	-0.122128	0.0901111	0.089316	0.0667598	0.162309	-0.13761	0.118147	-0.121464	-0.0688418	-0.151202	-0.224842	-0.136946
13008	Csrp2	-0.0742034	-0.288856	-0.348621	-0.134586	-0.0104609	-0.010276	-0.216152	-0.242307	-0.130734	0.203318	0.483166	0.547094	0.55587	0.58948	0.487018
13010	Cst3	-0.25994	-0.215008	-0.302689	-0.170208	-0.189588	-0.0471517	-0.0553469	-0.0682183	-0.0634982	-0.114392	-0.210054	0.00273473	-0.0503927	0.0244163	-0.103345
13012	Cst8	0.24585	-0.404346	-0.0358908	0.836517	-0.101402	0.193612	-0.279005	-0.0719946	1.27551	-0.126189	-0.651575	-0.703813	-0.526234	-0.687678	-0.212585
13014	Cstb	-0.0926189	-0.0426027	0.0882649	-0.0849816	0.499882	0.0132634	0.0240515	0.225916	0.0408714	0.343919	-0.226529	-0.120646	-0.159874	-0.088878	-0.100676
13016	Ctbp1	-0.0124525	0.0269828	-0.0515593	0.0254851	0.150352	0.0627169	0.11097	0.105184	0.149226	0.204714	-0.0968642	-0.0216948	-0.0128768	0.0598791	0.0268765
13017	Ctbp2	0.130417	0.115138	-0.126846	-0.116999	-0.10652	0.359846	0.0780451	-0.045225	-0.10938	0.0665802	-0.165354	0.0640758	-0.202446	-0.0837329	-0.157735
13018	Ctcf	0.46789	0.295863	0.510589	0.312375	0.20933	0.185406	0.129546	0.240433	0.0962154	0.0989316	0.222377	-0.0601071	0.0560592	-0.0477787	0.00621701
13019	Ctf1	0.0557408	0.140182	0.314862	0.0171984	-0.0463347	-0.129166	-0.0214099	0.208598	0.0187376	0.0975378	0.00331403	-0.181593	-0.158278	-0.102949	0.00485323
13024	Ctla2a	-0.905807	-0.207234	0.0288273	-0.0514021	0.0537075	-1.50776	-0.0869365	-0.0964729	0.00198882	-0.174834	-0.192707	-0.794662	-0.0724096	-0.318007	-0.139316
13025	Ctla2b	0.0164524	-0.0829289	-0.11002	-0.0295612	0.232274	-0.213797	-0.106819	-0.111372	-0.0281435	-0.0351119	-0.0597711	-0.290021	-0.0836616	-0.0611234	-0.0583534
13026	Pcyt1a	-0.202228	-0.276907	-0.250711	-0.103544	-0.118593	-0.130889	-0.159231	-0.0904537	-0.124312	-0.151178	0.114415	0.185755	0.232091	0.274673	0.0936481
13030	Ctsb	-0.0402231	-0.0651969	-0.0809013	-0.00509981	-0.103217	-0.0163118	0.00106199	-0.0863805	-0.0501508	-0.0368567	-0.0383943	-0.014483	0.0278646	-0.0438735	-0.0834453
13032	Ctsc	-0.0225548	-0.0141049	0.240603	-0.078843	-0.175068	-0.197	-0.241583	0.122311	-0.294981	-0.242778	0.301364	0.126919	0.073886	0.183071	0.0852257
13033	Ctsd	0.056695	0.000740316	-0.0931294	0.106265	-0.0131513	-0.026329	0.020418	-0.0540905	0.0798393	-0.00956498	-0.0132939	-0.0963179	0.00638376	0.025745	-0.0397198
13036	Ctsh	-0.164447	-0.0757011	-0.252691	-0.0893267	-0.324616	-0.0668759	-0.0702168	-0.20799	-0.156	-0.15653	-0.185223	-0.0876518	-0.179738	-0.140522	-0.251896
13038	Ctsk	-0.684421	-0.105914	-0.812777	-0.513714	-0.335358	-0.218532	-0.0933914	-0.425386	-0.306386	-0.348191	-0.454638	0.0112507	-0.442116	-0.0672477	-0.24731
13039	Ctsl	0.118186	0.0776306	0.279319	0.317126	-0.0618624	0.080845	0.00789537	0.132181	0.144703	0.0307148	0.200295	0.162954	0.13056	0.0531577	0.0278722
13041	Ctsw	-0.206054	-0.0727704	-0.160293	-0.116431	-0.000805394	-0.0173599	-0.0939029	-0.0265528	0.169407	0.0729883	-0.0531321	0.135562	-0.0742646	0.0806081	0.232706
13043	Cttn	-0.324369	-0.339527	-0.457342	-0.279427	-0.129133	-0.128663	-0.163193	-0.176219	-0.0887379	-0.182432	-0.203819	-0.00811232	-0.0274842	0.0773047	-0.0131301
13046	Cugbp1	0.186253	0.0770403	0.136176	-0.0361168	-0.0421026	-0.0833697	-0.0965651	-0.0251047	-0.161743	-0.149026	0.194763	-0.0748597	0.0211578	0.0334825	0.0691374
13047	Cux1	0.128141	0.194355	0.130309	0.0322558	0.200419	0.0467639	0.0246458	0.0434068	-0.0488921	0.176453	0.221676	0.140299	0.0519667	0.134774	0.140528
13052	Cxadr	0.0092655	0.293492	-0.12059	-0.0940009	0.355771	-0.0807303	0.165415	-0.425046	-0.0949704	0.147361	0.209305	0.119309	0.0812272	-0.0951523	0.208335
13056	Cyb561	-0.604924	-0.719123	-0.700588	-0.533871	-0.355808	-0.338391	-0.460008	-0.466999	-0.267585	-0.302701	-0.0234936	0.24304	0.235622	0.210096	0.242792
13057	Cyba	-0.116357	-0.139282	-0.181981	-0.066106	-0.167084	0.0214328	-0.0423521	-0.0654515	-0.039946	-0.00964197	-0.0997321	0.0380573	-0.0028021	0.0167976	-0.0735721
13063	Cycs	-0.121071	-0.198524	-0.111002	-0.120668	-0.185013	0.0054112	-0.0742037	0.0481415	-0.0147754	-0.0874731	-0.203025	-0.076543	-0.0787042	-0.0438813	-0.0971322
13070	Cyp11a1	0.070518	0.0261973	-0.0661169	0.46748	-0.0452054	0.0668424	0.00655825	-0.0504844	0.322757	0.00298813	-0.197107	-0.200783	-0.216746	-0.181475	-0.34183
13074	Cyp17a1	-0.351311	0.0886489	-0.0894373	-0.437483	0.145943	-0.291926	0.0920327	-0.100687	-0.307028	-0.0696289	-0.119581	-0.0601959	-0.116197	-0.130831	0.0108731
13075	Cyp19a1	0.293727	0.664827	0.71005	0.697241	-0.0687592	-0.343757	-0.350272	-0.0509173	-0.129737	-0.207119	1.13778	0.500291	0.122677	0.376808	0.310797
13078	Cyp1b1	0.0738762	0.117747	0.239329	-0.177227	-0.150556	-0.10331	0.0356732	-0.0179406	-0.478619	-0.143839	0.39755	0.220364	0.315476	0.14028	0.0961572
13110	Cyp2j6	0.0208919	-0.0396472	-0.0853901	0.126605	0.0882731	0.00258607	-0.0371201	-0.036835	-0.0131003	0.0620617	-0.0592997	-0.0776056	-0.0567726	-0.0107447	-0.199005
13120	Cyp4b1	-0.19661	0.0724865	0.135651	0.302541	-0.224584	-0.317711	-0.292996	-0.107055	-0.0609452	-0.0471833	0.947895	0.826794	0.582413	0.705189	0.584409
13121	Cyp51	0.00632636	-0.129831	-0.249915	-0.0244889	-0.318468	0.0343885	-0.0470693	-0.061731	-0.0107069	-0.0308715	-0.355626	-0.327564	-0.272864	-0.167442	-0.341844
13132	Dab2	0.183687	0.289779	-0.246974	-0.0521551	-0.0684471	0.033484	-0.0301773	-0.0199833	-0.0397428	-0.0612717	0.0190931	-0.13111	-0.300863	0.246084	0.0315053
13135	Dad1	0.0636142	0.0400221	0.047049	0.0523228	-0.0766796	-0.0732595	-0.0788248	-0.0660188	-0.0704075	-0.137644	0.107421	-0.0294523	-0.0114255	-0.00564637	-0.0153089
13136	Cd55	0.228753	0.0409131	-0.0427304	-0.287189	0.160758	0.173045	0.131075	-0.189074	-0.232763	-0.0167951	-0.0541232	-0.109832	0.0360386	-0.200467	0.000303213
13137	Daf2	0.146305	0.175581	-0.130523	0.111226	0.0319076	0.11657	0.227095	-0.0818334	-0.0789862	0.26938	-0.121947	-0.151682	-0.0704334	-0.0732579	-0.31216
13138	Dag1	-0.0653018	-0.092136	-0.193482	0.0855916	-0.021421	-0.0964546	-0.11569	-0.113455	0.0140378	0.0414396	0.155543	0.12439	0.131989	0.235569	0.0839888
13139	Dgka	-0.250421	-0.0940052	-0.0904173	-0.160711	-0.0511251	-0.210151	-0.21539	0.023796	-0.156147	-0.246144	-0.128614	-0.0883431	-0.249999	-0.0144006	-0.12405
13144	Dapk3	-0.159502	-0.129335	-0.210505	-0.0918759	-0.0815327	-0.022307	0.00113021	-0.019866	0.0169695	0.0215524	-0.132458	0.00473667	-0.00199319	0.0581809	-0.023613
13163	Daxx	-0.239279	0.0293969	-0.371506	-0.0770381	-0.125871	0.0363757	0.101239	-0.206283	0.226271	0.0553161	-0.232639	0.0430151	-0.160797	-0.0674161	0.07067
13167	Dbi	-0.06496	-0.185633	-0.165633	-0.194729	-0.224833	0.0212407	-0.0801097	-0.00961603	-0.0767635	-0.183902	-0.219241	-0.13304	-0.113717	-0.0632234	-0.101275
13168	Dbil5	-0.049409	0.0828796	0.0744614	0.109945	0.0733067	-0.0613388	0.17323	0.324811	0.161403	-0.00328504	-0.139359	-0.151288	-0.0490082	0.110991	-0.0879004
13169	Dbnl	-0.0684722	0.053567	-0.076354	-0.0689166	-0.117184	-0.0107703	0.0312074	-0.0892939	-0.0147408	-0.0564688	-0.0773272	-0.0196253	-0.0996868	-0.090267	-0.0231514
13170	Dbp	0.0303093	0.00878012	-0.0749011	0.0337015	0.21865	-0.279727	0.217313	-0.0675099	0.049816	0.0478488	-0.05059	-0.360626	0.157943	-0.0431988	-0.0344755
13171	Dbt	0.179521	0.116224	0.211825	0.216156	-0.0238175	0.062977	-0.0283131	0.08415	0.144389	0.0131921	0.0929169	-0.0236267	-0.0516201	-0.034758	0.0211495
13177	Dci	-0.274399	-0.287201	-0.29605	-0.122418	-0.233747	-0.0163127	-0.088018	-0.108532	0.00682777	-0.0544296	-0.19637	0.0617156	0.00281306	-0.00885311	-0.0671245
13178	Dck	-0.252044	-0.289966	-0.198699	-0.424125	-0.139933	-0.232829	-0.0850292	0.0118456	-0.228591	-0.10352	-0.213411	-0.194196	-0.00847433	-0.00286659	-0.0178767
13179	Dcn	-0.517831	0.396426	-0.161152	-0.653248	-0.17242	-0.273287	0.0153098	-0.482568	-0.907325	-0.189213	0.246927	0.491471	-0.134189	-0.074489	-0.00715027
13180	Pcbd1	-0.296862	-0.630792	-0.534434	-0.377745	-0.225211	0.00970527	-0.437702	-0.233898	-0.285072	-0.365397	-0.273066	0.0335015	-0.0799754	0.0274702	-0.180393
13185	Dscr3	-0.185404	-0.161273	-0.151646	-0.0487018	-0.148937	-0.017965	-0.000461082	-0.0886938	-0.0275467	-0.0778441	-0.163267	0.00417104	-0.00245586	-0.100316	-0.142112
13191	Dctn1	-0.0727445	0.23134	0.223654	-0.0204589	0.16698	0.167717	0.176078	0.113009	0.0418127	0.301753	-0.0859174	0.154544	-0.141179	-0.196563	-0.0236457
13194	Ddb1	-0.141985	-0.151938	-0.241026	0.00859455	-0.0137648	0.00581418	-0.0282035	-0.112914	0.0206605	0.0338651	-0.136601	0.0111981	-0.0128663	-0.0084888	-0.124535
13196	Asap1	-0.0279167	-0.111743	-0.0694674	-0.149577	0.0446467	-0.0836551	-0.00826161	-0.0296272	-0.0584199	-0.0430657	-0.127269	-0.183007	-0.0237876	-0.0874285	-0.0361114
13197	Gadd45a	0.104224	-0.135366	0.209576	0.598581	-0.0278091	0.153989	-0.0134121	0.075773	0.456858	0.0935632	-0.298109	-0.248345	-0.176155	-0.431912	-0.439832
13198	Ddit3	0.268323	0.244789	0.112586	-0.134633	0.240052	0.199872	0.352953	0.0858752	-0.031108	0.086827	-0.141966	-0.210416	-0.0338024	-0.168676	-0.0384406
13200	Ddost	-0.0265409	-0.0467318	-0.199481	0.0749291	-0.00845884	-0.0278112	0.0226932	-0.087717	-0.00783499	-0.0107073	-0.0460268	-0.0472971	0.0233982	0.0657375	-0.128791
13202	Ddt	0.0068499	0.12266	0.0613117	0.472187	-0.0928984	0.171317	0.0900098	0.0791786	0.192357	-0.0458479	0.0594308	0.223898	0.0267806	0.0772978	-0.220399
13204	Dhx15	-0.124862	-0.0765628	-0.0914111	0.0397527	-0.00174504	-0.0867004	-0.119573	0.00756214	0.00311433	-0.090956	-0.0379592	0.000202728	-0.0809698	0.061014	-0.0745976
13205	Ddx3x	0.122467	0.0371319	-0.0280698	0.124586	-0.201218	0.0811353	0.00743506	-0.00471359	0.0671907	-0.0305202	0.056809	0.0154769	0.0271122	0.0801652	-0.000586493
13206	Ddx4	-0.263327	-0.0531315	-0.737539	-0.756555	-0.427724	-0.180991	0.104693	-0.493517	-1.01103	-0.763671	-0.405111	-0.322775	-0.247286	-0.161089	-0.65959
13207	Ddx5	0.0389041	0.0394843	0.0843052	0.0504301	0.00997001	-0.0203004	-0.03806	0.0462393	-0.00899226	-0.0429902	0.0385105	-0.020694	-0.0390339	0.000444642	-0.0209119
13209	Ddx6	0.278291	0.0126223	0.141297	0.0887421	-0.0665032	-0.0844244	-0.103576	-0.0279753	-0.0333371	-0.0583749	0.151939	-0.210776	0.0357407	-0.0173335	0.0298599
13211	Dhx9	-0.0381221	-0.0491771	-0.0563877	-0.0249299	0.0147987	-0.108686	-0.108273	-0.100884	-0.0658217	-0.0226513	-0.0307534	-0.101318	-0.0898498	-0.0752493	-0.0716453
13244	Degs1	0.293917	0.245401	0.210146	0.288994	0.0846612	0.188921	0.0878786	0.122885	0.0286775	0.0468836	0.200713	0.0957166	0.04319	0.113451	-0.0596036
13340	Slc29a2	-0.0403219	-0.221719	-0.132562	0.168204	0.178958	0.0817003	0.0522417	-0.0985813	0.266654	0.0762307	-0.0811509	0.0408713	0.19281	-0.0471706	0.0172986
13346	Des	0.101092	0.342603	0.299773	-0.15202	-0.0102966	-0.661879	0.106254	0.0592445	-0.250813	0.266153	-0.188054	-0.951024	-0.424403	-0.428582	-0.286847
13347	Dffa	-0.255681	0.190522	-0.132885	-0.189895	-0.076044	-0.126456	-0.0465107	-0.200427	-0.178057	-0.156501	0.487087	0.616311	0.250054	0.419545	0.498924
13350	Dgat1	-0.0510269	-0.225784	-0.255404	-0.156302	0.133624	0.0627954	0.00802214	0.00321747	0.0852933	0.13027	-0.112273	0.00154938	0.121533	0.146348	0.129323
13353	Dgcr6	-0.451072	-0.292933	-0.222137	-0.198818	-0.0533242	0.14512	0.02933	0.0366475	0.00262093	0.109335	-0.256807	0.339385	0.0654562	0.0019783	-0.0553679
13356	Dgcr2	-0.0834979	0.0596824	-0.16153	-0.119161	-0.0283817	-0.0115722	0.0016924	-0.11584	-0.0425706	-0.0336633	0.0621329	0.134059	0.00414291	0.107823	0.138724
13358	Slc25a1	-0.19035	-0.154166	-0.211277	0.121704	-0.0170084	-0.104496	-0.0722312	-0.0494844	0.0756704	-0.133938	-0.0600566	0.0257973	0.0218784	0.101737	-0.10609
13360	Dhcr7	-0.0134564	-0.266917	-0.181776	0.480024	-0.238876	-0.111164	-0.150199	-0.111217	0.409037	-0.241074	-0.157129	-0.254837	-0.0404109	-0.0865693	-0.228116
13361	Dhfr	0.0530539	-0.191046	0.103774	-0.104097	0.0170625	0.0351225	0.140834	0.13555	0.0205081	0.0305862	-0.295249	-0.313181	0.036631	-0.263473	-0.170645
13363	Dhh	-0.34214	-0.31023	-0.281543	0.369249	-0.0514261	-0.136776	-0.140856	0.209353	0.778025	0.112001	-0.737897	-0.532532	-0.568523	-0.247001	-0.329121
13367	Diap1	0.00839614	0.0496373	-0.0152574	-0.00285347	0.0162827	-0.00648686	0.0322548	0.0332611	0.122992	0.0479301	-0.013912	-0.028795	-0.0312946	0.0346065	0.111934
13368	Dffb	-0.247021	-0.0134291	-0.0547286	-0.179963	0.0776856	-0.201878	-0.0252668	-0.0928989	-0.104013	-0.0193539	0.0170786	0.0622224	0.00524088	-0.0210917	0.0930287
13371	Dio2	0.788207	0.337944	0.990212	0.218628	0.473032	-0.0894791	0.2396	0.129034	0.00274757	0.408529	1.06258	0.184892	0.964235	0.2014	0.846698
13382	Dld	0.078476	-0.021797	0.135189	0.165176	-0.106232	0.0199698	-0.11525	0.0496835	0.080477	-0.0569022	0.0253457	-0.0331605	-0.0681073	-0.0601601	-0.059353
13383	Dlg1	-0.114603	-0.00971235	-0.048411	-0.0730978	0.00263171	-0.107637	0.0110469	-0.0550921	-0.0852101	-0.0603284	-0.158101	-0.151135	-0.137342	-0.164782	-0.170214
13385	Dlg4	-0.190028	-0.247568	-0.160588	-0.397493	-0.00122427	-0.0395558	-0.0236162	-0.0461349	-0.107641	-0.0188938	-0.0306603	0.119812	0.193292	0.0837927	0.259191
13400	Dmpk	-0.0496284	0.0204469	0.106117	-0.246027	-0.0489835	-0.0827997	-0.0518863	-0.028852	-0.262243	-0.193502	0.000568237	-0.0326031	-0.0717649	-0.134401	-0.0156485
13401	Dmwd	-0.334764	-0.145546	-0.311977	-0.109704	0.0110994	-0.277993	-0.0202367	-0.272701	-0.0247563	0.0202393	0.859384	0.916154	0.984693	0.89866	0.944332
13418	Dnajc1	0.261824	0.183703	0.27183	-0.0240254	-0.0189958	0.0297625	0.00698177	0.0922485	-0.0554182	0.113078	0.0584929	-0.173569	-0.118229	-0.121088	0.0271001
13423	Dnase2a	-0.0381459	-0.0822339	0.0186359	-0.163969	0.181143	0.0249153	-0.0612282	0.039299	-0.0338569	0.0647936	0.0493816	0.112443	0.0703873	0.0700447	0.179493
13426	Dync1i1	-0.179678	-0.190762	-0.122736	0.321067	-0.00108493	-0.04251	-0.0501768	0.0195293	0.283652	0.0132101	-0.290622	-0.153454	-0.150038	-0.148357	-0.328037
13427	Dync1i2	0.0690003	0.0074682	-0.03855	-0.071182	-0.0400966	0.0112541	-0.0621517	-0.00416306	-0.0997745	-0.0375323	-0.0842193	-0.141966	-0.153839	-0.0498324	-0.112812
13429	Dnm1	0.00957372	0.123988	0.148872	-0.233292	0.132501	-0.0766555	0.0275396	0.0940695	-0.270404	0.152958	0.224619	0.13839	0.128171	0.169817	0.187507
13430	Dnm2	-0.115896	-0.0504527	-0.1918	-0.154785	-0.149905	0.00189743	0.0211728	-0.0975551	-0.0556626	-0.0889216	-0.0855441	0.0322494	-0.0139185	0.00870076	0.0135779
13433	Dnmt1	-0.132114	-0.145712	-0.0125941	-0.0988487	0.0472177	-0.101083	-0.0704582	-0.0416295	0.0412447	-0.0131425	-0.0868808	-0.0558495	-0.0116265	-0.115916	0.0532125
13434	Trdmt1	0.0239152	0.0399742	0.111824	0.281772	0.214056	-0.0187638	0.0102802	0.0781332	0.135317	0.102111	-0.0890651	-0.131744	-0.118759	-0.122756	-0.235521
13435	Dnmt3a	-0.0235754	-0.101946	-0.178605	-0.202961	-0.105353	-0.0183158	-0.137134	-0.137381	-0.0970245	-0.0901657	0.112447	0.117707	0.0772592	0.153671	0.218384
13436	Dnmt3b	-0.342143	-0.201114	-0.275719	-0.306648	-0.0295699	-0.21187	-0.0769699	-0.26407	-0.0623827	-0.0368958	0.0556005	0.185874	0.179745	0.0672491	0.299866
13437	Dnpep	-0.00869849	-0.0159652	-0.129007	0.204425	-0.0920069	-0.00356655	-0.0605685	-0.048878	0.112195	-0.102556	-0.0782737	-0.0731418	-0.122877	0.00185514	-0.170504
13446	Doc2a	-0.486317	0.392652	0.0373068	0.131061	0.146618	0.0396416	0.292692	0.0244426	0.115251	0.494487	-0.287193	0.238766	-0.387153	-0.300057	-0.303003
13448	Dok1	-0.377923	-0.174899	0.0604853	-0.250109	-0.319562	-0.107788	-0.0526367	0.102383	-0.152837	-0.0649435	0.0949517	0.365087	0.217214	0.136849	0.192224
13476	Reep5	0.517928	0.11827	0.200001	0.284196	0.0262359	0.223292	0.0385569	0.0967276	0.0431682	-0.0146868	0.028557	-0.266079	-0.051156	-0.0747164	-0.212471
13478	Dpagt1	0.128912	0.373537	0.120961	0.243332	-0.0852952	0.0374186	0.234479	0.0512171	0.0302662	0.112329	-0.00953897	-0.101032	-0.148597	-0.0792824	-0.222605
13480	Dpm1	-0.163998	-0.143704	-0.0420214	-0.137652	-0.0539355	-0.0664682	-0.203376	-0.00218634	-0.0773215	-0.178819	-0.0206397	0.0768898	-0.0803118	0.0191953	0.0396912
13481	Dpm2	-0.007076	0.0288307	-0.0103489	0.254613	-0.0792902	0.137017	0.0852911	0.0453127	0.0737934	-0.00288694	-0.026839	0.117254	0.0296215	0.0288226	-0.207658
13483	Dpp6	0.00333728	-0.0603155	0.177182	0.0182774	0.238965	-0.0854487	0.0142973	0.118545	-0.0343362	0.0223481	0.185477	0.0966906	0.260089	0.126839	0.132863
13486	Dr1	0.166673	-0.0886088	0.0873789	0.0746244	-0.201489	-0.0750358	-0.198447	0.0807226	-0.0550886	-0.108464	0.0494615	-0.192248	-0.0603766	0.0428052	-0.0802515
13491	Drd4	-0.250014	0.108915	0.518299	0.174884	0.0623487	-0.103048	0.17451	0.658179	0.143928	0.0799822	-0.223159	-0.0761922	-0.157563	-0.0832783	-0.254115
13494	Drg1	-0.221106	-0.108352	-0.174593	-0.0793625	-0.196649	-0.0653336	-0.138966	-0.134393	-0.11453	0.0631057	-0.109412	0.0463605	-0.140025	-0.0692118	-0.144579
13495	Drg2	0.12452	0.0937859	0.109822	0.33483	0.12847	0.0522583	0.025586	0.0718558	0.156726	-0.0145329	0.118481	0.0462188	0.0502809	0.0805148	-0.0596234
13496	Arid3a	0.0442436	0.240206	0.171572	0.116623	0.372236	0.141837	0.303116	0.198301	0.22855	0.458596	-0.0362843	0.0613087	0.0266255	-0.00955474	0.0756427
13497	Drp2	-0.0993583	-0.00827758	-0.0560399	-0.285114	-0.0137423	-0.167641	0.201939	0.179489	-0.0484042	0.206834	-0.36782	-0.436103	-0.157603	-0.132291	-0.131111
13498	Atn1	0.190471	0.22648	0.252521	-0.0325712	-0.0451749	0.0584352	0.0557242	0.129385	0.115093	0.0981046	0.0937507	-0.0382851	-0.0770048	-0.0293853	0.241415
13506	Dsc2	-0.297357	-0.600044	-0.0956517	0.135204	-0.236346	-0.258817	-0.523669	0.0168663	0.128459	-0.32678	-0.260744	-0.222204	-0.184369	-0.148226	-0.267489
13511	Dsg2	-0.21113	-0.294061	-0.284543	-0.094731	0.00552195	-0.126723	-0.250107	-0.213741	-0.0897073	0.0098879	-0.180692	-0.0962849	-0.136738	-0.10989	-0.175669
13518	Dst	0.0494882	-0.0246395	-0.0547604	-0.0320957	0.0692818	-0.0348463	-0.0564457	0.00404724	0.0923781	0.0557419	-0.0357282	-0.120063	-0.0675345	0.0230794	0.0887456
13521	Slc26a2	0.404794	0.247949	0.180616	0.00174716	-0.171096	0.0666762	-0.0216029	0.0958103	-0.0100011	0.0145129	0.259171	-0.078947	-0.0103814	0.174366	0.247423
13528	Dtnb	-0.0245906	-0.0672924	-0.052554	0.147972	0.111057	0.00109577	-0.039194	-0.0787849	0.0395179	-0.0246388	0.28961	0.315297	0.317709	0.263379	0.181156
13542	Dvl1	-0.19568	-0.247387	-0.232233	-0.448637	-0.122313	-0.0487027	-0.0813642	-0.132227	-0.0938285	-0.0940082	-0.25481	-0.107833	-0.0887871	-0.154804	0.0999981
13543	Dvl2	-0.18476	-0.149948	-0.0655485	-0.325926	-0.0557648	-0.0434572	0.128172	0.0589437	0.0563328	0.0470382	0.0414662	0.182769	0.319586	0.165958	0.423725
13544	Dvl3	0.040092	0.0411515	-0.0075925	-0.0346281	0.116813	-0.0271165	-0.0364273	-0.0437243	0.0297984	0.0395854	0.0184717	-0.0487368	-0.0591071	-0.0176601	0.0828982
13548	Dyrk1a	0.117401	0.13772	0.0978603	0.0882715	0.0944643	0.0596442	0.0734528	0.00561379	-0.0270704	0.0716603	0.121162	0.0634053	0.0568942	0.0289153	0.00581996
13549	Dyrk1b	-0.0933232	0.192441	0.090938	0.0356286	0.255158	-0.0455779	0.182263	0.00146509	0.16729	0.233229	0.00469985	0.0524451	-0.00547817	-0.084773	0.136362
13555	E2f1	-0.0768503	-0.270333	0.169461	-0.184538	-0.000556865	0.125472	0.0441975	0.156058	0.0655142	0.080735	-0.0834136	0.118909	0.231117	-0.0968159	0.166639
13557	E2f3	0.292569	0.442461	0.389833	0.437704	0.196385	-0.0139062	0.254964	0.125641	0.265039	0.0986343	0.233897	-0.0725783	0.0463999	-0.0302948	0.0612328
13559	E2f5	0.280916	0.0629611	0.10731	0.196353	0.0322176	0.0508043	0.152647	0.106496	0.135496	0.0264507	0.0288473	-0.201264	0.118533	0.0280327	-0.0320094
13560	E4f1	-0.0953542	-0.0493099	-0.132413	0.182607	0.103221	0.121758	0.102143	-0.0657992	0.218432	0.164507	-0.070983	0.146129	0.0804696	-0.00436899	-0.0351583
13589	Mapre1	0.285064	-0.111532	-0.0385622	-0.0254743	-0.0618511	0.169183	-0.0574017	0.0596081	-0.00539399	-0.068612	-0.0889505	-0.204831	-0.0348199	0.00921975	-0.0688702
13595	Ebp	0.0142181	-0.00561331	-0.0597954	0.261568	-0.115044	0.0125583	-0.00367858	-0.0138223	0.207021	-0.163861	-0.185056	-0.186716	-0.183122	-0.139083	-0.239603
13601	Ecm1	-0.14083	-0.215839	0.0292726	-0.00923457	-0.221031	-0.0587965	-0.163992	0.0289244	0.0642735	-0.0824173	0.146347	0.228381	0.198195	0.145999	0.219856
13603	Opn3	0.0686135	0.038592	-0.0131192	0.337089	0.0937825	0.0343869	-0.0723236	-0.000246002	0.0670148	-0.059886	0.000905719	-0.0333209	-0.11001	0.013779	-0.269169
13605	Ect2	-0.0385485	-0.106388	0.0364395	0.212429	0.127711	-0.0408383	0.0488544	0.0381012	0.107538	0.0517934	-0.123468	-0.125758	0.0317737	-0.121807	-0.22836
13609	S1pr1	0.1058	-0.265349	-0.197088	-0.140456	0.395974	-0.338306	-0.232743	0.0382706	-0.336774	0.125003	0.632866	0.18876	0.665472	0.868224	0.436548
13614	Edn1	0.27219	0.251304	-0.332452	0.508348	0.216551	-0.100712	-0.143994	-0.31624	-0.281773	0.0245159	0.356465	-0.0164362	-0.0388327	0.372677	-0.433656
13615	Edn2	-0.164328	-0.104092	-0.224972	-0.169687	-0.426218	-0.102837	-0.15112	0.260526	0.0549585	-0.0524752	-0.987498	-0.926007	-1.03453	-0.502001	-0.762853
13617	Ednra	0.656328	0.778459	-0.481407	-0.257323	0.168073	0.229853	0.38302	-0.159225	-0.573585	0.0549257	0.360351	-0.0661251	-0.0350883	0.682533	0.0440891
13619	Phc1	0.0590238	0.204988	0.203571	-0.00591411	0.2322	-0.0127803	0.128484	0.0286948	0.03808	0.135155	0.098551	0.026747	0.0220474	-0.0763248	0.142545
13626	Eed	-0.021644	0.0623699	0.00232079	-0.0261633	-0.124943	-0.0216848	0.0921058	0.0523451	-0.00299164	0.142675	-0.103406	-0.103447	-0.0736705	-0.0533822	-0.0802348
13627	Eef1a1	-0.0341535	-0.029102	-0.0793698	-0.000961203	0.030424	-0.0507042	-0.0496488	-0.0517871	-0.0405145	0.0108464	-0.0267583	-0.043309	-0.0473051	0.000824465	-0.0663116
13629	Eef2	0.0156013	-0.0283587	-0.00856244	0.0279748	0.0331091	-0.0650367	-0.0585764	-0.00870751	0.0216466	-0.0391344	0.0910107	0.0103727	0.0607929	0.0908656	0.0846825
13631	Eef2k	-0.331031	-0.20436	-0.402991	0.268611	0.301369	-0.035962	-0.119944	-0.169858	0.270239	0.0202284	-0.174732	0.120337	-0.0903156	0.0584013	-0.173103
13636	Efna1	-0.138206	-0.0288368	0.313346	0.257486	-0.0706501	-0.0454952	-0.0296877	0.0370756	-0.0858972	0.138663	0.0818181	0.174529	0.0809672	-0.194453	-0.261565
13637	Efna2	-0.00522269	0.337285	0.0867797	0.176743	0.27481	-0.0288266	0.297848	0.0641339	0.0447089	0.24652	-0.0857931	-0.109397	-0.125229	-0.108439	-0.217827
13638	Efna3	-0.547946	0.325805	0.229776	0.0476149	-0.392089	-0.250949	0.383292	0.252306	0.00120708	0.1286	-0.145479	0.151519	-0.087992	-0.122949	-0.191886
13640	Efna5	0.0864513	0.273031	0.379767	-0.656691	0.179647	-0.0246504	0.14261	0.160133	-0.564157	0.252322	0.392349	0.281248	0.261928	0.172715	0.484884
13641	Efnb1	-0.222054	-0.234719	-0.285418	-0.277671	-0.165671	-0.126265	-0.114822	-0.0234471	-0.110355	-0.0941579	-0.723318	-0.627529	-0.60342	-0.461347	-0.556002
13642	Efnb2	-0.169359	-0.21176	-0.268711	-0.393731	-0.00854249	0.0298893	-0.100105	0.0672329	-0.167389	0.0666152	-0.34519	-0.145942	-0.233535	-0.0092459	-0.118848
13643	Efnb3	0.231421	0.283075	0.12319	0.231606	0.431462	-0.151396	0.0475107	-0.0215257	-0.00699931	-0.147949	0.197226	-0.185591	-0.0383388	0.0525104	-0.0413796
13644	Efs	-0.00672812	-0.204157	-0.458483	-0.203792	-0.0456138	-0.102009	0.00112615	-0.121892	0.180701	0.260886	-0.384201	-0.479481	-0.178917	-0.0476101	0.000292714
13645	Egf	-0.348779	-0.195545	-0.391774	0.268457	0.0112553	-0.305253	0.0379018	-0.255375	0.441403	-0.16405	-0.240255	-0.196729	-0.00680857	-0.103856	-0.0673091
13649	Egfr	0.00844667	0.196102	0.401911	-0.0411582	-0.069813	-0.121887	-0.0160328	0.209364	-0.371023	-0.0659168	0.493896	0.363562	0.281761	0.301349	0.164031
13650	Rhbdf1	0.138332	0.122834	0.114401	0.0200915	0.110712	0.142341	0.0965992	-0.00314884	0.0819465	0.0689307	0.104838	0.108848	0.0786036	-0.0127117	0.166693
13654	Egr2	0.256762	0.364843	0.0117389	0.240504	-0.201623	-0.0716234	0.00705522	0.114332	-0.0872165	0.0973678	0.710862	0.382477	0.353074	0.813456	0.383142
13660	Ehd1	-0.219883	0.046683	-0.131537	-0.0740723	-0.108185	0.0895393	0.166346	0.064881	0.0159047	0.125999	-0.257729	0.0516929	-0.138066	-0.0613105	-0.167752
13663	Ei24	-0.316146	-0.423166	-0.415252	-0.280077	-0.398537	-0.0821075	-0.202118	-0.161982	-0.175663	-0.22547	-0.272246	-0.038207	-0.0511979	-0.0189763	-0.167832
13664	Eif1a	-0.241826	-0.159024	0.0941198	-0.181704	0.0612331	-0.2868	-0.273687	0.175485	-0.139517	-0.351147	0.0437997	-0.00117446	-0.0708625	0.125165	0.0859863
13665	Eif2s1	-0.269025	-0.232596	-0.311891	-0.147163	-0.130587	-0.0544553	-0.0920224	-0.0690292	-0.00371678	-0.0218029	-0.155602	0.0589676	-0.0150283	0.0872594	-0.0121561
13666	Eif2ak3	-0.0623459	0.153056	0.171015	-0.0378212	-0.0241644	-0.0298841	0.0659047	0.0665809	0.0621984	0.0878599	-0.0165614	0.0159005	-0.103713	-0.120996	0.0834582
13667	Eif2b4	-0.231771	-0.216902	-0.174926	-0.079227	-0.123343	-0.0592618	-0.0448029	-0.109628	0.0772821	-0.125046	-0.106542	0.0659672	0.0655571	-0.0412436	0.0499674
13669	Eif3a	0.132298	0.000162426	0.0332029	0.163723	0.068753	-0.0147209	-0.108045	0.0164858	0.0706144	-0.0577027	0.0976392	-0.0493799	-0.0105682	0.0809221	0.00453028
13680	Ddx19a	0.540613	-0.0731008	0.223577	0.0534833	-0.135187	0.315033	-0.0155651	0.193909	0.0835864	0.0156426	0.0505922	-0.174988	0.108128	0.0209242	0.0806953
13681	Eif4a1	-0.015732	-0.0712008	-0.0469092	0.0460193	0.0287713	-0.0389239	-0.0322391	0.041519	0.0512891	-0.0387469	-0.0424817	-0.0656736	-0.00352004	0.0459464	-0.0372119
13682	Eif4a2	-5.24755e-05	-0.0593112	0.0651701	0.000418317	-0.0960156	-0.0598592	-0.0944917	0.0185555	-0.0151736	-0.071821	0.111065	0.0512586	0.0758847	0.0644506	0.0954733
13684	Eif4e	-0.0542712	-0.0583321	0.0802006	0.102316	-0.0334709	-0.0255003	-0.0297891	0.104768	0.0548898	-0.0597221	-0.0722578	-0.0434869	-0.0437148	-0.0476907	-0.119684
13685	Eif4ebp1	-0.0631191	0.131052	0.140023	0.400039	0.004963	0.0705767	0.157732	0.165239	0.188626	0.0931209	-0.0246918	0.109004	0.00198855	0.000523907	-0.236106
13688	Eif4ebp2	0.163388	0.410239	0.0012561	-0.040927	-0.0992404	0.0254154	0.426312	-0.085108	0.0218531	0.0381217	-0.00402084	-0.141993	0.0120519	-0.090385	0.0587593
13690	Eif4g2	0.146479	0.13899	0.0720413	0.102105	0.0199808	0.0192114	0.0479677	0.0586979	0.0347286	0.067118	0.0317479	-0.0955192	-0.0592743	0.0184045	-0.0356284
13709	Elf1	-0.0203886	0.300512	0.342653	-0.114348	0.0602791	-0.0601007	0.0252037	0.0530055	-0.131919	-0.0241224	0.11344	0.0737276	-0.161868	-0.176208	0.0958689
13712	Elk1	0.0083572	0.0851357	0.0858369	0.156946	-0.117853	-0.00807727	0.0369806	0.094671	0.0579945	-0.0946622	0.101232	0.0847974	0.0530768	0.110066	0.00228073
13713	Elk3	0.325685	0.412417	0.296923	0.117394	0.0364707	0.0670767	0.170537	0.0626885	-0.0569373	0.0626859	0.20188	-0.056728	-0.0399995	-0.0323542	0.0275488
13714	Elk4	0.491304	0.0366424	0.271599	-0.204007	-0.121363	0.222376	-0.0599157	0.178108	-0.125538	-0.0479897	0.0981652	-0.170763	0.00160709	0.00467444	0.176634
13716	Ell	-0.220015	-0.280109	-0.258216	-0.368866	-0.272518	0.0526424	-0.149698	-0.116699	-0.0960415	-0.223187	-0.123096	0.149561	0.00731496	0.0184209	0.149728
13722	Aimp1	-0.0783869	-0.0882248	-0.0810373	0.0874638	-0.125376	-0.0972124	-0.156809	-0.0799783	-0.0353389	-0.189929	0.0284496	0.0096241	-0.0401341	0.0295086	-0.0943531
13723	Emb	-0.109719	-0.189023	-0.128466	0.103056	-0.299291	-0.0368269	-0.323645	-0.00869166	-0.0263859	-0.273707	-0.156475	-0.0835833	-0.291097	-0.0367005	-0.285917
13726	Emd	0.180682	0.13544	0.189801	0.104486	-0.0713388	0.0909424	0.113868	0.109346	-0.07357	0.0279683	0.0623404	-0.0273991	0.0407687	-0.0181148	-0.115715
13728	Mark2	-0.27891	-0.105328	-0.087756	-0.3108	-0.147619	-0.175898	-0.241662	-0.353753	-0.230049	-0.10736	0.223444	0.326456	0.0871104	-0.0425529	0.304195
13730	Emp1	-0.0406749	0.0157856	0.0660561	0.209073	0.0436042	-0.129564	-0.0920861	-0.0580305	0.0294221	0.0123696	0.141019	0.0521299	0.0331473	0.0169323	-0.0386315
13731	Emp2	-0.0500676	-0.00676793	-0.133469	-0.0449191	0.0207814	-0.0556885	0.0988475	-0.122187	-0.326021	0.074404	-0.0638325	-0.0694534	0.0417829	-0.052551	-0.344934
13732	Emp3	-0.148076	-0.169142	-0.181301	0.0687968	-0.0677558	-0.0807922	-0.0426526	-0.00430962	0.0176861	-0.0131977	-0.167888	-0.100604	-0.0413985	0.00910327	-0.218999
13797	Emx2	0.071711	0.339253	0.238027	0.10756	0.18515	0.107856	0.22649	0.368882	0.09958	0.237989	-0.181045	-0.144901	-0.293808	-0.0501907	-0.189026
13800	Enah	0.0352721	-0.059379	0.0384854	-0.134537	-0.208443	-0.132408	-0.165664	0.0652958	-0.137092	-0.195417	0.115378	-0.052302	0.00909247	0.142188	0.112823
13803	Enc1	0.199132	0.185889	-0.0594925	0.0494278	-0.114083	0.0290188	0.0940724	-0.0781719	-0.00271023	-0.0186907	0.0941057	-0.0760075	0.00228899	0.0754264	0.0419677
13804	Endog	-0.168439	0.322976	0.296931	0.456847	0.159185	-0.218691	0.343502	0.0802853	0.178372	0.176369	0.121342	0.0710897	0.141867	-0.095304	-0.157133
13805	Eng	0.188842	0.177897	0.136264	0.0722427	0.270579	0.107492	0.314084	0.0886896	0.188719	0.201401	-0.00186287	-0.0832134	0.134324	-0.0494371	0.114614
13806	Eno1	-0.120437	-0.0690894	-0.191718	-0.0306276	-0.0642737	-0.0152223	-0.0965697	-0.0890883	-0.0165565	0.0178195	-0.110718	-0.00550295	-0.138198	-0.008088	-0.0966467
13807	Eno2	-0.164027	-0.19168	-0.171043	-0.633346	-0.201125	-0.00835451	0.0439817	-0.00154215	-0.385033	-0.087897	-0.21713	-0.0614573	0.0185321	-0.0476294	0.0311833
13808	Eno3	-0.307744	-0.145528	-0.21522	-0.384239	0.126251	-0.144681	0.0709864	-0.0162055	-0.352522	0.0723289	-0.436329	-0.273266	-0.219815	-0.237315	-0.404612
13819	Epas1	-0.213356	0.420341	0.397352	0.101751	0.391444	-0.473965	-0.0194612	0.264426	-0.361792	-0.186724	0.437062	0.176453	-0.00273987	0.304137	-0.0264813
13821	Epb4.1l1	0.131806	-0.220413	-0.0927177	0.0655118	-0.0416346	0.0979533	-0.180037	-0.177421	0.0663096	-0.00561789	0.201422	0.167569	0.241798	0.116719	0.20222
13822	Epb4.1l2	-0.0508192	-0.0697902	-0.124799	0.107449	0.0225033	-0.0545844	-0.070427	-0.0362128	0.0566177	-0.0393093	-0.0765558	-0.080321	-0.0771927	0.0120304	-0.127387
13823	Epb4.1l3	0.0108666	0.0915801	0.00324151	-0.231014	0.092784	0.00228288	0.0351818	-0.125089	-0.407304	-0.147298	0.0401767	0.031593	-0.0162217	-0.0881534	-0.136113
13829	Epb4.9	0.0733297	0.0357732	0.315212	0.256805	-0.23179	-0.128981	-0.024148	-0.19261	0.0977802	-0.00430056	0.315655	0.113345	0.255734	-0.192167	0.15663
13830	Stom	-0.121439	-0.112144	0.108153	-0.364905	-0.092566	-0.180132	-0.119861	-0.0519908	-0.346411	-0.0221404	-0.0511691	-0.109862	-0.0588859	-0.211313	-0.0326746
13831	Epc1	-0.200206	0.194004	0.1395	-0.247825	0.00796663	-0.0772861	0.118805	-0.0154553	-0.109613	0.29478	-0.144841	-0.0219216	-0.220041	-0.299797	-0.00662898
13835	Epha1	-0.0377747	-0.0728536	0.0303725	-0.177657	0.157391	-0.0663065	0.0946895	0.0722725	-0.129192	0.182675	-0.0736328	-0.102165	0.0939103	-0.0317328	-0.0251677
13837	Epha3	-0.224843	-0.305857	-0.292774	-0.0186574	-0.117354	-0.0634464	-0.124752	0.0879705	-0.429474	-0.343144	-0.0656707	0.0957254	0.115434	0.315074	-0.476487
13838	Epha4	-0.21387	-0.161254	0.400213	-0.21723	-0.0561791	-0.0742321	-0.187623	0.0916373	-0.26564	-0.13581	0.623928	0.763567	0.597559	0.315353	0.575518
13841	Epha7	0.0492711	-0.469741	0.188911	-0.129153	-0.307881	-0.242129	-0.275466	-0.134199	-0.342304	-0.395929	0.229436	-0.0619637	0.423711	-0.0936745	0.0162857
13844	Ephb2	-0.0329365	0.0738546	-0.0314165	-0.104568	0.179806	0.00459051	0.0681789	0.0436272	-0.161383	0.223354	-0.267138	-0.229611	-0.272814	-0.192094	-0.323953
13846	Ephb4	-0.383224	-0.17383	-0.271698	-0.152901	0.0809923	-0.0210975	-0.0232343	-0.173551	-0.00412096	0.157969	-0.170819	0.191307	-0.0202234	-0.0726721	-0.0220388
13848	Ephb6	-0.0282235	-0.0546792	-0.114305	-0.175646	0.0973441	0.224477	0.0886698	0.0657768	-0.0842227	0.206887	-0.270718	-0.0180169	-0.127369	-0.0906362	-0.179294
13849	Ephx1	-0.199479	-0.0136204	-0.224409	-0.00807727	0.0347251	0.00876121	0.049503	-0.187038	-0.108001	0.0325951	0.000505185	0.208745	0.0636286	0.0378765	-0.0994187
13850	Ephx2	-0.0570087	-0.0814262	-0.0361898	-0.068293	-0.0710448	-0.00740138	-0.103611	-0.0171314	0.0281761	0.00703632	0.193016	0.242623	0.170831	0.212074	0.289485
13852	Stx2	-0.0342344	0.0520525	-0.136462	0.0460214	0.0719744	0.037442	0.0902615	-0.043393	-0.010429	0.0535142	0.00207637	0.0737528	0.0402854	0.0951451	-0.0543741
13854	Epn1	-0.20461	0.100977	-0.0182163	-0.0207081	-0.136424	0.126949	0.243938	0.124734	0.20663	0.34397	-0.12814	0.20342	0.0148211	0.0148103	0.0991985
13855	Epn2	-0.0486477	0.267132	0.000233366	0.0322367	-0.0463828	-0.0209777	0.119526	-0.0306602	-0.0829282	-0.0409555	0.201975	0.229645	0.0543697	0.171082	0.0868106
13857	Epor	-0.566804	-0.121486	-0.0837368	0.174973	0.0838819	-0.400253	-0.223197	0.0362123	0.145334	-0.28512	-0.316153	-0.149602	-0.417864	-0.196204	-0.345792
13858	Eps15	0.246572	0.0412539	0.194333	0.124344	-0.0371968	0.046174	-0.0993694	0.0460972	-0.0231981	-0.0980132	0.0810279	-0.11937	-0.0595954	-0.067208	-0.0665143
13859	Eps15l1	-0.105146	-0.0613498	-0.206841	-0.218833	0.0297544	-0.0317399	0.00830295	-0.107629	0.0251114	0.00395604	-0.0856086	-0.0122029	-0.0159558	0.0136034	0.158336
13860	Eps8	0.0434225	0.256931	-0.0911093	0.28818	-0.425074	-0.094465	-0.045771	-0.237379	0.0171707	-0.0715424	0.497256	0.359368	0.194554	0.350986	0.226246
13864	Nr2f6	0.0185535	0.291913	0.287916	0.171612	0.0896708	0.268582	0.380797	0.224032	0.290818	0.470272	-0.0688879	0.181141	0.0199961	-0.132771	0.0503177
13865	Nr2f1	0.183466	0.336093	0.662847	0.0335272	0.442841	-0.401983	0.204369	0.155456	-0.109204	0.367864	0.160171	-0.425278	0.0284468	-0.34722	0.0174398
13866	Erbb2	-0.152267	-0.0733273	-0.270943	0.0235411	-0.0100297	0.0807739	0.144534	-0.158127	0.0877935	0.166623	-0.0805257	0.152515	0.137336	0.0322899	-0.0162733
13869	Erbb4	-0.342501	-0.18507	-0.357692	-0.234196	-0.0150712	-0.480229	-0.420118	-0.54341	-0.503091	-0.142623	0.32472	0.186992	0.0896713	0.139002	0.0558248
13870	Ercc1	-0.130474	-0.151113	-0.0494514	-0.0164594	0.0134966	-0.0651132	-0.125461	0.0104339	-0.0972945	-0.0419003	-0.0486791	0.0166817	-0.0230275	0.0112062	-0.129514
13871	Ercc2	-0.138168	0.110077	-0.0452418	-0.302759	-0.020773	-0.0948268	0.0780966	-0.229945	-0.0411742	0.0965677	0.0679277	0.111269	0.035947	-0.116775	0.329512
13872	Ercc3	-0.156108	0.0156907	-0.0694838	0.0962095	0.0908484	-0.10291	0.0135864	-0.0211407	0.0318946	-0.00527128	0.0459895	0.0991874	0.0438852	0.0943325	-0.0183254
13874	Ereg	0.262171	-0.409113	1.10347	0.802262	0.103807	-0.00641701	-0.283237	0.52844	0.0454781	-0.287942	1.52195	1.25336	1.64783	0.94692	0.765167
13875	Erf	0.0933726	0.278584	0.265833	-0.427892	-0.113177	-0.040962	0.162271	0.0894481	-0.0105695	0.198426	-0.168873	-0.303207	-0.285185	-0.345258	0.248449
13877	Erh	-0.23781	-0.250907	-0.266285	-0.183904	-0.131099	-0.00612862	-0.0575494	-0.0623253	-0.0339319	-0.0399174	-0.22145	0.0102314	-0.0280926	-0.0174901	-0.0714776
13885	Esd	-0.0376666	0.00644026	-0.0538556	-0.0587245	-0.0878413	0.0500234	0.153524	0.00241377	0.0254836	0.175516	-0.0432514	0.0444385	0.103833	0.0130179	0.0409567
13924	Ptprv	0.258381	0.154135	-0.387693	-0.38902	-0.157159	0.270697	0.197645	-0.226708	-0.215883	-0.221122	-0.338435	-0.326119	-0.294924	-0.177449	-0.165299
13929	Amz2	0.163429	0.0686759	0.217287	0.139167	0.0270921	0.0289428	-0.0253705	0.0502798	-0.0491723	-0.0202229	0.0666633	-0.0678224	-0.0273831	-0.100344	-0.121676
13972	Gnb1l	-0.0543231	-0.0215446	0.0368445	0.0657836	0.037674	-0.172909	0.0896925	-0.000336525	0.0907942	0.142856	0.0248234	-0.0937627	0.136061	-0.0123576	0.049834
13983	Esr2	-0.178093	1.20284	-0.0691889	0.350628	0.0724791	-0.228502	0.76525	-0.333503	0.0863661	-0.103921	0.673398	0.62299	0.235807	0.409084	0.409136
13990	Smarcad1	-0.00812321	0.0459787	-0.0391405	-0.00256231	0.0765806	-0.0750924	0.0296818	0.0323884	-0.0255445	0.0588348	-0.0336964	-0.100666	-0.0499933	0.0378325	-0.0566785
13992	Khdrbs3	-0.134157	0.124578	-0.140632	-0.151921	0.0620101	0.00488017	0.249864	0.122946	-0.0084589	0.272739	-0.179509	-0.0404718	-0.0542234	0.0840683	-0.0360466
13999	Gm14288	0.37559	0.262453	0.414788	0.345185	0.320471	0.263292	0.115828	0.205182	0.0701217	0.27851	0.262072	0.149775	0.115446	0.0524654	-0.0129915
14000	Rnasen	-0.0837669	-0.0796197	-0.169053	-0.185983	-0.0439733	-0.0698136	-0.0671407	-0.0390293	-0.104339	-0.0564327	-0.112095	-0.0981416	-0.099616	0.0179293	-0.0304515
14004	Chchd2	-0.285927	-0.0667737	0.0123896	0.00774385	-0.245457	0.0715961	0.117978	0.229374	0.0789596	0.110975	-0.283415	0.0741077	-0.0986635	-0.0664307	-0.212199
14007	Cugbp2	-0.0581016	-0.188627	-0.0288783	-0.135304	0.0359019	-0.130698	-0.156291	-0.008613	-0.207298	-0.0189798	-0.166785	-0.239381	-0.134448	-0.146519	-0.238779
14011	Etv6	-0.0593938	0.0883186	0.0993799	0.108345	0.00862225	0.0276645	0.0699828	0.095898	0.0250645	0.100075	-0.121949	-0.0348911	-0.140285	-0.125431	-0.20523
14012	Mpzl2	0.327788	-0.0579587	0.803388	0.452009	-0.0262189	-0.0949777	-0.190179	0.499353	0.14585	-0.10095	0.0895368	-0.333229	-0.042684	-0.214498	-0.216622
14020	Evi5	0.31382	0.0660448	0.270412	0.211998	0.104556	-0.0107917	-0.166125	0.0345155	0.00814152	-0.122157	0.274068	-0.0505446	0.0418983	0.0381713	0.0702114
14025	Bcl11a	-0.0478918	0.345853	-0.308291	-0.509828	-0.242375	-0.232723	0.0289461	-0.107474	-0.272703	0.0138237	0.502296	0.317465	0.18539	0.703114	0.739421
14026	Evl	0.157372	0.121157	0.015872	0.0531272	0.228424	0.11284	0.159408	-0.0495581	0.0400578	0.162084	0.127069	0.0825365	0.16532	0.0616383	0.113999
14027	Evpl	-0.138849	0.287729	-0.339357	-0.526724	0.208981	-0.172511	0.204509	-0.0228663	-0.270519	0.208257	-0.00586071	-0.0395233	-0.0890809	0.31063	0.250344
14030	Ewsr1	0.0463007	0.0224962	0.0842731	-0.0070457	0.0166925	-0.00612824	-0.0322813	0.0824061	0.0481963	-0.00832665	0.0589821	0.0065531	0.00420455	0.0571151	0.114224
14042	Ext1	0.115496	0.0831181	0.280292	0.188899	0.127858	0.0212737	-0.00649726	0.155998	0.0124465	0.131814	0.0928196	-0.00140268	0.00320419	-0.0314736	-0.0836328
14043	Ext2	0.149477	0.0535121	0.142153	0.169827	0.0610292	0.136545	0.0509365	0.0350954	0.11505	0.102334	0.0910898	0.0781576	0.0885142	-0.0159676	0.0363134
14049	Eya2	0.219755	0.251629	0.51905	0.40903	-0.108044	0.151846	-0.0105284	0.280921	0.197761	-0.00368457	0.302164	0.234255	0.0400067	0.0640356	0.0908951
14050	Eya3	-0.24655	-0.120522	-0.359378	-0.340472	-0.147955	-0.0899942	-0.0673474	-0.133046	-0.100835	-0.0458186	-0.189751	-0.0331956	-0.136577	0.0365805	0.0498859
14051	Eya4	0.176942	0.0965626	0.152407	-0.413753	0.129326	-0.0596576	0.0738313	0.228721	-0.392506	-0.0427945	-0.277812	-0.514412	-0.300543	-0.201498	-0.256565
14055	Ezh1	0.09009	-0.105324	0.0544265	0.449435	-0.178792	-0.00390887	-0.177631	-0.210657	0.180261	-0.147666	0.635674	0.541675	0.563368	0.370591	0.366501
14056	Ezh2	0.247793	0.0738772	0.256263	0.116619	0.218158	-0.00174884	0.023085	0.0533344	-0.0219612	0.036912	-0.0382398	-0.287782	-0.089032	-0.241168	-0.17682
14057	Sfxn1	-0.152132	-0.160226	-0.0588453	0.0452993	-0.0615244	-0.134467	-0.212992	-0.0524487	-0.0555501	-0.168867	0.039594	0.0572589	-0.0131716	0.0459906	-0.0612554
14058	F10	0.0115896	0.0621066	-0.236676	0.0146991	0.0244787	-0.476805	0.106374	-0.0902469	-0.132844	0.197654	-0.211618	-0.700012	-0.16735	-0.0651887	-0.359161
14062	F2r	0.193126	0.0738428	-0.08078	0.0514872	-0.0815682	-0.0198169	-0.0344062	-0.00247265	0.0341112	-0.0979241	0.0156265	-0.197316	-0.0926224	0.0939339	-0.00174943
14066	F3	0.0565797	0.191911	0.397636	0.0192891	0.382599	0.0640411	0.0276272	0.520806	-0.163476	0.212271	0.267883	0.275344	0.103599	0.391053	0.0851172
14077	Fabp3	-0.394465	-0.301105	-0.0752031	-0.279233	-0.0673838	-0.0295373	-0.253168	-0.0191971	-0.320128	0.0357318	-0.647635	-0.282708	-0.599699	-0.591629	-0.68853
14081	Acsl1	0.501739	0.130173	0.163492	0.183465	-0.0270903	0.374518	0.0150724	0.066065	-0.0492964	-0.00737474	0.295344	0.168124	0.180244	0.197917	0.0625822
14082	Fadd	-0.000132905	0.149941	0.0130591	-0.0443202	0.0988248	0.0296205	0.22355	0.0764855	0.0752645	0.0822405	-0.0302675	-0.000514139	0.0433415	0.0331589	0.0893171
14083	Ptk2	-0.0215285	-0.185015	-0.0192464	0.04648	0.0192633	-0.00869229	-0.100535	0.112747	0.119716	0.0077035	-0.156827	-0.143991	-0.0723477	-0.0248334	-0.0835915
14084	Faf1	-0.00432199	-0.259112	-0.241129	-0.371108	-0.307821	-0.0722797	-0.0627814	-0.12448	-0.227285	0.0139068	-0.214516	-0.282473	-0.0181854	-0.0978658	-0.0706917
14085	Fah	-0.0684014	-0.127561	-0.19972	-0.0788748	0.0056247	-0.0198971	-0.0756207	-0.0289951	-0.122613	-0.148813	-0.0759412	-0.027437	-0.0240012	0.0947839	-0.119679
14086	Fscn1	-0.151937	-0.0772271	-0.284495	-0.158613	0.0431244	-0.176807	-0.0538459	-0.124615	-0.0464529	-0.101088	-0.206083	-0.230953	-0.182702	-0.0462033	-0.0939226
14087	Fanca	0.152379	-0.02416	0.167303	-0.0380838	0.224488	-0.0300428	-0.0497559	0.0594322	0.0594839	-0.013393	0.12698	-0.0554422	0.101384	0.0191092	0.224547
14088	Fancc	-0.136439	-0.0718034	-0.375047	-0.109771	0.122939	-0.00781639	-0.0146294	-0.03647	0.0632751	0.12669	-0.295467	-0.166844	-0.238293	0.0431097	-0.122421
14104	Fasn	-0.0983229	-0.0240888	-0.195191	-0.00104937	-0.114281	-0.0814391	0.0863246	-0.0633953	0.14508	-0.0966375	-0.258988	-0.242105	-0.148575	-0.127193	-0.112859
14105	Sfrs13a	-0.108973	0.0676425	0.218749	0.0556982	-0.235705	0.0408327	0.0255254	0.27546	-0.0428971	-0.0403876	-0.117794	0.0320117	-0.159911	-0.061083	-0.21639
14107	Fat1	0.289664	0.247961	0.0981719	0.115555	0.0722612	0.0541457	0.185997	-0.0451867	0.0683227	0.146427	0.137459	-0.0980588	0.0754954	-0.00589925	0.0902267
14109	Fau	0.0462706	-0.0162037	0.00410472	-0.0881905	-0.0476208	-0.0438342	0.000771303	0.010132	-0.0419758	-0.0434326	-0.00106415	-0.091169	0.0159108	0.0049631	0.0451505
14113	Fbl	-0.0890498	-0.031891	-0.0435159	0.0613839	-0.0516212	-0.0234909	-0.0391968	-0.00653798	-0.0353355	0.00835613	-0.0165179	0.0490409	-0.0238237	0.0204601	-0.113237
14114	Fbln1	0.142496	0.166949	0.0716577	0.101817	-0.177434	0.0467703	-0.153082	-0.113651	-0.117707	-0.0981954	0.419114	0.323388	0.0990828	0.233804	0.199589
14115	Fbln2	-0.0930697	-0.092332	-0.218352	-0.689916	0.0585853	-0.10275	-0.16653	-0.237461	-0.548827	0.0105562	-0.285696	-0.295376	-0.359894	-0.304804	-0.144607
14118	Fbn1	-0.210858	0.00894902	-0.0354677	-0.101416	-0.170735	-0.0780859	-0.0632983	0.114792	-0.254133	-0.104632	-0.0504902	0.0822823	-0.122737	0.0997693	-0.203207
14119	Fbn2	-0.157673	0.116618	-0.27516	-0.222337	-0.120703	-0.285277	0.139707	-0.292691	-0.28427	-0.10375	0.141309	0.0137051	0.164397	0.123778	0.0793754
14123	Fbrs	-0.0259061	0.0704367	-0.103147	-0.0269858	-0.075613	0.149145	0.230474	0.144407	0.203474	0.118933	-0.0578257	0.117225	0.102211	0.189728	0.172634
14128	Fcer2a	-0.176455	-0.0647334	-0.33538	-0.194611	0.070272	-0.303209	-0.101042	-0.393325	0.0890804	-0.00819476	-0.246006	-0.372761	-0.282315	-0.303951	0.0376855
14131	Fcgr3	0.397132	0.319245	0.353579	-0.0980973	0.118469	0.304871	0.251857	0.103273	-0.452125	0.0350677	0.564475	0.472215	0.497087	0.31417	0.210448
14132	Fcgrt	-0.375375	-0.437542	-0.554977	-0.323344	-0.317059	0.0770252	-0.158214	-0.199531	-0.254682	-0.150662	-0.25151	0.20089	0.0278179	0.103936	-0.182847
14137	Fdft1	0.208431	-0.0280599	0.000108816	-0.0970456	-0.0663377	0.0688768	0.115297	0.122167	-0.0647689	-0.236329	-0.170381	-0.309936	-0.0270244	-0.0483226	-0.138104
14148	Fdx1	0.136085	-0.0536201	0.242624	0.449041	-0.158221	-0.0622167	-0.0847669	0.165352	0.39158	-0.143068	-0.0101968	-0.208498	-0.0413435	-0.0874685	-0.0676581
14149	Fdxr	-0.158965	-0.272909	-0.279325	0.410877	-0.0585953	-0.0604526	-0.0960887	-0.0806347	0.402544	-0.153111	-0.22642	-0.127907	-0.0495998	-0.0277291	-0.234752
14151	Fech	0.0542259	0.0448942	0.044698	0.0783047	0.153166	0.0544372	0.0781117	0.11286	0.0686647	0.0934543	-0.0188974	-0.0186861	0.0143201	0.0492648	-0.0285374
14154	Fem1a	-0.0502972	-0.00276068	0.101288	0.0514285	0.0912974	-0.00207306	-0.0403725	-0.0183228	0.0889549	-0.039373	0.148593	0.196817	0.110981	0.0289822	0.186119
14155	Fem1b	-0.239286	-0.405351	-0.390166	-0.323246	-0.188341	-0.125667	-0.262609	-0.187046	-0.230854	-0.293304	-0.161171	-0.0475516	-0.0184297	0.0419483	-0.068779
14156	Fen1	-0.326065	-0.280068	-0.157979	-0.22011	0.146107	-0.0635158	0.0348229	-0.136407	-0.0157959	0.0557936	-0.207141	0.0554083	0.107749	-0.18557	-0.00282725
14158	Fert2	0.0348446	0.0298809	-0.104635	-0.0948274	0.0763136	0.114735	0.101406	0.00452535	-0.0237627	0.139433	-0.19935	-0.11946	-0.127825	-0.0901898	-0.128285
14159	Fes	-0.417642	-0.019327	-0.236577	-0.209981	0.0914745	-0.145909	0.0947149	-0.174042	-0.0746158	-0.0371443	-0.0517244	0.220009	0.0623175	0.0108113	0.0836413
14163	Fgd1	0.169193	0.0580082	0.205588	0.0997863	0.145894	0.180004	-0.0471356	0.120684	0.073446	0.0347037	0.138878	0.149689	0.0337342	0.0539736	0.112538
14172	Fgf18	-0.0349732	-0.232598	-0.926417	-0.543407	-0.146245	0.106497	0.00431377	-0.229483	-0.146209	-0.109924	-0.995029	-0.853559	-0.758117	-0.298095	-0.597831
14176	Fgf5	0.248543	0.221027	0.256604	0.222376	0.45517	0.0682864	0.0880543	0.181433	0.0185018	0.393892	0.283751	0.103494	0.150778	0.208581	0.0798766
14178	Fgf7	-0.100903	-0.320518	0.199461	-0.254971	0.251133	-0.413638	-0.0996596	-0.0855408	-0.201935	0.0566859	0.18303	-0.129705	0.403889	-0.101971	0.236066
14180	Fgf9	0.495718	0.388602	-0.703297	-0.386249	0.0855314	0.588867	0.669301	-0.205052	-0.371995	0.077431	-0.498088	-0.404939	-0.217389	0.000157218	-0.483833
14182	Fgfr1	-0.066462	-0.0678484	0.0643701	-0.270597	-0.000130649	-0.139751	-0.0939126	-0.0967925	-0.334274	-0.072412	0.396487	0.323198	0.370423	0.235324	0.33281
14183	Fgfr2	0.0475745	0.133977	0.140586	-0.435457	-0.11276	-0.148737	0.0507369	-0.0817579	-0.546445	-0.270785	0.600498	0.404186	0.517258	0.378154	0.489509
14184	Fgfr3	0.229327	0.146978	0.111103	0.00195886	0.152028	0.131702	0.166768	0.0973954	-0.0638095	0.0921663	-0.269194	-0.366819	-0.249405	-0.282901	-0.334962
14186	Fgfr4	0.0388677	-0.275832	0.217119	0.706992	0.395418	-0.196632	-0.307027	-0.155477	0.248279	0.0844401	0.12027	-0.115229	0.0890754	-0.252326	-0.338442
14187	Akr1b8	0.22978	-0.0406621	-0.0305532	0.294657	0.158465	0.141642	-0.134224	-0.0103613	0.254611	-0.0867512	-0.115271	-0.203409	-0.208833	-0.0950786	-0.155317
14194	Fh1	-0.164619	-0.132834	-0.133682	0.11338	-0.126144	0.0115784	-0.090067	-0.0870491	-0.019051	-0.0702261	-0.072516	0.103681	-0.0297491	-0.0258834	-0.204947
14198	Fhit	0.181745	0.031385	0.241394	0.319921	0.112516	0.264771	0.167051	0.253706	0.111847	0.222211	-0.0938537	-0.0108278	0.0418125	-0.0815419	-0.301927
14199	Fhl1	-0.0828733	-0.21713	0.764925	-0.202294	0.381488	-0.0225137	-0.36195	0.583282	-0.0320033	0.258404	-0.41639	-0.35603	-0.56121	-0.598033	-0.246099
14200	Fhl2	-0.216929	0.294578	-0.231637	-0.0831015	0.399813	-0.164352	-0.211422	-0.142421	-0.324785	0.113394	0.367963	0.42054	-0.138037	0.45718	0.126279
14201	Fhl3	-0.0967686	-0.144547	-0.235279	-0.275692	0.0832599	-0.0230773	-0.127403	0.0997135	-0.0111311	0.114089	-0.368544	-0.294853	-0.3514	-0.0335511	-0.103983
14204	Il4i1	0.0595379	0.00514041	0.117223	-0.252512	0.248079	-0.217623	0.0269871	-0.155494	-0.159332	-0.161015	0.124088	-0.153073	0.145935	-0.148629	0.217268
14205	Figf	-0.265692	-0.184355	0.0255135	-0.135714	-0.158936	-0.098303	-0.0755101	0.0556873	-0.0813152	-0.0534973	0.0557888	0.223178	0.164634	0.0859625	0.110187
14208	Ppm1g	-0.0965026	-0.177437	-0.187423	-0.121303	-0.053067	-0.0853713	-0.0587055	-0.115314	-0.070985	-0.114229	-0.0082304	0.00290092	0.110501	0.0638787	0.0420873
14211	Smc2	0.150196	-0.210078	0.0558742	0.0823128	-0.100047	0.0318723	-0.222067	0.0631124	-0.100211	-0.0484342	-0.105376	-0.2237	-0.117364	-0.0981377	-0.2879
14218	Sh3pxd2a	0.144512	0.0600896	0.0977701	-0.234864	0.143423	0.101189	0.0200437	-0.00514136	-0.0113931	0.070617	0.144078	0.100755	0.104032	0.0411668	0.367549
14219	Ctgf	0.294043	0.261647	0.203738	-0.141055	0.771488	0.429395	-0.101329	0.718639	-0.118272	0.651176	-0.390142	-0.254789	-0.753119	0.124759	-0.367359
14221	Fjx1	-0.515614	-0.438249	0.457116	0.389894	-0.0234248	-0.388093	-0.10489	0.481212	0.566369	0.126141	-0.783333	-0.655813	-0.449975	-0.759238	-0.606858
14225	Fkbp1a	-0.0265176	-0.020353	0.085284	0.0331308	0.0102323	-0.0529321	0.00167283	0.0829288	-0.0320547	0.0173538	-0.0351103	-0.0615249	-0.0130845	-0.0374655	-0.100296
14226	Fkbp1b	-0.287587	0.159735	0.186687	0.0980601	-0.129813	-0.246675	0.0732325	0.125388	0.025337	0.0901481	-0.109766	-0.0688543	-0.196268	-0.171066	-0.18249
14227	Fkbp2	-0.424335	-0.419065	-0.512874	-0.277763	-0.309533	-0.165128	-0.138968	-0.165053	-0.141192	-0.247141	-0.371304	-0.112098	-0.0912076	-0.0234826	-0.234733
14228	Fkbp4	-0.213229	-0.100994	-0.145008	0.23807	0.0750591	-0.0560463	-0.0881188	-0.00102066	0.174555	-0.14857	-0.0542178	0.102965	-0.041343	0.0897699	-0.117733
14229	Fkbp5	-0.165805	-0.218681	-0.22985	0.0821482	-0.103402	-0.0589357	-0.112018	-0.0533944	0.161947	-0.0404116	-0.116372	-0.00950292	-0.00971011	0.0600832	-0.0365735
14230	Fkbp10	-0.157597	-0.101501	-0.109501	-0.00117361	0.0705795	-0.0462242	0.0175168	-0.0980969	-0.069566	0.000748897	-0.0151255	0.0962469	0.103892	-0.00372155	-0.0835179
14231	Fkbp7	-0.11953	0.00433309	-0.137551	-0.0347193	-0.310111	-0.0855665	-0.0782417	-0.0535852	-0.267367	-0.136759	0.081904	0.115867	-0.000670831	0.16587	-0.150744
14232	Fkbp8	-0.287444	-0.111239	-0.191181	-0.128196	-0.0463092	0.00135768	0.00945763	-0.094045	0.0473981	0.0333153	-0.179186	0.109616	-0.0584889	-0.0820498	-0.0035922
14235	Foxm1	-0.0494101	-0.125091	-0.104625	-0.149175	0.0894177	-0.071623	-0.0190152	-0.10635	-0.0676664	0.0441032	0.494795	0.472583	0.600871	0.49307	0.576304
14236	Foxn2	0.200321	0.187381	0.35371	0.325261	0.148433	0.200173	0.0715759	0.327291	0.0875102	0.180215	0.28806	0.287912	0.172255	0.261641	0.0503088
14239	Foxs1	0.0964517	0.368823	-0.181226	0.431641	0.220905	0.061926	0.498764	-0.24381	0.426446	0.292731	-0.583487	-0.618012	-0.453545	-0.64607	-0.588682
14245	Lpin1	0.101823	-0.161432	-0.139127	0.257747	-0.149253	-0.0166658	-0.0409087	-0.0709	0.203823	-0.208709	-0.100946	-0.219435	0.0195771	-0.0327191	-0.154871
14248	Flii	0.0888454	0.228652	0.203422	0.166076	0.164492	0.010395	0.111409	0.0238786	0.10771	0.105619	0.082358	0.00390756	-0.0348855	-0.0971849	0.0239917
14251	Flot1	-0.26324	0.170471	-0.124624	-0.0767846	-0.123999	0.0410892	0.237102	-0.00399074	-0.0275809	0.110376	-0.257217	0.0471118	-0.190586	-0.136584	-0.208013
14252	Flot2	-0.0629116	-0.108305	-0.141004	-0.0491784	-0.0728874	0.0009158	-0.132775	-0.0917372	-0.0395111	-0.148406	-0.043777	0.0200504	-0.0682469	0.00549007	-0.0341097
14256	Flt3l	-0.120102	0.00425712	0.24351	0.103437	-0.0522953	-0.117147	0.0568169	0.178413	-0.0375365	-0.096891	0.018151	0.0211057	0.0707108	-0.0469456	-0.122823
14260	Fmn1	0.147237	0.477173	0.0950774	-0.144789	0.231404	0.136282	0.363076	0.151179	-0.232915	0.142441	-0.21774	-0.228695	-0.331836	-0.161638	-0.305866
14263	Fmo5	0.115377	0.533732	0.319087	-0.0381711	-0.114063	0.0567257	0.374255	0.137966	-0.0465901	0.158162	0.142819	0.0841678	-0.0166576	-0.0383015	0.1344
14265	Fmr1	-0.0129042	-0.0341521	-0.0773231	-0.174965	0.0426184	-0.083176	0.014435	-0.00117803	-0.10382	-0.0283822	0.0496137	-0.0206581	0.0982008	0.125759	0.120758
14266	Aff2	-0.152189	0.0217152	-0.164061	-0.172904	-0.322489	-0.157932	-0.0165654	0.101758	0.134995	0.0222422	-0.0959104	-0.101653	-0.134191	0.169909	0.211989
14268	Fn1	-0.080549	-0.0664191	-0.199816	-0.499165	-0.12973	-0.051347	-0.0677035	-0.0862632	-0.33819	-0.130092	0.0282413	0.0574433	0.0269568	0.141794	0.189217
14269	Fnbp1	0.0258734	-0.016096	-0.013424	0.0706878	-0.0717398	-0.155277	-0.0594917	-0.203812	-0.0794591	-0.0778417	0.469137	0.287987	0.425742	0.278749	0.318991
14270	Srgap2	0.0564998	0.125731	-0.0257684	-0.0741399	0.123149	0.0526813	0.128158	0.0701182	0.0252916	-0.00688922	-0.0746556	-0.0784741	-0.0722288	0.021231	0.0247759
14272	Fnta	-0.164834	-0.33248	-0.315154	-0.180973	-0.189766	-0.135812	-0.170509	-0.142203	-0.0734367	-0.225441	-0.197499	-0.168477	-0.0355286	-0.0245487	-0.089963
14275	Folr1	-0.238484	-0.130604	-0.383041	0.180967	-0.231707	-0.0974234	-0.0842277	-0.185434	0.0997507	-0.130852	-0.300083	-0.159022	-0.253707	-0.102476	-0.3813
14276	Folr2	0.0047069	-0.0966811	-0.299328	-0.055599	0.248379	0.221917	0.0810023	0.0291905	0.188064	0.155282	-0.330607	-0.113397	-0.152924	-0.00208922	-0.0869449
14281	Fos	0.540551	0.520745	-0.369721	0.0195643	-0.231319	0.0790542	-0.158247	-0.0943429	-0.341544	-0.00281991	1.11529	0.653798	0.436303	1.39067	0.754186
14282	Fosb	-0.138527	0.374814	0.129506	0.192084	0.339504	0.0783386	-0.0897501	-0.272857	-0.149918	0.76577	-0.182668	0.0341979	-0.647232	-0.58503	-0.52467
14283	Fosl1	0.355032	0.399352	1.25336	0.393042	0.706003	-0.119674	0.30911	0.831588	0.278186	0.50653	0.418669	-0.056037	0.328427	-0.00310646	0.303813
14284	Fosl2	0.181282	0.0665301	0.0879472	-0.0096548	0.0107809	0.00862771	-0.0328654	-0.0127182	0.0671975	-0.0155196	0.125349	-0.0473048	0.0259539	0.024684	0.202202
14287	Fpgs	-0.228272	-0.154524	-0.0855962	-0.232647	0.0350111	-0.00407655	0.015027	-0.00686823	0.0896614	0.0071163	-0.0586048	0.16559	0.110946	0.0201232	0.263704
14297	Fxn	0.0926213	0.0237217	-0.0868776	0.301471	0.144362	0.0753319	0.10049	0.0339823	0.130116	0.10774	-0.0279024	-0.0451919	0.0488656	0.0929574	-0.199258
14299	Freq	0.234464	0.00138955	-0.0631289	-0.211932	0.259835	0.295901	0.175228	0.00383347	-0.0960829	0.214543	0.20592	0.267357	0.379759	0.272882	0.321769
14300	Frg1	0.0107792	-0.124072	-0.102264	-0.169963	-0.199054	-0.0344281	-0.00572957	-0.0290033	-0.046936	-0.0724055	-0.148118	-0.193325	-0.0297755	-0.0748571	-0.0250907
14302	Frk	0.108164	-0.0168012	-0.222319	-0.0759626	-0.0523976	-0.022473	-0.0221263	-0.159449	-0.221251	-0.0452504	0.0645561	-0.0660813	0.0592309	0.127426	-0.0807323
14312	Brd2	0.0791754	0.109125	-0.0427672	0.045003	0.0356986	0.0776006	0.0916582	-0.00762266	0.0113977	-0.0160957	0.0196874	0.0181126	0.00222081	0.054832	-0.0139179
14313	Fst	-0.0942558	0.385633	-0.140192	-0.127216	-0.0642094	-0.416008	-0.377869	-0.282034	-0.337083	0.00986226	1.39576	1.07401	0.632259	1.25392	1.18589
14314	Fstl1	0.197434	0.154613	0.662158	-0.0191714	0.102906	0.0616791	-0.0463019	0.415511	-0.176504	-0.0888269	0.00693611	-0.128819	-0.193979	-0.239711	-0.150396
14319	Fth1	-0.0281549	-0.00375328	-0.0261882	-0.112993	-0.0160899	-0.0199313	0.0502038	0.0061438	-0.0735919	0.0485699	-0.0565569	-0.0483333	-0.00259979	-0.0242249	-0.0171563
14325	Ftl1	0.0211175	0.0361291	0.0444908	-0.000728999	0.0418765	0.04136	0.00984623	0.029198	0.00427245	0.0168231	-0.0367915	-0.0165491	-0.0630743	-0.0520842	-0.03179
14339	Aktip	0.281051	0.242794	0.328778	0.462894	0.0110802	0.1354	0.106035	0.212005	0.160199	0.101696	0.15521	0.00955839	0.0184498	0.0384367	-0.147486
14356	Fxc1	-0.0876731	0.0464347	0.236814	-0.0488251	-0.187068	-0.102614	-0.0439682	0.0629382	-0.0138075	-0.11683	-0.0303447	-0.045286	-0.120748	-0.204221	0.00467285
14357	Dtx1	-0.284061	0.20358	0.142248	0.171759	0.253807	-0.203557	0.203206	0.0623184	0.138129	0.091092	-0.139436	-0.0589317	-0.139811	-0.219366	-0.173066
14359	Fxr1	-0.0373192	0.0463535	0.0337206	0.191951	0.101042	-0.011288	0.0359301	-0.0113282	0.0324534	0.112937	0.00752495	0.0335562	-0.00289849	-0.0375239	-0.151973
14360	Fyn	-0.154326	-0.274098	-0.223763	-0.00862242	-0.0424933	-0.117059	-0.148589	-0.0775759	0.072884	-0.102544	-0.153993	-0.116726	-0.028484	-0.00780667	-0.0724869
14362	Fzd1	-0.127038	0.113274	-0.0188516	-0.674328	-0.000246674	-0.106429	0.0592149	-0.0406677	-0.566008	-0.0121238	0.13199	0.152598	0.0779309	0.110174	0.24031
14365	Fzd3	0.153354	-0.154181	-0.0902469	0.192923	0.0176152	0.131307	-0.109266	-0.224274	0.0977664	0.0587162	0.104727	0.0826799	0.149642	-0.0293007	0.00957011
14366	Fzd4	0.268156	0.535967	0.0681635	0.250034	-0.228593	-0.141194	0.238568	-0.261076	-0.25251	-0.23614	0.298054	-0.111296	0.000654869	-0.0311852	-0.20449
14367	Fzd5	-0.0120249	0.0929666	-0.148398	0.347948	0.347086	-0.0824723	0.13794	-0.124488	0.229153	0.0246655	-0.0695606	-0.140008	-0.0245874	-0.045651	-0.188356
14368	Fzd6	0.0299409	0.0145586	0.0722579	-0.205111	-0.079345	-0.0564903	-0.0316474	0.019475	-0.272537	-0.0966429	0.0613077	-0.0251236	0.0151016	0.0085248	-0.00611774
14369	Fzd7	0.192107	0.342366	0.0295351	0.0752355	0.0358653	0.0237458	0.0972824	0.00471523	0.0907245	0.0998358	0.307253	0.138892	0.0621693	0.282433	0.322742
14370	Fzd8	-0.111619	-0.0725739	0.227279	-0.224821	-0.0419176	-0.194392	-0.162423	0.0264139	-0.126024	-0.0994123	0.216647	0.133874	0.126797	0.0157818	0.315443
14371	Fzd9	-0.352085	-0.0517376	0.205326	0.497935	-0.136437	-0.00292415	-0.0748505	-0.0308037	0.290417	0.260185	-0.303528	0.0456335	-0.326641	-0.539658	-0.511046
14373	G0s2	-0.322109	0.252281	0.103509	-0.0206443	-0.114447	-0.0361951	0.00515149	-0.192683	-0.18528	0.325803	-0.315627	-0.0297128	-0.562756	-0.611818	-0.480263
14375	Xrcc6	-0.289912	-0.348986	-0.261567	-0.160031	-0.0753327	-0.158299	-0.19911	-0.0906188	-0.0431728	-0.144914	-0.19913	-0.0675169	-0.0492537	-0.0281819	-0.0822716
14376	Ganab	0.23439	-0.059457	-0.0906687	-0.126742	-0.0827605	0.0912764	-0.106972	-0.123364	-0.11302	-0.0990525	0.183117	0.0400034	0.135602	0.150421	0.196838
14380	G6pd2	0.0992373	0.312887	0.0281552	0.0505616	0.0321476	0.155134	0.20792	-0.100704	-0.0956319	0.367042	-0.198907	-0.143011	-0.303874	-0.327767	-0.345101
14381	G6pdx	0.0255067	0.117524	-0.183326	0.00713222	0.00143583	0.089847	0.118013	-0.0864044	0.0580114	0.017654	-0.210585	-0.146245	-0.210096	-0.113663	-0.159706
14385	Slc37a4	-0.147974	-0.179161	-0.101055	-0.0234015	-0.00754214	-0.0965586	-0.151538	-0.0758238	-0.0069079	-0.217187	-0.0121525	0.039263	0.0154714	0.0130789	0.00434115
14387	Gaa	0.0735991	0.119501	0.0604226	0.0481214	0.0234827	0.0403596	0.143788	0.00700865	0.0951778	0.027594	0.0690654	0.0358259	0.093352	0.0156515	0.116122
14388	Gab1	-0.0227562	-0.0118	-0.255269	-0.365226	0.24187	0.00292139	0.0897216	-0.108606	-0.120413	0.165542	-0.398513	-0.372836	-0.296992	-0.251851	-0.1537
14389	Gab2	0.300809	0.495742	0.354284	0.205576	-0.0451368	0.21042	0.212938	0.109444	-0.0424003	0.0365434	0.648803	0.558414	0.365999	0.403964	0.400827
14390	Gabpa	0.331287	0.217349	0.34605	0.537114	0.0742736	0.102836	0.0793931	0.193252	0.282123	0.0438832	0.108178	-0.120273	-0.0297774	-0.0446196	-0.146812
14391	Gabpb1	0.181383	0.147017	0.105212	0.263879	0.256507	0.129811	0.200136	0.0881707	0.153732	0.182188	0.0174699	-0.0341016	0.0705885	0.000428389	-0.0926769
14394	Gabra1	0.000552538	0.167832	0.0342864	0.269203	-0.393474	-0.272812	-0.146908	0.333535	0.169424	0.0681085	0.289372	0.0160074	-0.0253682	0.58862	0.189593
14397	Gabra4	-0.113603	0.271121	0.0618994	-0.0421137	-0.0338911	-0.13269	0.0870315	0.0613357	-0.199527	-0.0282903	-0.249695	-0.268782	-0.433784	-0.250259	-0.407108
14400	Gabrb1	-0.024736	-0.0736016	-0.162213	-0.0835815	-0.0973955	0.0945182	0.15023	0.200072	0.0986153	0.058597	-0.814734	-0.69548	-0.590902	-0.452449	-0.632537
14404	Gabre	0.373447	-0.0588146	0.477598	-0.0515219	0.47766	0.0608774	-0.0271234	0.167827	-0.181823	0.289878	0.1408	-0.17177	0.172491	-0.168972	0.0104987
14409	Gabrr2	0.184088	-0.0205512	0.188205	0.390367	0.613083	-0.0686092	-0.0958312	0.1067	0.301326	0.126049	0.214125	-0.0385722	0.138844	0.132619	0.125084
14419	Gal	-0.599401	0.0862377	-0.104042	-0.224903	0.118257	-0.140795	0.271975	-0.442762	-0.325695	0.231019	-0.0936601	0.364946	0.0920773	-0.432381	-0.194452
14420	Galc	0.00510385	0.1576	-0.00940821	-0.247985	-0.246653	-0.0222164	-0.00706993	-0.0603474	-0.220172	-0.118381	-0.0331729	-0.0604931	-0.197843	-0.0841121	-0.00536068
14421	B4galnt1	0.161305	0.224525	0.395593	-0.127287	-0.0624217	0.139047	0.119861	0.277806	-0.00910369	-0.0302743	0.0395044	0.017247	-0.06516	-0.0782825	0.157688
14423	Galnt1	0.0322917	-0.046944	0.080831	-0.0243589	-0.181522	-0.078872	-0.129926	-0.0350326	-0.152372	-0.0703381	-0.0415608	-0.152724	-0.124543	-0.157424	-0.169574
14426	Galnt4	0.248229	0.31772	0.340861	0.164052	0.0760282	0.0761462	0.192868	0.166824	-0.113492	0.0612049	0.163073	-0.00901032	0.0382208	-0.0109637	-0.114471
14430	Galt	0.0502823	0.107673	0.149718	0.271693	0.128068	0.079365	0.117912	0.0528147	0.0935805	0.0519161	0.141919	0.171002	0.152158	0.0450152	-0.0361937
14431	Gamt	-0.171219	-0.0599417	-0.161237	0.312459	-0.260562	-0.0677254	-0.13304	-0.182352	0.213188	-0.0555011	-0.0890195	0.0144737	-0.162118	-0.110134	-0.188291
14433	Gapdh	-0.0830656	-0.0802318	-0.126623	-0.0452516	-0.0705347	-0.0558089	-0.0340483	-0.0692568	-0.0354559	-0.016364	-0.0874425	-0.0601858	-0.041259	-0.0300763	-0.0776468
14447	Gapdhs	0.145588	-0.10457	0.171196	0.266155	0.277636	0.0728122	-0.0624498	0.0187379	0.367429	0.1197	-0.0166581	-0.0894341	0.0254623	-0.169116	0.0846159
14450	Gart	-0.251905	-0.239271	-0.270131	-0.147997	-0.0359571	-0.113531	-0.116629	-0.135967	0.019429	-0.0980492	-0.111107	0.0272664	0.0115351	0.0230569	0.0563185
14451	Gas1	0.481027	-0.0639818	-0.112595	-0.473915	-0.244854	0.209103	0.138093	-0.5081	-0.619544	-0.0614493	0.0609788	-0.210945	0.263054	-0.334526	-0.0846502
14453	Gas2	-0.197842	-0.0993152	0.0220012	-0.0385809	-0.0393184	-0.0628453	-0.019559	0.0360277	-0.0183829	0.00513501	-0.138596	-0.00359913	-0.0588395	-0.124569	-0.118398
14455	Gas5	-0.105726	-0.170204	-0.0126397	-0.0340664	-0.0234485	-0.069665	-0.144013	0.0369623	0.0386621	-0.0444441	0.0877523	0.123813	0.113944	0.137354	0.160481
14456	Gas6	0.00572144	0.0476795	-0.213831	0.076275	-0.0492309	0.0520362	0.0935465	-0.0947613	0.0825328	0.00297492	-0.193945	-0.14763	-0.148078	-0.0748747	-0.187687
14462	Gata3	-0.0588675	0.324112	-0.206207	0.335418	0.169691	-0.0796829	0.461025	-0.0387765	0.356662	0.142091	-0.430662	-0.451477	-0.293749	-0.263231	-0.409417
14463	Gata4	0.00354158	0.124633	0.0209673	-0.097283	-0.0365048	-0.00713009	0.0347727	0.0240164	-0.0454854	-0.0464565	-0.0909381	-0.10161	-0.180799	-0.087889	-0.0391404
14465	Gata6	-0.0868253	-0.04773	0.451869	-0.11094	0.114412	-0.0863811	-0.0211075	0.265661	-0.193939	0.0895225	0.0754923	0.0759366	0.102115	-0.110716	-0.00750705
14466	Gba	0.0957756	0.099954	0.0638042	0.0609068	-0.0561758	0.0283428	0.0836499	0.087275	-0.00312168	-0.0680481	0.0498237	-0.0176091	0.0335196	0.0732945	-0.0142048
14467	Gbas	0.137604	0.0760998	0.208237	0.242759	-0.0923217	0.0787461	0.0148358	0.130746	0.0195392	0.0537085	0.0551751	-0.00368261	-0.00608897	-0.0223155	-0.168045
14469	Gbp2	-0.16651	0.615544	0.322341	-0.147196	0.0775271	-0.132534	0.364163	-0.00958906	-0.217003	0.0712452	0.107148	0.141124	-0.144233	-0.224782	0.0373413
14470	Rabac1	-0.303005	-0.0806882	-0.134558	-0.00556389	-0.276226	0.0818295	0.0237182	0.0113832	0.0232405	-0.00072141	-0.297368	0.0874668	-0.192962	-0.151427	-0.268564
14479	Usp15	0.075631	0.0592026	0.118132	0.174968	0.135922	-9.20935e-05	-0.0237256	0.0756516	0.0478207	-0.0475686	0.0552594	-0.0204637	-0.0276689	0.0127787	-0.0718877
14489	Mtpn	0.147961	-0.0183127	-0.0105644	-0.0571885	-0.10886	-0.0311504	-0.0804221	-0.0313971	-0.112123	-0.0586088	-0.0108326	-0.189944	-0.072942	-0.0316654	-0.0657669
14527	Gcgr	0.058732	0.228086	-0.0447545	0.107393	-0.00104828	0.145291	0.496923	0.0132792	0.182974	0.278293	-0.38097	-0.294411	-0.112133	-0.322936	-0.305389
14528	Gch1	0.108407	0.247358	-0.0586768	0.410405	-0.0877059	-0.0710191	0.118601	-0.177435	0.220304	-0.143795	0.151275	-0.0281511	0.0225179	0.0325169	-0.0388264
14533	Bloc1s1	0.216614	0.0657168	0.0779592	-0.0257159	-0.0320414	0.0822941	0.103086	0.0410365	-0.112231	0.0424963	0.011831	-0.122489	0.0492001	-0.0250918	-0.0746846
14534	Kat2a	0.00306028	0.179391	0.242876	0.218572	0.0105183	0.0274775	0.166509	0.173388	0.171553	0.0833577	0.146528	0.170945	0.133646	0.0770396	0.0995096
14536	Nr6a1	-0.20718	-0.101294	-0.452241	-0.139274	0.0163363	-0.0820423	-0.0494226	-0.268902	0.102393	0.0381203	-0.203632	-0.0784944	-0.151761	-0.0202937	0.0380352
14537	Gcnt1	0.0416798	0.304634	-0.777665	-1.0871	-0.123093	-0.0519357	0.15265	-0.564356	-1.06351	-0.142098	-0.622119	-0.715735	-0.774103	-0.408811	-0.598533
14538	Gcnt2	-0.0538545	0.140355	0.372745	-0.350219	0.144356	-0.146369	-0.052635	0.16318	-0.493879	0.0208424	0.463955	0.371441	0.270965	0.25439	0.320295
14545	Gdap1	-0.0155254	0.114696	0.153386	-0.131957	0.117128	-0.165638	0.0693222	-0.0467422	-0.31238	0.239763	-0.159751	-0.309864	-0.205126	-0.35988	-0.340175
14547	Gdap2	0.271592	0.27711	0.220785	0.246627	0.0440777	0.124216	0.123701	0.165946	0.00562713	0.0738318	0.127114	-0.0202622	-0.0262948	0.0722756	-0.113885
14548	Mrps33	-0.117962	-0.142125	0.111359	-0.124597	-0.130259	-0.143062	-0.110633	0.0884403	-0.0932619	-0.19727	-0.0554355	-0.0805356	-0.0239429	-0.0783546	-0.0241003
14555	Gpd1	-0.274365	-0.132381	-0.0424862	-0.320754	0.0359705	-0.145898	0.049243	-0.0318928	-0.0012635	0.116871	-0.337552	-0.209085	-0.155927	-0.326958	-0.0180609
14559	Gdf1	-0.145932	0.0952644	-0.0180002	0.0213415	-0.0430676	-0.114678	0.222202	0.062129	0.134374	0.160813	-0.197138	-0.165884	-0.070201	-0.117009	-0.0841058
14561	Gdf11	0.299419	0.495441	0.914543	0.499803	0.301992	0.0592668	0.290124	0.59025	0.308851	0.248607	0.132564	-0.107589	-0.0727531	-0.191729	-0.0583881
14566	Gdf9	-0.126301	0.113364	0.0993045	0.169265	-0.0254518	-0.1158	0.00856632	0.0502774	0.0597548	0.0646568	0.0447023	0.055203	-0.0600959	-0.00432477	-0.0648076
14567	Gdi1	-0.0552582	-0.147089	-0.193083	0.0581639	-0.0572293	0.0543742	-0.0294027	-0.0361005	0.0820561	0.00877014	-0.138774	-0.029142	-0.0210877	0.0182084	-0.114882
14569	Gdi2	0.0305988	-0.0701198	-0.149306	-0.0266229	-0.0783073	0.0212425	0.0296528	0.0275637	0.0565693	0.0382645	-0.158349	-0.167705	-0.0585765	0.0185209	-0.0751568
14570	Arhgdig	-0.491748	-0.578708	-0.696386	0.44916	-0.24652	-0.0626329	-0.29243	-0.187953	0.665494	-0.225396	-0.397596	0.0315185	-0.111318	0.110836	-0.181262
14571	Gpd2	0.115597	0.0255675	-0.116654	0.133301	-0.00430589	0.0475733	0.000233456	-0.0721688	0.00574202	-0.0377208	0.172045	0.104021	0.146711	0.21653	0.0444863
14573	Gdnf	0.19132	0.17899	0.0393892	0.103664	0.518688	-0.0491086	0.259177	-0.0702088	0.179122	0.282421	-0.275619	-0.516048	-0.195432	-0.385217	-0.200161
14583	Gfpt1	0.257697	0.126446	0.0430697	0.159617	-0.0386433	0.039909	0.0197047	-0.00689052	-0.0315978	-0.114889	0.0130846	-0.204703	-0.0936568	-0.0368756	-0.17813
14584	Gfpt2	0.356119	0.00279509	-0.0892866	0.155126	-0.197779	0.20389	-0.073416	-0.0558561	-0.0788395	-0.0391643	0.188578	0.0363483	0.112367	0.222008	-0.0453876
14590	Ggh	0.316627	-0.069565	0.121085	0.178143	-0.051206	0.101901	-0.115215	0.143908	0.191578	-0.0318315	-0.211782	-0.426507	-0.257432	-0.188959	-0.198346
14593	Ggps1	0.278563	0.196331	0.305501	0.165333	-0.728694	0.076335	0.11454	0.157536	0.0606829	0.0695607	0.161996	-0.0402322	0.0802046	0.0140305	0.0573457
14594	Ggta1	-0.109556	-0.464071	-0.130018	-0.371921	0.0227554	0.0659667	-0.158608	0.0459437	-0.270418	0.00133368	-0.107033	0.0684899	0.19843	0.0689288	-0.0055297
14595	B4galt1	0.121221	0.12393	0.232237	-0.14862	-0.18499	-0.0147434	-0.0268618	-0.0611168	-0.397951	-0.0872701	0.168513	0.0325482	0.0177212	-0.124841	-0.0808181
14600	Ghr	-0.119156	0.56235	0.110527	-0.0936217	-0.115989	-0.197635	0.279688	-0.12903	-0.193186	-0.0872727	0.478698	0.400219	0.196037	0.239141	0.379135
14601	Ghrh	-0.145571	0.225072	0.0244446	-0.0459228	0.151057	-0.197882	0.190037	-0.242882	-0.0233054	0.564757	-0.294675	-0.346986	-0.32971	-0.562002	-0.272058
14605	Tsc22d3	0.0109816	0.0531771	0.238139	0.0100855	0.12901	-0.0211562	-0.081744	0.116231	-0.00498914	-0.021729	0.197879	0.165741	0.0629575	0.0759707	0.182804
14609	Gja1	0.00673567	0.345595	0.00644885	0.0302473	-0.160958	-0.0126447	0.122167	-0.134478	-0.180177	-0.112655	0.73527	0.715889	0.511842	0.594343	0.524845
14628	Ostm1	0.0170445	-0.181111	-0.0992215	-0.204654	-0.180402	0.022146	-0.110261	-0.0107693	-0.160299	-0.168537	-0.0715907	-0.0664891	-0.000739797	0.0168615	-0.0272361
14629	Gclc	0.0242608	0.0531763	0.21033	0.315879	0.250342	0.0924735	0.184135	0.247406	0.153207	0.115688	0.149156	0.217368	0.280114	0.186232	-0.0135159
14630	Gclm	0.242324	0.289619	0.299735	0.156495	0.282651	-0.100277	0.187321	0.128423	0.0311894	0.0700977	0.348844	0.00624289	0.246546	0.177532	0.223539
14634	Gli3	0.270709	0.229497	0.222129	-0.138334	0.199272	0.0636359	0.177547	0.116351	-0.282024	0.200917	0.187022	-0.0200508	0.135072	0.0812447	0.0433326
14635	Galk1	-0.651961	-0.419535	-0.588739	-0.27993	-0.205969	-0.107459	-0.139653	-0.137853	-0.0619396	-0.0855467	-0.335581	0.208922	-0.0556981	0.115306	-0.11759
14645	Glul	-0.361471	-0.128	1.03223	1.04657	0.0252747	-0.159346	-0.140703	0.908291	0.864798	0.203246	-0.204606	-0.00248099	-0.217309	-0.328547	-0.386382
14651	Hagh	-0.0547354	-0.0779438	-0.0106806	0.0383887	-0.274652	0.0318766	0.0644968	0.0452999	0.0012193	0.0397538	-0.0290042	0.0576078	0.113436	0.0269762	-0.0661735
14660	Gls	0.556108	0.575362	0.144436	-0.0305955	-0.275831	0.0736476	-0.0597004	0.0641088	-0.150485	-0.0897979	0.566944	0.0844839	-0.0681181	0.486617	0.447054
14661	Glud1	0.133614	0.0384869	0.206545	-0.00686787	-0.143219	0.0229536	-0.110923	0.0206205	-0.0977554	-0.0403916	0.225634	0.114973	0.0762245	0.039709	0.134746
14664	Slc6a9	0.0645016	0.369279	0.182731	0.0196468	-0.0404332	-0.0440436	0.311329	0.00196237	0.00300294	0.246476	0.266856	0.15831	0.208905	0.0860866	0.250212
14667	Gm2a	0.174347	0.294536	0.407529	0.286099	-0.0725555	-0.0272697	0.0920792	0.0267202	0.0298954	-0.123471	0.0410932	-0.160523	-0.161364	-0.339716	-0.215111
14670	Gnal1	-0.373401	-0.33423	-0.412403	-0.409192	-0.225073	-0.197635	-0.0893073	-0.2258	-0.195392	-0.218256	-0.167528	0.00823741	0.0773948	0.0190746	0.0462719
14672	Gna11	0.0580728	-0.150075	0.0433716	-0.0525692	-0.0514759	0.086318	-0.0432989	0.14362	0.01653	-0.0278273	-0.063288	-0.0350427	0.0434883	0.0369607	0.00581119
14673	Gna12	0.172663	0.113414	0.0922925	0.346587	0.110808	0.00461614	-0.00620254	0.000372544	0.23341	0.0272866	0.287565	0.119518	0.167949	0.195645	0.174388
14674	Gna13	0.226926	0.417253	0.100716	0.117907	-0.021216	0.10092	0.32693	0.0818277	0.0803851	0.0638518	0.0734551	-0.0525506	-0.0168681	0.054567	0.0359329
14675	Gna14	-0.185116	-0.0673357	-0.540876	0.397769	-0.0542791	0.0890888	-0.362454	0.0598938	0.336504	0.0779613	0.397524	0.671729	0.102406	0.998294	0.336259
14678	Gnai2	-0.0793518	-0.050908	-0.0999077	-0.106499	-0.115631	-0.0407216	-0.117567	-0.0682729	-0.11877	-0.116469	-0.0218379	0.0167923	-0.0884971	0.00979678	-0.0341085
14679	Gnai3	-0.0796032	-0.0165885	0.00773177	0.0873706	-0.103357	-0.0666653	-0.167486	0.0338354	-0.0325462	-0.0183745	-0.00910673	0.00383121	-0.160005	0.0169969	-0.129024
14682	Gnaq	0.212641	0.105779	-0.00227156	-0.073643	-0.117033	0.0819585	0.0934148	-0.0938745	-0.20277	-0.0974527	0.291005	0.160322	0.27864	0.199402	0.161878
14683	Gnas	-0.0347459	-0.00627427	-0.0252921	-0.0853093	-0.0201351	-0.0326237	-0.0437417	-0.0540964	-0.0185988	-0.0258603	-0.0613632	-0.059241	-0.0988306	-0.0901675	0.00534724
14686	Gnat2	-0.097463	-0.0047214	0.0696766	-0.115136	0.0858301	-0.113708	0.110753	-0.0575885	-0.102558	0.18143	-0.0895034	-0.105749	0.0259708	-0.216768	-0.0769258
14687	Gnaz	-0.199062	0.0112096	0.0407227	-0.333615	-0.193333	-0.143314	0.113568	0.0807306	-0.194318	0.0548994	-0.216863	-0.161115	-0.114505	-0.176855	-0.0775659
14688	Gnb1	0.0951035	0.0359994	0.00530627	0.0287492	-0.00154937	0.0408508	0.0136557	0.00886626	-0.00198219	0.0267602	-0.0119802	-0.0662329	-0.0343239	-0.00842019	-0.0427116
14693	Gnb2	0.013281	-0.0227419	-0.107581	0.0233758	0.0595654	0.00381585	0.0065367	-0.0170082	0.0710359	0.0182926	-0.0372752	-0.0467404	-0.00799661	0.0532976	0.0103848
14694	Gnb2l1	-0.0870095	0.0287909	-0.0351353	-0.0501063	-0.131666	-0.0420619	0.00247386	-0.0395434	-0.0735298	0.0496441	-0.0651386	-0.020191	-0.0914556	-0.0695467	-0.088562
14696	Gnb4	-0.154095	0.0521069	0.110149	0.179965	0.000600487	-0.0354519	0.0256593	0.072939	0.12863	-0.0185082	0.162882	0.281524	0.136434	0.125671	0.111547
14697	Gnb5	-0.0641051	-0.227465	-0.0541963	-0.034117	-0.151352	0.00283098	-0.143361	0.0301249	0.0376712	-0.094119	-0.111807	-0.0448706	-0.0277025	-0.0274854	-0.0400186
14700	Gng10	0.140778	-0.127878	0.147245	0.131163	-0.188932	0.0545443	-0.023923	0.288189	0.103662	-0.0162283	-0.0654609	-0.151694	0.0384945	0.0754831	-0.0929625
14701	Gng12	0.418792	0.143935	0.445067	0.152297	0.0215797	0.228006	0.0581559	0.285696	0.0390788	0.0197661	0.0827418	-0.108044	-0.00303726	-0.0766295	-0.0304767
14702	Gng2	-0.21919	-0.0545411	-0.278845	-0.20172	-0.181093	-0.0902297	0.0746983	-0.122848	-0.135483	0.0881575	-0.0962591	0.0327016	0.0329803	0.0597382	-0.0300219
14705	Bscl2	-0.048948	0.0127318	-0.0932385	0.12532	0.103679	-0.000599495	0.0239904	-0.0644464	0.0252599	-0.0112252	0.0374765	0.085825	0.0487351	0.0662686	-0.0625841
14707	Gng5	0.627858	0.0249279	0.080783	-0.14123	-0.148429	0.27066	-0.0259421	0.0969402	-0.0325856	-0.0860567	-0.106637	-0.463836	-0.157507	-0.09048	0.00200681
14708	Gng7	-0.0469982	0.287517	0.160069	-0.154494	-0.284566	-0.049555	0.218274	0.121022	-0.0146142	0.136577	-0.0341567	-0.0367134	-0.1034	-0.0732033	0.105723
14711	Gnmt	-0.07053	-0.017097	0.0462621	-0.118515	0.147933	-0.223925	-0.0497484	-0.108819	-0.19985	-0.0329764	0.030607	-0.122788	-0.0020444	-0.124475	-0.0507282
14712	Gnpat	0.0409393	0.0542732	0.0781879	0.0902444	0.109292	0.0383585	-0.0920478	-0.018548	0.0024491	0.0909141	0.110612	0.108031	-0.0357095	0.0138756	0.0228162
14718	Got1	0.0486337	0.103106	-0.119865	0.282266	-0.0694492	0.0909456	0.0206496	-0.12371	0.121827	-0.052362	0.00603526	0.0483471	-0.0764207	0.00219033	-0.154404
14719	Got2	-0.0843262	-0.0850995	-0.0195706	-0.0275071	-0.110513	-0.144412	-0.149694	-0.0186975	-0.100263	-0.162975	0.121828	0.061742	0.0572337	0.122701	0.049072
14726	Pdpn	0.129359	-0.00795272	-0.116477	0.130045	-0.00127955	0.0330863	0.051751	0.0536155	-0.00710116	-0.0296775	-0.165407	-0.261681	-0.105704	0.00468485	-0.302554
14731	Gpaa1	-0.16112	-0.116917	-0.179821	0.0424122	0.0385737	-0.075854	-0.0546768	-0.151715	0.0659586	0.0150538	0.138725	0.223991	0.200966	0.166831	0.162272
14732	Gpam	0.188513	0.307082	-0.181795	-0.0600907	-0.197836	0.225686	0.292089	-0.177941	0.0444196	-0.0906031	-0.0166183	0.0205545	-0.0316109	-0.0127641	0.087892
14733	Gpc1	0.0515877	-0.165904	-0.249794	-0.117735	-0.0898807	0.0876828	0.0554907	-0.222114	-0.0066594	0.112397	-0.0879052	-0.0518101	0.133489	-0.060225	0.0231705
14735	Gpc4	0.107174	0.0531694	-0.0511372	0.151399	-0.0365294	-0.0213043	-0.0232902	-0.0298003	0.064405	-0.0136825	-0.0345699	-0.163049	-0.111029	-0.013233	-0.121564
14739	S1pr2	-0.225227	-0.0129026	-0.472885	-0.151948	-0.107158	-0.11015	0.110921	-0.217171	-0.0373854	-0.103136	0.0190792	0.134156	0.142903	0.274793	0.133642
14745	Lpar1	0.376365	0.179356	0.200476	-0.483948	0.201875	0.1782	0.115436	0.113201	-0.533451	0.0228283	-0.0648459	-0.263011	-0.128767	-0.15212	-0.114349
14751	Gpi1	-0.0722607	-0.0421954	-0.135981	0.0275688	-0.0509101	-0.0594356	-0.0342602	-0.0521954	-0.0368865	-0.0507677	-0.0230909	-0.0102658	-0.0151557	0.0606947	-0.0875461
14755	Pigq	0.00370218	0.031755	0.0801937	0.21044	0.129632	-0.0341925	-0.0666614	-0.0254569	0.0650247	0.0165006	0.140123	0.102228	0.0417066	0.0344725	-0.00529208
14758	Gpm6b	-0.412834	-0.205242	-0.319424	0.261674	-0.107392	-0.233028	-0.399579	-0.184119	-0.06633	-0.20301	0.582102	0.761909	0.387765	0.717407	0.254098
14760	Gpr19	0.116072	0.0496871	0.357079	0.162201	0.230382	-0.0723889	0.12943	0.0863033	0.000970282	0.129879	0.0282116	-0.160249	0.107955	-0.242564	-0.133019
14766	Gpr56	0.0480069	-0.0572627	-0.0179034	-0.0662064	-0.169432	-0.0219587	0.015646	0.0619994	0.0545641	-0.0529872	-0.258497	-0.328462	-0.185588	-0.178594	-0.137726
14768	Lancl1	-0.0788315	-0.11731	-0.102377	0.0359401	0.00689845	-0.00532339	-0.111829	-0.0681661	0.000272074	-0.129119	-0.00306116	0.0704469	0.0024199	0.0311497	-0.0387292
14773	Grk5	0.300218	0.227914	0.0812449	0.639812	0.220893	0.221144	0.327956	0.0139405	0.554546	0.113452	-0.138191	-0.217264	-0.0381493	-0.205495	-0.223457
14775	Gpx1	-0.172795	-0.0819004	-0.111436	-0.0352827	-0.0816475	-0.0361943	-0.146531	-0.0936763	-0.0950815	-0.0815666	-0.0405274	0.0960729	-0.105158	-0.0227675	-0.100326
14778	Gpx3	-0.0505372	-0.167322	0.109023	-0.417234	-0.156687	0.0523319	-0.0375198	-0.00725378	-0.275552	-0.00582904	0.022349	0.125218	0.152152	-0.0939273	0.16403
14782	Gsr	-0.20782	-0.115291	-0.0614314	0.0458269	0.0240085	-0.0268086	-0.0373834	-0.0273929	-0.031912	0.112161	-0.0508313	0.13018	0.0270766	-0.0167928	-0.12857
14784	Grb2	-0.0154985	-0.00617943	0.0257499	-0.00704526	-0.0768547	-0.142236	-0.0647876	-0.126002	-0.153372	-0.118296	0.259926	0.133189	0.201318	0.108174	0.113599
14787	Rhpn1	-0.00332386	-0.119619	-0.103519	-0.0806117	0.128479	-0.0757841	0.174517	0.0043394	-0.0497309	0.0410975	0.0920718	0.0196116	0.386208	0.19993	0.122953
14788	Gpr162	-0.234407	-0.160387	0.0379634	-0.212415	0.0615963	-0.408302	-0.0197817	-0.0277628	-0.176067	-0.0875298	-0.00830141	-0.182196	0.132303	-0.0740276	0.0280466
14789	Leprel2	0.183899	0.0517199	0.00454328	-0.023695	-0.0249241	0.195032	0.076896	-0.000159363	-0.0377809	0.0301999	0.146409	0.157541	0.171585	0.141706	0.132323
14790	Grcc10	-0.240419	-0.248771	-0.221237	-0.20172	-0.210254	-0.0639929	-0.146956	0.00895808	-0.0648651	-0.110378	-0.170999	0.00542675	-0.0691835	0.0591956	-0.0341446
14791	Emg1	-0.218012	-0.237145	-0.182884	-0.0267402	-0.0633061	-0.122614	-0.0577767	-0.0978896	-0.0168281	-0.0270058	-0.0756945	0.0197037	0.103674	0.00930025	-0.0657825
14792	Lpcat3	0.0666125	-0.0271254	0.0206721	0.175422	-0.0580466	-0.0317758	-0.0613369	-0.00140458	0.130095	-0.11367	-0.00279903	-0.101187	-0.0370105	-0.0248758	-0.0481257
14793	Cdca3	-0.00523717	-0.179681	-0.133333	0.0660923	-0.169046	0.0270306	-0.0647982	-0.100415	-0.081938	-0.104932	0.0285344	0.0608022	0.143417	0.0614533	-0.119496
14794	Spsb2	-0.321031	-0.125511	-0.286499	-0.194482	-0.20532	-0.0199592	0.0411393	-0.0193571	-0.00515081	-0.111383	-0.337973	-0.0369006	-0.171323	-0.0708308	-0.148642
14797	Aes	0.100365	0.105145	0.119885	0.365595	0.137499	0.0505636	0.0629381	0.0955024	0.255628	0.101872	0.0773449	0.0275432	0.0351378	0.0529618	-0.0326212
14809	Grik5	0.00394324	0.0685996	-0.0467065	-0.0383536	0.00455964	0.107789	0.0521824	0.0675568	0.214716	0.0872103	-0.156261	-0.0524154	-0.172678	-0.0419978	0.0968085
14815	Nr3c1	0.0139298	-0.0948578	-0.0827176	0.100827	0.0837977	-0.0850781	-0.0401274	0.00767717	-0.0220215	-0.0841569	-0.0757405	-0.174748	-0.0210101	0.0146543	-0.198589
14824	Grn	-0.224213	-0.237616	-0.231944	-0.25596	-0.154759	-0.0729805	-0.0400988	-0.0837313	-0.0554929	-0.125526	-0.167138	-0.0159049	0.0303793	-0.0189249	0.0333289
14825	Cxcl1	0.00187723	0.135483	0.146002	0.174454	0.281183	-0.323106	-0.0229792	-0.105356	-0.162329	0.130159	0.520295	0.195312	0.361832	0.268937	0.183512
14827	Pdia3	0.0801447	0.125799	0.0811034	0.159629	-0.0225062	0.0321275	0.0293299	0.0403953	0.0357806	0.0816232	-0.0174693	-0.0654866	-0.113938	-0.0581774	-0.141318
14828	Hspa5	-0.0238239	-0.157316	-0.209955	-0.0119091	-0.142731	-0.0363795	0.0222849	-0.0635197	-0.00692849	-0.0731909	-0.160131	-0.172686	0.0194698	-0.0136956	-0.15515
14829	Grpr	-0.187006	0.256002	0.00964973	-0.3354	-0.954369	-0.353107	-0.04474	-0.376287	-0.480649	-0.165525	1.90407	1.73797	1.60332	1.51813	1.75882
14841	Gsg2	0.599535	0.160403	0.342743	0.132451	0.159816	0.225524	0.269292	0.196582	0.0953959	0.084741	0.0421019	-0.331909	0.150991	-0.104059	0.00504637
14852	Gspt1	0.112025	0.0210225	0.0479794	-0.0525504	-0.0307822	0.0279978	-0.0469788	0.042664	-0.0533101	-0.091659	0.0451406	-0.0388871	-0.0228607	0.0398252	0.044381
14853	Gspt2	0.0820831	0.114296	0.183931	0.088531	-0.0393249	0.0612785	0.0538558	0.04603	0.00406091	0.142501	-0.0171759	-0.0379805	-0.0776164	-0.155077	-0.101646
14854	Gss	-0.00271145	-0.250495	-0.283403	0.157075	0.00309411	0.0787296	-0.0592046	-0.056108	0.326448	0.0717684	-0.0983543	-0.0169133	0.0929362	0.12894	0.0710187
14858	Gsta2	0.636543	0.237838	1.19582	-0.324201	1.04485	0.453935	0.595438	1.06501	-0.0414221	0.608805	0.206715	0.0241063	0.564314	0.0758998	0.489494
14860	Gsta4	0.0074998	-0.186006	0.298846	-0.159592	0.390756	0.0721999	0.0868671	0.599942	0.123596	0.242867	-0.163157	-0.098457	0.109716	0.137938	0.12003
14862	Gstm1	-0.0696077	0.0698856	0.485743	0.492522	0.00400106	-0.145717	-0.0579952	0.386937	0.417501	-0.0907619	-0.157589	-0.233698	-0.28547	-0.256395	-0.23261
14863	Gstm2	0.109204	0.121888	0.574952	0.616086	-0.192349	-0.184467	-0.294037	0.324517	0.320394	-0.240373	-0.0463788	-0.340049	-0.462304	-0.296814	-0.342071
14864	Gstm3	0.2787	-0.16746	0.0160433	0.291188	0.227635	0.0525403	0.255989	0.354055	0.438757	0.303788	-0.524927	-0.751087	-0.101478	-0.186916	-0.377359
14865	Gstm4	0.0634113	0.164269	0.0933135	0.15387	0.0505233	-0.0846009	0.0315608	-0.0273953	0.0867364	-0.0241191	-0.0371755	-0.185188	-0.169884	-0.157884	-0.104309
14866	Gstm5	0.070209	-0.0627318	-0.0757584	0.328246	0.0359842	0.0661647	-0.0471811	0.00182981	0.0395854	-0.0233452	-0.0654439	-0.0694882	-0.0498932	0.0121443	-0.354104
14867	Gstm6	-0.276356	-0.291018	-0.144956	0.0481435	-0.247827	-0.159735	-0.169176	-0.00969492	0.389931	-0.25594	-0.723688	-0.607067	-0.601846	-0.588427	-0.381901
14869	Gstp2	-0.186721	-0.166555	-0.167148	-0.144925	-0.116902	-0.0853995	-0.054038	-0.0429224	-0.0504528	-0.112433	-0.0917737	0.00954758	0.0207432	0.0324516	0.00269821
14870	Gstp1	-0.256989	-0.177786	-0.166897	-0.199027	-0.1189	-0.103593	-0.0865286	-0.0736865	-0.152471	-0.116764	-0.0993859	0.0540102	-0.00812817	-0.00617515	-0.0528298
14871	Gstt1	-0.356038	-0.0702841	-0.233848	-0.119979	-0.0367341	-0.0414047	0.0249085	-0.174138	-0.266588	-0.0151618	-0.409446	-0.0948123	-0.314253	-0.349736	-0.556055
14872	Gstt2	-0.0985094	-0.0774418	0.142965	0.0498108	-0.0424057	-0.0838484	-0.0926639	0.048572	-0.00786389	-0.10477	0.0201402	0.0348011	0.0049181	-0.0742525	-0.0375345
14873	Gsto1	0.134984	-0.110533	-0.228153	0.0503934	-0.16345	0.0188815	-0.0301625	-0.121265	0.169044	-0.166307	-0.226555	-0.342657	-0.146184	-0.119667	-0.107904
14874	Gstz1	-0.00583057	-0.0615221	-0.0475888	-0.0437574	-0.0695827	0.0361111	0.00187972	0.0104954	-0.0264806	0.0456736	-0.139263	-0.0973209	-0.0758607	-0.0811783	-0.121986
14884	Gtf2h1	0.235062	0.284043	0.316572	0.329288	0.190312	0.0696754	0.207233	0.175536	0.220792	0.070127	0.0865576	-0.0788295	0.00974823	-0.0544787	-0.021938
14885	Gtf2h4	-0.224132	-0.181148	-0.0444087	0.0532843	-0.149121	-0.0413571	-0.0180034	0.177824	0.112301	0.198809	-0.235842	-0.053067	-0.0726979	-0.0136096	-0.176826
14886	Gtf2i	0.0665305	-0.115338	-0.121984	-0.25552	-0.0253522	0.012821	-0.0537533	-0.0324004	-0.022391	-0.0272741	-0.0843932	-0.138103	-0.022809	0.00519063	0.148736
14894	Gtl3	0.0640653	0.019697	0.145591	0.180859	0.0218688	-0.0327702	-0.105968	-0.034988	-0.0407985	-0.0571841	0.139384	0.0425485	0.0137187	-0.0411955	-0.0822735
14897	Trip12	-0.000466359	-0.0207481	-0.0688045	-0.0717984	-0.0171433	-0.0586884	-0.0616415	-0.0472882	-0.0641404	-0.0715925	-0.0294206	-0.0876427	-0.0703141	-0.00790438	-0.0217626
14904	Gtpbp1	-0.0681924	-0.0903249	-0.0998147	-0.0871759	-0.0219123	0.0878621	0.0467512	-0.087597	0.0280936	0.0148629	0.0928805	0.248935	0.229957	0.105098	0.20815
14910	Gt(ROSA)26Sor	-0.0608972	-0.139682	-0.0998054	-0.0164614	-0.0656759	0.0396976	-0.0500055	0.0571684	0.0399492	0.0185788	-0.0853276	0.0152672	0.00434905	0.0716462	-0.028917
14911	Thumpd3	-0.00246611	-0.11283	-0.130706	-0.0385347	0.171376	0.0234746	-0.0415659	0.0102503	0.0718382	0.0823604	-0.0572068	-0.0312661	0.014057	0.0837493	0.0531661
14915	Guca2a	-0.540124	-0.160027	-0.380652	-0.216054	-0.0706086	-0.554741	-0.0878584	-0.471148	-0.107318	-0.0534748	-0.141808	-0.156424	-0.0696394	-0.232304	-0.0330717
14923	Guk1	-0.430608	-0.234035	-0.095647	-0.0764167	-0.0724691	-0.135141	-0.122601	-0.0342617	-0.0301587	-0.0803111	-0.140177	0.15529	-0.0287433	-0.0787919	-0.0939192
14924	Magi1	-0.0441195	-0.0285061	-0.0691089	-0.0106239	0.129067	-0.10358	-0.113761	-0.0379676	0.0420059	0.0396281	-0.156574	-0.216034	-0.241828	-0.125433	-0.103944
14933	Gyk	-0.00505718	-0.128987	0.0888291	-0.106576	-0.151233	-0.198734	0.0272122	0.119853	-0.183963	-0.167427	-0.0531612	-0.246838	0.103038	-0.0221377	-0.130549
14936	Gys1	0.197158	0.350079	0.117938	0.480148	0.086834	0.0951286	0.191492	-0.0293217	0.251045	0.0221186	0.159938	0.0579091	0.00135086	0.012678	-0.0691648
14950	H13	-0.0529442	-0.104316	-0.139518	0.0395595	-0.0789312	0.0764732	0.0931578	0.0122366	0.0910741	0.145874	-0.165736	-0.0363189	0.0317377	-0.013982	-0.114222
14958	H1f0	-0.402675	-0.65148	-0.716817	-0.641063	-0.175039	-0.0737131	-0.307856	-0.331252	-0.359063	-0.127544	-0.332647	-0.00368457	0.010977	0.0529183	-0.0506461
14961	H2-Ab1	-0.321634	-0.482764	-0.433286	-0.257895	-0.120528	-0.00871394	-0.229475	-0.0972999	-0.0367617	-0.013748	-0.179314	0.133607	0.0739758	0.156672	0.0418194
14962	Cfb	0.090333	-0.245196	-0.255252	-0.209942	0.257133	0.148365	-0.00682327	-0.116028	0.116487	0.194317	-0.23273	-0.174699	0.00564298	-0.0935065	0.0936988
14963	H2-Bl	-0.116053	0.150998	0.0750642	-0.0717621	0.0424909	0.182814	0.229414	0.0633023	-0.000461808	0.397077	-0.315538	-0.016671	-0.237122	-0.3273	-0.244238
14964	H2-D1	-0.188655	-0.145244	-0.221706	-0.2451	-0.0688862	-0.0743075	-0.0409986	-0.13979	-0.0896404	-0.0201842	-0.115363	-0.00101572	-0.0111177	-0.0334469	0.0400961
14969	H2-Eb1	-0.352246	-0.125272	-0.345095	-0.182592	-0.155115	0.0865869	0.35746	0.0395487	0.103875	0.166152	-0.445819	-0.00698641	0.0369139	-0.0611749	-0.159352
14972	H2-K1	-0.120287	-0.100799	-0.20097	-0.204015	-0.0331361	-0.0882303	0.0243143	-0.112488	-0.0409032	-0.00189171	-0.113583	-0.0815267	0.0115307	-0.0251008	0.0495288
14976	H2-Ke2	-0.369993	-0.240178	-0.248327	-0.119048	-0.101656	-0.192592	-0.12592	-0.0771919	-0.064681	-0.267827	-0.126013	0.0513874	-0.0117557	0.0451222	-0.0716457
14977	Slc39a7	-0.325961	-0.211952	-0.365327	-0.191925	-0.13737	-0.0150781	-0.0152099	-0.206372	-0.0631295	-0.119811	-0.0632358	0.247648	0.133507	0.0957186	0.0655594
14979	H2-Ke6	-0.00428937	-0.0970467	0.0042219	0.0792143	0.0731486	-0.0236897	-0.154556	0.0285794	0.0606031	-0.108824	0.0333579	0.0139576	-0.024151	0.0577153	0.0147467
14990	H2-M2	-0.24502	-0.0902354	-0.560341	-0.173785	0.163232	-0.220459	0.263932	-0.171906	0.0562473	0.2138	-0.29907	-0.274509	0.0550974	0.0893659	-0.0690373
14991	H2-M3	-0.536264	-0.314284	-0.387198	-0.414965	-0.304396	-0.160355	-0.0892274	-0.214014	-0.322632	-0.153898	-0.164935	0.210973	0.0601216	0.00824828	-0.0726021
14998	H2-DMa	-0.112791	-0.116122	-0.271628	-0.0544117	0.037907	0.0521876	0.0933261	-0.0361918	0.0238512	-0.0901621	-0.208643	-0.0436643	0.00080527	0.0267929	-0.13038
14999	H2-DMb1	0.164778	0.224653	0.107111	0.273497	0.02796	0.223312	0.209356	0.00856474	0.0848169	0.0872401	0.0856922	0.144226	0.0703948	-0.0128536	-0.102988
15007	H2-Q10	-0.0491617	-0.0707802	-0.20319	-0.149299	0.03609	0.150261	0.178005	-0.0441331	0.076126	0.300936	-0.290071	-0.0906484	-0.0412852	-0.131014	-0.0646457
15013	H2-Q2	-0.352365	-0.260001	-0.424634	-0.724591	0.13349	-0.197004	-0.0719825	-0.233944	-0.0435277	0.149105	-0.204106	-0.0487443	-0.0160869	-0.0134163	0.476958
15018	H2-Q7	-0.00833932	-0.0807415	-0.329642	-0.114685	-0.0437824	0.0904116	0.164909	-0.0212806	0.101205	0.158211	-0.26663	-0.167879	-0.0209796	0.0417315	-0.0507403
15024	H2-T10	-0.166228	-0.093289	-0.239617	-0.134837	-0.0690756	-0.117372	0.00719107	-0.158839	-0.00712669	-0.0415415	-0.0942656	-0.0454102	0.00621443	-0.0134874	0.0334445
15040	H2-T23	-0.294507	-0.177777	-0.308253	-0.382799	0.00672144	-0.120239	-0.105901	-0.257939	-0.212536	-0.0140176	-0.161843	0.012425	-0.0899674	-0.11153	0.0084195
15042	H2-T24	-0.208529	-0.0895271	-0.323127	-0.414714	0.0514604	-0.0106957	0.09676	-0.23021	-0.154198	0.132445	-0.243581	-0.0457476	-0.057294	-0.150664	0.0169351
15051	H2-T9	-0.168131	-0.0711876	-0.161884	-0.0843819	-0.0347844	-0.0869737	0.0584923	-0.0946673	0.0734279	0.0265576	-0.122459	-0.041302	0.00722057	-0.0552427	0.0353504
15061	H28	-0.392101	0.15258	0.191295	-0.467804	0.0414514	-0.0985977	0.337406	-0.203635	-0.374591	0.31346	0.0762247	0.369728	0.261051	-0.318706	0.169437
15064	Mr1	0.0857838	0.0814125	0.180665	-0.0272336	-0.0825708	0.0700376	0.120539	0.226112	-0.0983047	-0.0427397	-0.102175	-0.117922	-0.0630486	-0.0567281	-0.173247
15078	H3f3a	0.144552	0.0970804	0.08691	0.133803	0.014664	-0.0248388	-0.00381535	-0.0192073	-0.0218595	0.0514904	0.0125779	-0.156813	-0.0883178	-0.0935394	-0.143085
15081	H3f3b	-0.0851938	-0.14603	-0.101682	-0.180385	0.0236015	-0.0683353	-0.102573	-0.00102875	-0.0539903	-0.0552285	-0.122629	-0.10577	-0.0791717	-0.0219759	0.00376569
15107	Hadh	0.0340263	0.194264	0.088831	0.341814	0.0945383	0.0219887	0.0812527	0.0540963	0.189613	-0.0424158	0.185272	0.173235	0.0722612	0.150538	0.033072
15108	Hsd17b10	-0.178519	-0.302772	-0.292968	-0.144193	-0.221955	0.0040479	-0.0032616	-0.0576605	0.0662057	-0.132123	-0.256104	-0.0735365	0.0434066	-0.0207964	-0.0457048
15109	Hal	0.158858	0.185556	0.166309	-0.00574809	0.296762	-0.183507	0.0266022	-0.0784575	0.0454197	0.246521	0.0564719	-0.285892	-0.102482	-0.188295	0.10764
15114	Hap1	-0.427879	-0.268095	-0.349994	-0.566932	-0.215641	-0.219459	-0.0411437	-0.158011	-0.118169	-0.113805	-0.249257	-0.0408371	-0.0223051	-0.0572734	0.199506
15115	Hars	0.0881324	0.100017	0.074742	0.388054	0.163491	0.097716	0.112112	0.0648862	0.204623	0.0902261	0.0224173	0.0320008	0.0345118	0.0125615	-0.161013
15117	Has2	0.0959339	0.744903	-0.71902	0.185474	-0.824294	-0.253151	-0.1164	-0.220483	-0.558216	-0.224153	1.40952	1.06044	0.54822	1.90806	0.665833
15159	Hccs	0.188393	0.133965	0.137883	0.351669	0.0627224	0.130215	-0.0152259	0.12039	0.189436	0.0640872	0.228455	0.170276	0.0792645	0.210962	0.0662225
15161	Hcfc1	-0.0357782	-0.0990077	-0.0443141	-0.290084	-0.167145	-0.108188	0.0060998	-0.0348469	-0.158455	-0.0692498	-0.0458218	-0.118232	0.0592857	-0.0363547	0.085807
15162	Hck	-0.279964	-0.157244	-0.356793	0.520396	-0.0449016	-0.116362	-0.0150346	-0.073786	0.354684	-0.0236534	-0.327506	-0.163904	-0.185296	-0.0444991	-0.493218
15163	Hcls1	-0.0895419	-0.0641811	-0.233549	-0.0470348	0.0700023	-0.433013	-0.139633	-0.145149	-0.0872712	-0.0209047	0.0543294	-0.289141	-0.0211222	0.142729	0.014093
15182	Hdac2	0.13063	-0.0926854	0.0754407	-0.229258	0.0736069	0.0133489	-0.0286841	-0.0483569	0.0131415	0.202483	-0.0184155	-0.135696	0.0455858	-0.142213	0.223984
15184	Hdac5	-0.31049	0.0258526	-0.272748	-0.292902	-0.0474931	-0.144533	-0.0711037	-0.208802	-0.114212	-0.0581837	0.00250923	0.168467	-0.0944471	0.0664553	0.181199
15185	Hdac6	-0.128552	-0.129107	-0.238232	0.0124801	0.013244	-0.0431641	-0.00913266	-0.119846	0.0513156	-0.0290553	-0.316936	-0.231548	-0.196962	-0.19855	-0.278101
15186	Hdc	-0.295787	0.116275	-0.0637813	-0.495589	-0.264004	-0.0427981	0.223899	-0.145376	-0.389226	-0.149212	-0.161824	0.0911649	-0.0541991	-0.243418	-0.0554612
15191	Hdgf	-0.0972019	-0.129321	-0.243036	-0.0768243	0.0370575	-0.079004	-0.0419695	-0.0819303	-0.0122026	-0.038447	-0.0392221	-0.0210242	0.0481291	0.121883	0.0253996
15193	Hdgfrp2	-0.0432297	0.0660037	0.136935	0.13036	0.170604	0.0601674	0.0516638	-0.0681059	0.122317	0.0352762	0.172322	0.275719	0.157982	-0.0327193	0.164278
15194	Htt	0.0776963	0.0619037	0.0671101	0.0581224	0.298014	0.0428008	0.0667014	0.0746444	0.200171	0.165955	0.0268335	-0.00806195	0.0316313	0.0343678	0.168883
15199	Hebp1	-0.196649	-0.379892	-0.341814	-0.139616	-0.248611	-0.014043	-0.105296	-0.0470068	-0.215331	-0.287582	-0.176694	0.00591125	0.097902	0.118113	-0.25241
15200	Hbegf	-0.00372937	0.21832	-0.201382	-0.273627	0.220479	-0.370153	0.0962915	-0.300124	-0.55254	0.11439	0.0663384	-0.300085	-0.0556899	-0.0324039	-0.212575
15201	Hells	0.0656431	-0.146048	0.346663	-0.0958152	0.043648	-0.258391	-0.220496	0.127419	-0.145942	-0.169903	0.0622891	-0.261745	-0.0121588	-0.156954	0.0121622
15202	Hemt1	-0.117221	0.317915	0.0231964	0.0938618	0.00988128	-0.0318797	0.094717	-0.0976296	-0.100837	0.388449	-0.310948	-0.225607	-0.534147	-0.431774	-0.505647
15203	Heph	0.442705	0.801964	0.125645	-0.302491	0.209786	0.341517	0.535923	0.0310727	-0.29633	0.0879063	0.14614	0.0449509	-0.119902	0.0515677	0.152301
15204	Herc2	0.0263541	-0.0322126	-0.0725499	-0.0788474	0.0301212	0.0730183	-0.0444678	-0.0455049	0.0503639	0.0230769	-0.0339088	0.0127554	-0.046164	-0.00686371	0.0953025
15205	Hes1	0.119695	0.289451	0.352906	0.146416	0.138944	0.0440363	0.191155	0.25883	0.251773	0.366723	-0.162018	-0.237677	-0.260313	-0.256094	-0.0566609
15211	Hexa	0.041186	0.113433	-0.0239398	0.0642893	0.0585118	-0.0420908	0.0555563	-0.0520367	-0.00468125	-0.0138526	-0.0795896	-0.162866	-0.137466	-0.107687	-0.14856
15212	Hexb	0.0151786	0.0319991	0.242874	0.0884621	0.0146377	-0.0478751	-0.0777422	0.0952752	-0.0452556	-0.0858812	0.098166	0.0351123	-0.0115753	-0.0494326	-0.0355518
15216	Hfe	-0.515931	-0.379655	-0.219385	-0.472331	0.0375124	-0.140216	-0.1085	-0.138621	-0.104805	-0.0619513	-0.240856	0.134859	0.0302991	-0.160092	0.12667
15239	Hgs	0.0531863	0.200285	0.220352	-0.0170895	0.0113832	-0.00632442	0.179548	0.146233	0.0913817	0.00340898	0.0215851	-0.0379256	0.000848348	-0.0525336	0.130056
15247	Hiat1	-0.264162	-0.270095	-0.418115	-0.140517	-0.185919	-0.0895604	-0.052903	-0.109162	-0.0660772	-0.0971724	-0.269122	-0.0945204	-0.0519299	0.0398311	-0.194682
15248	Hic1	0.097411	0.115175	0.200282	-0.498285	-0.0437567	-0.428414	0.0035886	-0.00270159	-0.455327	0.129453	0.23128	-0.294545	0.119694	0.0282966	0.274237
15251	Hif1a	0.338137	0.189471	0.0273188	0.038856	-0.113696	0.0799735	0.00753391	0.0546821	-0.0283479	-0.0839876	0.0902581	-0.167905	-0.0916794	0.117621	0.0230542
15254	Hint1	0.0137926	-0.115538	0.0712932	0.17583	-0.0222148	0.0495536	-0.0348306	0.0176992	0.0494044	-0.00685901	0.0199572	0.0557182	0.100665	-0.0336367	-0.106469
15257	Hipk1	0.210134	0.0753799	0.0757681	0.120336	-0.103459	0.154406	0.0278621	0.0233238	0.0828391	-0.044274	0.114566	0.0588382	0.0670483	0.0621218	0.0770694
15258	Hipk2	-0.0867029	-0.00630177	0.174387	-0.281333	0.0207115	-0.0287894	0.0143501	0.20471	-0.201702	0.0326108	-0.0786064	-0.0206928	-0.0579545	-0.0482837	0.00102536
15259	Hipk3	0.03143	0.159812	0.060204	-0.0203616	-0.123951	-0.0169075	-0.0131682	-0.0634081	-0.14134	-0.0537401	0.0560773	0.00773982	-0.116903	-0.0675348	-0.064901
15260	Hira	-0.225269	-0.117662	0.0802819	-0.046318	-0.0850565	-0.0387026	-0.135382	-0.0259793	-0.0159732	-0.00178941	0.170781	0.357348	0.153061	0.0645198	0.201126
15270	H2afx	-0.337302	-0.449147	-0.129305	-0.445968	-0.201227	-0.225218	-0.229535	-0.0206304	-0.1454	-0.0816156	-0.215012	-0.102928	0.00459954	-0.106337	0.0855557
15273	Hivep2	-0.0663784	-0.0765959	-0.0795865	-0.306557	-0.0120564	-0.0069251	-0.103936	0.0652365	-0.145992	-0.112069	-0.0450569	0.0143964	-0.072397	0.0997661	0.115508
15275	Hk1	-0.0198939	-0.116397	0.00330407	-0.108493	-0.184886	-0.0205833	-0.0684957	-0.0202424	-0.0643751	-0.114126	-0.107682	-0.108371	-0.0597801	-0.131228	-0.0635634
15277	Hk2	0.304936	0.274899	-0.0338182	-0.0518725	-0.0451165	0.0866555	0.100931	-0.096626	-0.0394238	-0.0263135	-0.0539338	-0.272214	-0.227901	-0.116742	-0.0414851
15288	Hmbs	0.216871	-0.0545579	0.0582438	0.219	0.0498941	0.0447391	0.0660744	0.0644758	0.0936027	-0.0483248	0.0412823	-0.130849	0.161915	0.0475143	-0.0841147
15289	Hmgb1	-0.081851	-0.110605	-0.13963	-0.0794891	-0.0130367	-0.0883361	-0.0726174	-0.102648	-0.0861038	-0.0824612	-0.0622073	-0.0686924	-0.0242193	-0.0252249	-0.0688219
15312	Hmgn1	0.0336911	-0.0400511	-0.0726579	0.00938331	-0.0920855	-0.0360095	-0.060396	-0.0310683	-0.021921	-0.00884594	-0.0425181	-0.112219	-0.062863	-0.000928506	-0.0738225
15331	Hmgn2	0.0299901	-0.0590137	0.100789	0.117912	-0.0196889	-0.0297168	-0.114981	0.0445081	-0.0401566	-0.0478388	-0.00117667	-0.0608836	-0.0571444	-0.0574579	-0.159245
15353	Hmg20b	-0.196427	0.836622	0.458099	0.101452	-0.204131	0.127647	0.72449	0.549788	0.219031	0.442353	-0.20521	0.118863	-0.317342	-0.113521	-0.0876304
15354	Hmgb3	-0.303354	-0.374468	-0.422433	-0.302472	-0.0975454	-0.181518	-0.193916	-0.155696	0.145519	-0.133109	-0.178424	-0.0565888	0.00212773	0.088313	0.269567
15356	Hmgcl	-0.285429	-0.249709	-0.0974395	0.273952	-0.143026	0.0076523	-0.0827431	0.00553581	0.33541	-0.119677	-0.148233	0.144848	0.0187332	-0.0452574	-0.086774
15357	Hmgcr	0.0265288	0.01352	-0.072459	0.308582	-0.0421948	-0.0192437	0.0217131	0.0669646	0.188822	-0.0464195	-0.279417	-0.32519	-0.271224	-0.139994	-0.399178
15361	Hmga1	-0.297857	-0.072938	-0.125276	-0.0226679	0.0393641	-0.149096	0.159308	-0.0408511	0.15485	0.0853012	0.209554	0.358315	0.4418	0.293979	0.387073
15364	Hmga2	0.182916	0.110354	-0.174421	0.0258009	-0.130816	-0.0707259	0.0325203	-0.180964	-0.0649113	0.0204258	0.710971	0.457328	0.633137	0.704428	0.620258
15366	Hmmr	0.0174007	0.00606253	0.0687778	-0.00725708	-0.0177508	-0.0325558	-0.0169891	-0.0927478	-0.120183	0.118087	-0.0885236	-0.13848	-0.111575	-0.250049	-0.20145
15368	Hmox1	0.0765574	0.314173	0.427934	0.13947	0.219046	-0.0554341	0.250956	0.0942955	0.11781	0.0661842	0.0871886	-0.0448029	0.023972	-0.24645	0.0655289
15369	Hmox2	0.00731458	0.0203008	-0.0685179	0.102664	-0.0169798	0.00545135	-0.0107561	-0.0938888	0.0643465	0.0623841	0.136042	0.134179	0.104985	0.110671	0.0977243
15370	Nr4a1	0.298179	0.0840571	-0.565879	0.344644	0.258314	0.175116	-0.102908	-0.234001	0.261958	0.109549	0.204542	0.0814792	0.0175771	0.536421	0.121856
15374	Hn1	-0.114599	-0.222967	-0.269956	-0.0425596	-0.0748378	0.0237783	-0.0331772	0.0146876	0.103576	0.0291136	-0.221728	-0.0833509	-0.0319377	0.0629152	-0.0755924
15381	Hnrnpc	-0.202179	-0.159281	-0.148202	-0.131968	-0.143793	-0.0529765	-0.12319	-0.0913578	-0.0963552	-0.0313288	-0.158751	-0.00954832	-0.12266	-0.101906	-0.123138
15382	Hnrnpa1	-0.00469408	-0.0646705	0.0437834	0.128869	0.00192002	-0.00712784	-0.0631291	0.0689396	0.0659014	0.00608866	-0.0359152	-0.0383489	-0.0343738	-0.0107589	-0.0988831
15384	Hnrnpab	-0.0269826	-0.183801	-0.0850568	-0.0874598	-0.0994092	-0.00681443	-0.152284	-0.0544535	-0.0413858	-0.0600581	-0.109724	-0.0895554	-0.0782059	-0.0791202	-0.0636496
15387	Hnrnpk	0.0373287	-0.0336166	0.0116492	0.0375721	-0.00985183	-0.0104633	-0.0558061	0.0207968	-0.0146853	-0.0178677	-0.0230655	-0.0708575	-0.045255	-0.0139179	-0.0753229
15388	Hnrnpl	0.163802	0.167087	0.094895	0.148434	-0.0815993	-0.0369043	0.025211	0.0383964	0.0540929	0.0409622	0.0642472	-0.136459	-0.0776283	0.00774864	-0.0300941
15412	Hoxb4	-0.179481	0.0741736	0.00723498	-0.082004	-0.128946	-0.300055	0.131719	-0.188112	-0.0692696	0.111384	-0.135841	-0.256416	-0.0782953	-0.331188	-0.123107
15413	Hoxb5	-0.310584	0.179746	0.0885551	-0.188057	0.0464072	-0.104245	0.208683	0.102677	-0.0152236	0.453394	-0.386578	-0.180238	-0.35764	-0.372456	-0.213745
15416	Hoxb8	0.222808	-0.206134	-0.223088	-0.0733717	0.210579	-0.0358059	0.246317	0.15834	0.314726	-0.00229195	-0.166113	-0.424726	0.286338	0.215316	0.221985
15417	Hoxb9	0.611242	0.333373	0.611449	0.454299	0.38063	0.327239	0.241706	0.531346	0.519888	0.518413	-0.203372	-0.487375	-0.29504	-0.283474	-0.137783
15423	Hoxc4	0.218299	0.297063	0.34111	-0.226532	-0.157068	0.141099	0.279645	0.303327	0.139765	0.338539	-0.210689	-0.287889	-0.228106	-0.248472	0.155608
15424	Hoxc5	0.116146	0.221891	0.375168	0.318407	0.0624222	0.112573	0.266526	0.357286	0.292842	0.303588	0.00564325	0.00206976	0.0502782	-0.0122386	-0.0199218
15425	Hoxc6	0.148354	0.17001	0.266665	0.198325	0.0676865	0.0444629	0.0639944	0.139212	0.0985789	0.0549139	0.536481	0.432589	0.430465	0.409028	0.436734
15426	Hoxc8	0.251444	0.41329	0.226481	0.146303	-0.00125927	0.200619	0.313497	0.163354	0.125436	0.109988	0.0158012	-0.0350237	-0.0839912	-0.0473253	-0.00506623
15427	Hoxc9	0.245775	0.427063	0.492581	0.121737	-0.0682974	-0.0644113	0.240184	0.287905	0.117043	0.0837298	0.0945347	-0.215652	-0.0923448	-0.110141	0.0898407
15438	Hoxd9	-0.0285545	-0.0355709	-0.0513827	-0.161406	-0.344468	-0.213324	-0.052183	-0.233907	-0.0954995	0.0432009	-0.0255793	-0.210348	-0.0421913	-0.208104	0.0403271
15441	Hp1bp3	-0.0765772	-0.149871	-0.0380515	-0.125059	-0.101722	-0.0766597	-0.0791241	-0.0169009	-0.0197092	-0.116147	-0.0146026	-0.0146851	0.0561446	0.00654799	0.0907477
15442	Hpse	0.250067	-0.134388	0.549854	0.522365	-0.327332	-0.0175016	-0.0339926	0.143288	0.0583567	-0.0987637	0.566487	0.298919	0.666882	0.159921	0.102479
15444	Hpca	0.111187	0.455325	-0.11905	0.204422	0.0306826	-0.0515768	0.447419	0.051578	0.200078	0.539164	-0.254741	-0.417505	-0.262647	-0.0841131	-0.259085
15452	Hprt1	0.123195	-0.0714373	0.1084	0.265278	-0.081991	0.0677894	-0.113461	0.0564731	0.0426755	-0.0830289	-0.0233988	-0.0788039	-0.0654227	-0.0753252	-0.246002
15458	Hpx	0.28185	-0.126161	-0.12593	-0.792373	0.210346	0.167291	-0.000969189	0.165832	-0.474003	0.376753	-0.341111	-0.45567	-0.215919	-0.0493498	-0.0227407
15461	Hras1	-0.294925	-0.397409	-0.611016	-0.273585	-0.127924	0.00268419	0.0414259	-0.209924	-0.0745596	-0.0642383	-0.318484	-0.020875	0.120351	0.0826077	-0.119459
15463	Agfg1	0.0558205	-0.0121638	0.00165739	-0.0149171	-0.0134288	0.0175538	-0.0855482	0.00149523	-0.0498222	-0.0251905	-0.0345684	-0.0728351	-0.107953	-0.0347306	-0.0694736
15467	Eif2ak1	-0.136584	-0.0538847	0.0836026	-0.0350581	-0.00802473	-0.0931013	-0.0422627	0.0575341	-0.0744409	-0.109244	-0.0413838	0.00209864	-0.0297619	-0.0674523	-0.0807666
15468	Prmt2	-0.221715	-0.233162	-0.296104	0.0629906	0.000287943	-0.094672	-0.152851	-0.146835	0.0563824	-0.0506055	-0.0222336	0.104809	0.0580775	0.127035	-0.0288417
15469	Prmt1	-0.124378	-0.0695197	-0.107547	0.198924	0.145273	-0.0516377	-0.0202841	0.0489123	0.157614	0.0786176	-0.0525102	0.0202307	-0.00327455	0.103949	-0.0938201
15473	Hrsp12	-0.250354	-0.517278	-0.348778	-0.179843	-0.229725	0.000998799	-0.205296	-0.0273651	-0.0584206	-0.163058	-0.304338	-0.0529852	0.00764454	0.0170756	-0.182916
15476	Hs3st1	0.0799887	-0.1872	0.260067	0.617092	-0.0947551	-0.0287311	-0.116246	-0.194481	0.224001	0.138369	0.743358	0.634638	0.814313	0.28881	0.350267
15478	Hs3st3a1	0.103977	0.0646192	0.236433	-0.592558	-0.016271	-0.120804	0.0345788	0.272337	-0.37777	0.124753	0.0284729	-0.196308	-0.00156739	0.0643768	0.243261
15481	Hspa8	0.0681494	-0.0744015	-0.109744	0.00599042	0.0062851	0.00902167	-0.00144274	0.0275696	0.0649302	0.00962541	-0.0635815	-0.122709	0.00937726	0.0737323	-0.0046417
15484	Hsd11b2	0.24216	1.10725	0.451388	-0.131107	-0.546296	-0.127178	0.0606598	-0.205214	-0.240206	-0.238954	1.60848	1.23914	0.561888	0.951873	1.49938
15485	Hsd17b1	0.046582	0.0780989	-0.321832	0.836098	-0.446053	-0.0650472	-0.0748356	-0.318999	0.516893	-0.217744	0.612642	0.501012	0.459707	0.615474	0.293436
15488	Hsd17b4	-0.123668	-0.323731	-0.162299	-0.195886	-0.306382	-0.0792209	-0.323539	-0.0852587	-0.138973	-0.25253	-0.000930546	0.0435168	-0.000738726	0.0761097	0.0559833
15490	Hsd17b7	-0.0966278	-0.3248	-0.359387	-0.0658153	-0.398193	-0.0720507	-0.137429	-0.0989382	0.107738	-0.208102	-0.633604	-0.609027	-0.446233	-0.373155	-0.460051
15492	Hsd3b1	-0.0139385	0.042916	-0.0933349	0.114684	-0.121613	0.0455326	0.0478194	-0.0819433	0.131987	0.0803535	-0.0452618	0.0142093	-0.0403584	-0.0338702	-0.0279586
15493	Hsd3b2	0.0812117	0.0532477	-0.131112	0.0891568	0.0586929	0.255238	0.175941	-0.0179828	0.130248	0.326796	-0.346491	-0.172464	-0.223798	-0.233362	-0.3054
15497	Hsd3b6	0.113189	0.152028	-0.270447	0.118057	0.00361776	0.245355	0.303815	-0.0166941	-0.0183971	0.625257	-0.399155	-0.26699	-0.247369	-0.145402	-0.535609
15499	Hsf1	0.0412805	0.0883908	0.0720076	0.0873719	0.110615	0.0983975	0.0899152	0.0210691	0.140666	0.155215	0.143267	0.200384	0.144791	0.092328	0.196561
15500	Hsf2	0.274084	0.311973	0.22452	0.274656	0.249541	0.0724195	0.149725	0.207408	0.101293	0.170026	0.0643884	-0.137276	-0.0978595	0.0472766	-0.108974
15502	Dnaja1	-0.131913	-0.144236	-0.222531	-0.239624	-0.122179	-0.0556552	-0.0413617	-0.164945	-0.16026	-0.0624838	-0.111809	-0.0355511	-0.00893487	-0.0542238	-0.0324451
15505	Hsph1	-0.111892	-0.108827	-0.0589687	-0.0563499	-0.241342	-0.252521	-0.112871	-0.114005	-0.151535	-0.305339	0.184813	0.0441837	0.180769	0.129776	0.0896278
15507	Hspb1	-0.214532	-0.0316252	0.12768	0.108716	-0.0050631	-0.140522	-0.121846	0.0783353	0.0917347	0.0352682	-0.168859	-0.0948478	-0.25908	-0.218203	-0.18584
15510	Hspd1	-0.311256	-0.359909	-0.285171	-0.133011	-0.164305	-0.109228	-0.191822	-0.0557185	-0.00293101	-0.121263	-0.169465	0.0325623	-0.00137772	0.0599878	-0.0393847
15512	Hspa2	-0.103735	0.150904	0.361205	-0.0548219	-0.269068	-0.202815	-0.0932383	0.0929576	-0.15141	-0.147992	-0.122933	-0.222013	-0.367075	-0.39118	-0.219521
15516	Hsp90ab1	-0.0842756	-0.0907388	-0.162844	-0.133578	-0.0102432	-0.114858	-0.069276	-0.0841548	-0.0332175	-0.0257245	-0.06463	-0.0952121	-0.0431672	0.0140591	0.0357307
15519	Hsp90aa1	0.0161295	0.0548327	0.0611609	0.0517728	-0.0118025	-0.0596073	-0.0296244	0.00735732	-0.0539615	-0.0728054	-0.00660578	-0.0823426	-0.0910629	-0.0604094	-0.11234
15525	Hspa4	-0.0765871	0.0295833	-0.0213885	-0.159639	-0.0661701	-0.0723616	-0.0261439	-0.0224934	-0.0912806	-0.0751632	-0.0195	-0.0152745	-0.0752272	-0.0206049	0.0488582
15526	Hspa9	-0.14515	-0.2507	-0.0424052	-0.154977	-0.0750694	-0.112238	-0.143246	0.0207543	-0.0691056	-0.12181	-0.1561	-0.123187	-0.0486449	-0.0929402	-0.0702279
15528	Hspe1	-0.16745	-0.289035	-0.285887	-0.276358	-0.153166	-0.144502	-0.0952702	-0.0489657	-0.0452719	-0.185924	-0.144843	-0.121896	0.0489216	0.0920786	0.0862425
15529	Sdc2	0.548178	0.303387	0.301525	0.115306	0.0423028	0.280473	0.123538	0.124042	-0.0996039	0.0285962	0.237432	-0.0302727	0.0575828	0.0599492	0.0225226
15530	Hspg2	-0.0581014	-0.0559731	-0.0704675	-0.174382	-0.0353094	-0.0545121	-0.0438798	-0.0516605	0.0401131	-0.00985647	-0.112895	-0.109306	-0.100802	-0.0940881	0.1016
15531	Ndst1	-0.161337	-0.12807	-0.16701	-0.177688	-0.0493422	-0.121117	-0.144313	-0.115759	-0.134775	-0.00210601	0.0752779	0.115498	0.0590346	0.126528	0.118191
15547	Trmt2a	-0.0199916	-0.0950021	-0.0999388	-0.0627802	0.00634939	0.0478327	0.0429795	-0.0399526	0.0622714	0.0719831	-0.0875399	-0.0197156	0.0504417	-0.0275536	0.0375117
15552	Htr1d	0.312606	0.362623	0.372646	-0.498817	-0.0754663	-0.03565	0.0497128	0.105907	-0.584749	0.126778	1.40423	1.05597	1.09132	1.13749	1.3183
15567	Slc6a4	-0.210445	0.0378393	-0.383326	0.222522	-0.0869803	0.0765427	0.121702	-0.344582	0.237038	0.151818	-0.269178	0.0178092	-0.185315	-0.230434	-0.254662
15569	Elavl2	0.706037	0.125321	0.786919	0.949072	0.189601	-0.0328122	-0.0157346	0.196043	0.305018	0.147309	1.49492	0.756075	1.35387	0.904049	0.850871
15574	Hus1	0.539293	0.0307982	0.171785	0.141479	0.0035088	0.268087	-0.0538278	0.0931816	0.0413773	-0.0341906	0.0870036	-0.184202	0.00237765	0.0084002	-0.013098
15586	Hyal1	0.135064	0.0874882	0.191138	-0.0714554	0.0228884	0.0772085	0.000372112	0.0659543	-0.124808	0.0108021	0.217021	0.159166	0.129905	0.0918372	0.163669
15587	Hyal2	-0.0653983	0.462399	0.217953	0.0535675	0.412428	0.0352656	0.485126	0.234772	0.040572	0.443878	-0.0797277	0.0209362	-0.0570011	-0.0629083	-0.0927233
15893	Ica1	-0.0377201	-0.0413714	0.230433	-0.0765543	-0.0299163	-0.0366386	-0.0387222	0.18007	-0.0208737	-0.100551	-0.0128095	-0.011728	-0.0101603	-0.0631725	0.0428711
15901	Id1	-0.269152	0.284677	0.154559	0.228964	-0.423333	0.109878	0.30945	0.268085	0.413317	0.00476235	-0.269361	0.109669	-0.244588	-0.155835	-0.0850071
15902	Id2	0.105029	-0.104821	0.5592	0.790511	0.0591153	-0.0599772	-0.0447056	0.247724	0.4353	0.100813	0.217026	0.0520204	0.277142	-0.0944501	-0.138185
15903	Id3	-0.0961588	0.0604683	-0.0695483	-0.119824	-0.320826	-0.0384046	0.101331	0.0573576	0.0570388	-0.0267821	0.0676487	0.125403	0.108511	0.194555	0.244511
15925	Ide	0.251395	0.156687	0.119513	0.252479	-0.003842	0.106226	0.0865316	0.103204	0.208236	0.10904	0.211297	0.0661286	0.141141	0.194988	0.167053
15926	Idh1	0.190708	-0.0508211	-0.0795178	0.174734	-0.0552533	0.111402	-0.00184702	-0.0551288	0.123416	0.01477	0.0504168	-0.0288892	0.0993908	0.0748058	-0.000901605
15929	Idh3g	-0.0987499	-0.134829	-0.206581	0.0917422	-0.0474764	-0.0320846	-0.0675106	-0.120095	-0.0502975	-0.0543994	-0.0426315	0.0240338	0.0246871	0.0438548	-0.184671
15932	Idua	-0.212466	-0.18346	-0.187291	-0.12869	0.00509622	-0.0130705	-0.0251799	-0.0944594	-0.00260586	-0.00306701	-0.0995809	0.0998141	0.0586989	-0.00674886	0.0265032
15936	Ier2	0.131214	0.355685	0.0610308	0.142296	0.216517	0.0297383	0.10019	0.0169126	0.0660655	0.112422	0.230334	0.128858	-0.0251604	0.186216	0.154104
15937	Ier3	0.231861	-0.0106995	0.0465571	0.148796	0.0415975	-0.00692591	-0.0826064	0.0838831	0.00883455	0.0297764	0.00792038	-0.230866	-0.0639865	0.0452464	-0.132041
15939	Ier5	-0.250935	-0.129679	-0.218606	-0.720267	-0.0807891	-0.313036	0.0713129	-0.0338513	-0.489131	0.0152152	-0.345051	-0.407152	-0.144059	-0.160296	-0.113914
15944	Irgm1	-0.114549	0.100542	-0.00963791	0.00851285	0.114996	-0.054658	-0.00528172	-0.0110049	-0.0739547	0.00639094	-0.0215386	0.0383519	-0.127362	-0.0229056	-0.104006
15945	Cxcl10	-0.26133	0.656002	-0.143663	-0.659968	0.0216756	0.077625	0.76299	0.1282	-0.289345	-0.0497866	-0.190693	0.148263	-0.0837045	0.0811704	0.17993
15950	Ifi203	-0.139869	0.0905895	0.0114526	-0.285348	-0.0716937	-0.00599729	0.0628338	-0.0569066	-0.184564	0.0579732	-0.0134334	0.120438	-0.0411891	-0.0817925	0.0873507
15951	Ifi204	-0.151742	-0.137564	-0.0187314	-0.370108	-0.105115	-0.0901543	-0.0640182	-0.0589679	-0.233018	-0.0998665	-0.0528693	0.00871799	0.0206763	-0.0931057	0.0842209
15953	Ifi47	-0.478503	0.126195	0.0482635	-0.337454	-0.0403615	0.00296562	0.162493	-0.0857784	-0.318671	0.104335	0.242307	0.723775	0.278605	0.108265	0.26109
15957	Ifit1	-0.0421916	0.178184	-0.0564848	-0.0782196	0.00101942	-0.00679631	0.188619	-0.041909	-0.070366	-0.000420455	-0.0642782	-0.0288829	-0.0538431	-0.0497024	-0.0564245
15958	Ifit2	-0.580866	0.10545	-0.0794202	-0.646346	0.203105	-0.215882	0.300397	-0.141609	-0.247639	0.108118	-0.330567	0.0344175	-0.13562	-0.392756	0.0681402
15959	Ifit3	-0.468961	0.00669383	-0.0348125	-0.398385	0.153289	-0.149064	0.0586503	-0.18691	-0.279389	-0.100151	-0.129596	0.190301	-0.0776397	-0.281694	-0.0106003
15962	Ifna1	-0.407938	0.145128	0.068891	0.00194816	0.345749	-0.094464	0.114582	-0.107738	-0.084834	0.272172	-0.158332	0.155142	-0.188878	-0.33496	-0.245114
15975	Ifnar1	-0.115738	0.0913352	-0.119444	0.0764866	0.0848096	-0.0730668	0.0621802	-0.130071	-0.0110985	-0.00314372	0.0720216	0.114693	0.0428666	0.0613942	-0.0155635
15976	Ifnar2	0.0415626	0.093472	0.0884485	0.103058	-0.084749	-0.277155	-0.0332479	-0.00314277	-0.0573606	-0.0939485	0.144269	-0.174448	0.0175494	0.052678	-0.0161495
15979	Ifngr1	-0.0227731	-0.0451691	0.138338	-0.00345975	-0.143885	0.137297	0.0619526	0.0990211	-0.0854901	-0.00597584	0.0964672	0.256537	0.203589	0.0571498	0.0144368
15980	Ifngr2	0.260615	0.367705	0.400699	0.316206	0.0562378	0.0543715	0.262131	0.299239	0.0871518	0.181321	0.153825	-0.0524188	0.0482514	0.0523655	-0.0752292
15982	Ifrd1	0.0741756	0.0241216	0.196887	0.141486	0.161116	0.110548	-0.151489	0.299112	0.107632	0.0289813	0.164176	0.200549	-0.0114343	0.266402	0.130323
15983	Ifrd2	-0.551694	-0.404354	-0.462397	-0.174288	-0.0355216	-0.280536	-0.13166	-0.203083	0.00564427	-0.142531	-0.151026	0.120133	0.121668	0.108288	0.0289071
16000	Igf1	-0.159159	0.173179	-0.00734661	-0.0316544	-0.323874	-0.206151	-0.0853533	0.0395428	-0.263168	-0.0321304	0.334074	0.287082	0.0755416	0.380963	0.10256
16001	Igf1r	0.00615043	-0.123856	-0.0997693	-0.193042	0.190591	0.044453	0.0139852	-0.0304653	0.155468	0.0726607	-0.273854	-0.235551	-0.136012	-0.20455	0.0746566
16007	Cyr61	0.00859113	0.154755	-0.0873975	-0.148124	0.161703	0.0456726	0.0143262	0.0908592	-0.0982129	0.165084	-0.211852	-0.17477	-0.352281	-0.0335951	-0.161941
16008	Igfbp2	-0.327848	-0.23863	-0.444823	-0.302223	0.137845	0.00710417	0.140707	-0.0465791	0.0394279	-0.0387978	-0.779381	-0.444428	-0.400044	-0.381137	-0.437731
16010	Igfbp4	-0.37457	-0.477673	0.0500233	-0.97734	-0.462649	-0.581999	-0.195177	-0.500861	-1.31966	-0.449819	1.13745	0.930025	1.41995	0.586569	0.795137
16011	Igfbp5	0.260822	0.68864	0.23026	0.0729491	-0.171972	-0.0792836	0.695827	-0.000860768	-0.439989	-0.360785	0.553014	0.212909	0.560201	0.321893	0.0400765
16012	Igfbp6	-0.313223	-0.308184	-0.18922	-0.432023	-0.178258	-0.183571	-0.168013	-0.06522	-0.343339	-0.172912	-0.209064	-0.0794119	-0.0688928	-0.0850643	-0.120381
16068	Il18bp	0.295283	0.103073	0.258039	-0.237048	0.070838	0.188435	0.0632509	0.049905	-0.094833	0.0465504	-0.0282428	-0.13509	-0.0680648	-0.236376	0.113972
16145	Igtp	-0.29059	-0.122506	-0.367233	-0.117799	-0.00121048	-0.0741252	0.105429	-0.175394	-0.107243	0.00191086	-0.150127	0.0663374	0.0778077	0.0417116	-0.139572
16147	Ihh	-0.370312	0.0704286	-0.232396	-0.108661	-0.0818463	-0.234794	0.106649	-0.0488914	0.0229915	0.0870824	-0.0176398	0.117878	0.0185805	0.165865	0.114013
16150	Ikbkb	-0.0737169	-0.145463	-0.11165	-0.340856	-0.0419307	-0.147768	-0.161677	-0.0780263	-0.223379	-0.150468	-0.0087049	-0.0827563	-0.024919	0.0249191	0.108773
16151	Ikbkg	0.142557	0.0826436	0.2291	0.155668	0.0869585	0.00708091	0.0785004	0.131219	-0.00982482	0.0575735	0.171442	0.0359663	0.167299	0.0735614	0.00595015
16155	Il10rb	-0.159656	-0.0374481	-0.0824505	0.167177	-0.0506952	-0.092458	-0.0614472	-0.0546493	0.0905316	-0.00449236	-0.150302	-0.0831037	-0.174301	-0.1225	-0.226947
16157	Il11ra1	-0.0240178	-0.108902	-0.107474	-0.129906	-0.189096	-0.0651701	-0.109107	0.0136406	-0.0293251	-0.179044	-0.0642077	-0.10536	-0.0644128	0.0569065	0.0363732
16164	Il13ra1	0.245198	-0.16991	0.0416465	-0.35044	-0.230517	-0.1335	-0.366297	-0.0290346	-0.655897	-0.162106	0.118692	-0.260005	-0.0776954	0.0480111	-0.186764
16168	Il15	0.0850942	-0.0343755	0.2535	0.0570926	0.168143	-0.206033	0.0584799	0.027133	-0.0834344	0.162855	0.521284	0.230157	0.61414	0.294917	0.380757
16169	Il15ra	-0.408135	-0.470796	-0.229321	0.512873	-0.191424	-0.142637	-0.269941	0.0456559	0.633401	0.146017	-0.15884	0.106657	0.0420145	0.116136	-0.0383119
16170	Il16	-0.106251	0.126352	0.366493	-0.323183	-0.330453	-0.0262115	-0.116422	0.283982	-0.265446	-0.871314	0.00431785	0.0843577	-0.238456	-0.0781933	0.0620547
16172	Il17ra	-0.0056358	0.0680596	-0.0105371	0.208223	0.186605	-0.155912	-0.130767	0.00779547	0.0900073	-0.0716676	0.184512	0.0342359	-0.0143151	0.202844	0.0662964
16173	Il18	0.267012	-0.0190398	0.00238852	-0.394604	-0.0453913	0.21163	-0.0369291	0.0860399	-0.450835	0.160558	-0.340781	-0.396163	-0.35867	-0.257129	-0.397011
16177	Il1r1	0.235204	0.325705	0.0982882	0.40252	-0.166653	-0.0600979	-0.0166481	-0.116095	-0.0248712	0.0048577	0.691344	0.396043	0.348991	0.476961	0.263953
16179	Irak1	0.0386368	0.089492	0.127786	0.0812019	0.0463925	0.0850193	0.101059	0.0689281	0.0228552	0.111276	0.0695772	0.11596	0.0811438	0.0107196	0.0112304
16180	Il1rap	0.0727983	0.166077	0.0971994	-0.330778	0.0544866	-0.0888637	0.133875	0.0713182	-0.285595	0.221462	0.0398303	-0.121832	0.00762852	0.0139492	0.0850129
16190	Il4ra	0.20877	0.111336	-0.0456688	-0.402587	-0.250519	0.392705	0.269457	-0.194776	-0.225736	-0.181104	-0.234383	-0.0504483	-0.0762618	-0.38349	-0.0575331
16193	Il6	-0.13019	0.0879253	-0.21686	-0.107663	-0.50056	-0.539138	0.202842	-0.192475	-0.450006	-0.282621	0.561862	0.152914	0.676779	0.586247	0.21952
16194	Il6ra	0.0198253	-0.125076	0.429706	-0.204471	-0.0787715	0.222612	0.00618529	0.23782	-0.161315	0.0122343	-0.0142482	0.188539	0.117013	-0.206135	0.0289079
16195	Il6st	0.0628071	0.00230921	0.229074	-0.154236	0.00677537	-0.00464784	-0.0623412	0.111016	-0.135764	-0.0688377	0.112002	0.0445469	0.0473515	-0.00605586	0.130474
16196	Il7	0.576857	0.730812	0.68736	0.540766	-0.0395284	0.0763498	0.148149	0.256855	0.0524508	0.084096	1.2668	0.766288	0.684133	0.836292	0.778481
16201	Ilf3	-0.260502	-0.103926	-0.139828	-0.139446	-0.0546031	-0.163489	-0.0376225	-0.166199	-0.100503	-0.0178701	-0.0970717	-5.96426e-05	-0.0307678	-0.123443	-0.0581288
16202	Ilk	0.0208374	0.118338	0.0244422	0.116349	0.0956486	0.0391652	-0.0118525	0.0417342	-0.0209591	-0.0501337	-0.00235029	0.0159775	-0.13254	0.0149417	-0.139658
16210	Impact	0.599374	0.817991	1.08035	0.745694	0.392812	0.247751	0.611767	0.591207	0.200576	0.360296	0.456477	0.104854	0.250253	-0.0326662	-0.0886418
16211	Kpnb1	-0.0970843	-0.205426	-0.301338	-0.2311	-0.1093	-0.0883055	0.00292387	-0.0752515	-0.0457553	0.0211044	-0.209175	-0.200396	-0.000825021	0.0169115	-0.0238307
16319	Incenp	-0.0881252	-0.123297	0.0447706	0.0900421	0.106389	-0.0973588	-0.0164174	-0.0276207	0.04194	-0.0430686	-0.0302396	-0.0394732	0.0766399	-0.102631	-0.0783418
16322	Inha	0.00965221	-0.0327168	-0.114765	0.171744	-0.0874501	0.00769324	-0.0321529	-0.0161302	0.192659	-0.0871352	-0.0552886	-0.0572476	-0.0547247	0.0433462	-0.034373
16323	Inhba	-0.204226	-0.0994433	-0.358717	-0.196603	-0.147407	-0.112832	-0.148221	-0.125964	-0.103726	-0.192624	-0.132259	-0.0408648	-0.181037	0.100494	-0.0393825
16328	Cep250	-0.0870271	-0.198636	-0.154585	-0.418312	0.0983375	-0.141076	-0.0685113	-0.0962928	-0.00934589	0.0411612	-0.0284888	-0.0825379	0.101636	0.0298033	0.380478
16329	Inpp1	-0.0800496	-0.0810404	-0.138324	-0.14138	-0.262803	-0.0411509	-0.0467097	-0.211622	-0.0760273	-0.220348	-0.0547771	-0.0158785	-0.0204465	-0.128075	0.0105754
16330	Inpp5b	0.0877604	0.166322	0.405708	0.126825	0.116796	0.00536063	0.0306675	0.102111	0.0182426	-0.0226806	0.244367	0.161967	0.108712	-0.0592302	0.135784
16332	Inppl1	-0.216361	-0.0375958	-0.0988046	-0.112275	-0.0782279	-0.131634	-0.0523426	-0.0163755	0.0129543	-0.059395	-0.172109	-0.0873823	-0.186856	-0.08968	-0.0468796
16334	Ins2	-0.0768278	-0.0713037	-0.228397	-0.00128013	0.00398068	-0.0576392	0.0255244	0.0572267	0.11315	0.151185	-0.21246	-0.193272	-0.115632	0.0731629	-0.0980303
16337	Insr	-0.284207	0.134013	0.292052	-0.238667	-0.451904	0.174157	0.124193	0.261024	-0.0559526	0.0803311	0.180393	0.638756	0.170573	0.149365	0.363107
16341	Eif3e	0.325031	0.205128	0.362499	0.0997757	-0.00587373	0.104682	0.106737	0.246641	0.210563	0.0942904	-0.00742842	-0.227777	-0.105819	-0.123287	0.103359
16348	Invs	0.502914	0.260364	0.119949	-0.00990638	-0.00186848	0.270212	0.241093	0.187528	0.121539	0.109617	-0.0637407	-0.296443	-0.083012	0.00383815	0.0677045
16351	Ipp	-0.0493729	-0.337767	-0.252563	-0.142632	-0.161321	0.213884	-0.183235	0.00427555	-0.0131539	0.00966504	-0.181794	0.0814627	-0.0272613	0.0750446	-0.0523162
16362	Irf1	-0.242899	-0.0979148	0.175196	-0.115965	-0.0324847	-0.163096	0.0391723	-0.00425642	-0.186603	-0.0144025	0.0977168	0.17752	0.234804	-0.0817354	0.0270787
16363	Irf2	0.191311	0.141031	0.296987	-0.448787	-0.283077	0.038255	0.100353	0.198643	0.0219593	-0.12109	0.0809344	-0.0721217	0.0402567	-0.017409	0.55168
16367	Irs1	-0.0763137	0.564999	0.114979	-0.344783	-0.202772	-0.0200413	0.101042	0.0979287	-0.401815	-0.130642	0.728669	0.784941	0.264712	0.711619	0.671637
16373	Irx3	0.678436	0.697986	0.920336	0.453404	0.0331981	0.121948	0.496331	0.445343	0.232777	0.197368	0.464125	-0.092363	0.26247	-0.010868	0.243499
16391	Irf9	-0.128219	-0.0260051	0.0107691	-0.0526644	-0.0563259	0.0134656	0.0618819	0.00948746	-0.0290162	0.0811751	-0.140947	0.000737604	-0.0530598	-0.142228	-0.117299
16396	Itch	0.171839	0.0557923	0.134758	0.101924	0.0179988	-0.111022	-0.0364345	0.062323	0.0230093	-0.0525011	0.114557	-0.168304	0.0223299	0.042122	0.0356422
16398	Itga2	0.517172	0.524877	0.29523	0.54905	-0.061792	-0.0110647	-0.185128	0.00459062	-0.140488	-0.0149255	1.73892	1.21069	1.02892	1.44828	1.04938
16400	Itga3	-0.0324125	0.311117	-0.0818224	-0.176772	0.234244	-0.127154	0.235696	-0.0855753	-0.27187	0.0252239	-0.0300694	-0.12481	-0.10549	-0.0338223	-0.125167
16402	Itga5	0.133079	0.0127695	0.168115	0.0665641	0.216395	0.0442284	0.146491	0.0839882	0.138381	0.082409	-0.00187355	-0.0907243	0.131848	-0.0860005	0.0699433
16403	Itga6	0.0694274	0.148997	-0.418561	-0.0522341	0.14159	-0.210936	-0.055816	-0.423406	-0.0278703	0.0109378	-0.217905	-0.498268	-0.422718	-0.22275	-0.193541
16404	Itga7	-0.249432	0.105246	-0.733627	-1.05258	0.133594	-0.0297756	0.244795	-0.499788	-0.663885	0.191554	-0.615454	-0.395798	-0.475905	-0.381616	-0.226758
16409	Itgam	0.0683583	0.379562	0.156651	0.023464	0.0449282	0.0212899	0.100183	0.094545	0.0236141	0.217499	-0.142762	-0.18983	-0.42214	-0.204868	-0.142611
16410	Itgav	0.422082	0.148148	-0.185318	-0.119209	-0.0896831	0.163871	0.0614023	-0.0673749	-0.0857134	0.00355091	-0.057253	-0.315464	-0.143999	0.0606904	-0.0237573
16412	Itgb1	-0.0963267	-0.149795	-0.228819	-0.151869	-0.144146	-0.0562105	-0.113697	-0.12232	-0.114699	-0.0184472	-0.124153	-0.0840371	-0.0880557	-0.0176536	-0.086983
16413	Itgb1bp1	-0.164126	-0.23475	-0.286103	-0.025935	-0.188275	0.0188399	-0.0584629	-0.0503805	-0.0577829	-0.0956708	-0.169686	0.0132796	0.00660029	0.066036	-0.201534
16416	Itgb3	-0.131966	-0.301272	-0.49494	-0.579972	-0.143277	-0.225596	-0.20179	-0.589068	-0.755797	-0.251278	0.45693	0.363299	0.556412	0.362801	0.281106
16418	Eif6	-0.419632	-0.23531	-0.231819	-0.292535	-0.18087	-0.0284919	-0.0526231	-0.0907783	-0.0838766	-0.0961927	-0.293986	0.0971547	-0.111299	-0.152945	-0.0853275
16419	Itgb5	-0.220037	-0.043282	-0.126315	-0.0950305	-0.0246037	-0.0735515	-0.109522	-0.173656	-0.151066	0.0756564	0.0949759	0.241461	0.0287362	0.0476344	0.0389401
16423	Cd47	0.329295	0.274579	0.381004	0.0829231	0.0531628	0.0282199	-0.00481444	0.120909	-0.131672	0.0338464	0.254135	-0.0469404	-0.025258	-0.00595998	0.0395398
16430	Stt3a	-0.0802793	-0.162017	-0.332426	-0.0215743	-0.152149	-0.0350049	-0.0317402	-0.0827295	-0.00596799	-0.0450633	-0.167222	-0.121947	-0.0369454	0.0824746	-0.151615
16431	Itm2a	-0.240801	-0.263059	-0.286014	0.0530133	-0.172983	-0.0625686	-0.210565	-0.0714902	0.00569338	0.0202859	0.0221462	0.200379	0.0746402	0.23667	-0.0251737
16432	Itm2b	-0.0644832	-0.135867	-0.197327	-0.199839	-0.128156	-0.0711103	-0.0955758	-0.0427809	-0.105777	-0.113583	-0.0797937	-0.0864207	-0.0395022	0.0747523	0.0142682
16434	Itpa	-0.141891	-0.0485159	0.0435257	-0.0461728	-0.103639	-0.023336	-0.00170462	0.0475157	0.054572	-0.0227227	-0.0711465	0.0474084	-0.0243352	-0.0671565	0.0295983
16438	Itpr1	-0.17385	0.016225	-0.450321	-0.111843	0.150824	-0.0924039	0.0360387	-0.359629	0.0606733	0.00933484	-0.232983	-0.151538	-0.21317	-0.142291	-0.0604671
16439	Itpr2	0.252763	-0.0348348	0.209319	0.0620584	0.0444759	0.0242032	-0.0390802	0.104614	0.143425	0.0540585	0.134971	-0.0935888	0.130725	0.0302652	0.216337
16443	Itsn1	-0.103159	0.21967	-0.106448	-0.110545	-0.0564815	-0.035377	0.10312	-0.0979917	-0.0993207	-0.0452643	0.168991	0.236772	0.0524414	0.177447	0.180215
16449	Jag1	0.499288	0.570317	0.391754	-0.0482912	-0.00274632	0.00333594	0.543631	0.327911	0.0343263	0.309164	-0.107373	-0.603324	-0.134058	-0.171216	-0.0247552
16451	Jak1	0.127389	0.0364946	-0.0795631	-0.143291	-0.0900375	0.0107107	0.0334548	-0.0454377	-0.174845	-0.0856273	0.0765732	-0.0401054	0.0735335	0.110699	0.0450195
16452	Jak2	0.0590552	-0.0290015	0.0922949	-0.24733	0.0439681	-0.0420568	-0.132646	-0.0227714	-0.153898	-0.0857339	0.0417619	-0.0593501	-0.0618826	-0.0733044	0.135193
16453	Jak3	-0.242734	0.0440833	0.156656	-0.224295	0.112794	-0.080138	0.0126154	0.0582627	0.0907071	0.186911	-0.0261547	0.136441	-0.0576227	-0.124548	0.288848
16456	F11r	-0.0590516	-0.0224068	-0.0964496	-0.0374002	-0.152791	-0.0389885	-0.0327431	-0.0688547	-0.0353572	-0.114677	-0.0787271	-0.0586639	-0.0890633	-0.0511322	-0.0766841
16468	Jarid2	0.759584	-0.140781	-0.0960098	0.239794	0.102703	0.510671	-0.134429	-0.154389	0.161756	0.0945848	0.0254183	-0.223494	0.0317696	-0.0329614	-0.0526202
16470	Ush1g	-0.220321	0.119291	0.177248	0.0569125	-0.0257426	-0.0715695	0.24605	0.150163	0.208658	0.0748409	-0.150287	-0.0015347	-0.0235274	-0.177371	0.00145884
16475	Jub	0.0376844	0.143623	-0.253915	-0.315036	0.118504	0.0695465	0.177012	-0.0729498	-0.0338087	0.211924	-0.154132	-0.12227	-0.120743	0.0268332	0.127095
16476	Jun	-0.108631	0.27714	0.302758	-0.0892065	-0.0665467	0.132616	0.15344	0.265759	-0.015375	0.285593	-0.201109	0.040138	-0.324809	-0.238109	-0.127277
16477	Junb	0.0492229	0.306843	0.468333	0.30701	0.204146	0.20051	0.190854	0.321984	0.290265	0.289933	0.105006	0.256292	-0.010984	-0.0413439	0.0882604
16478	Jund	0.247683	0.14636	0.404355	0.244712	-0.130021	0.254159	0.132526	0.511797	0.43278	0.32303	-0.17582	-0.169344	-0.189654	-0.0683778	0.0122481
16480	Jup	-0.129266	0.161917	-0.18401	-0.197734	0.20164	-0.0502197	0.087561	-0.156743	-0.173289	0.141733	-0.0899564	-0.0109104	-0.164312	-0.0626889	-0.0655115
16492	Kcna4	0.16709	-0.626152	0.173369	-0.74751	-0.0495516	-0.00512012	-0.333236	0.303577	-0.814977	-0.0862477	-0.266072	-0.438282	0.0268438	-0.135865	-0.33354
16497	Kcnab1	0.330734	0.402942	0.256082	-0.189407	-0.22564	-0.0469562	0.0512245	0.340411	-0.486665	-0.101162	0.0466959	-0.330995	-0.305022	0.131025	-0.250562
16499	Kcnab3	-0.0611463	-0.118222	-0.0947209	0.537642	-0.135212	-0.0240762	-0.126968	-0.0320201	0.492866	-0.076402	-0.152843	-0.115773	-0.161589	-0.090142	-0.197619
16500	Kcnb1	0.0486461	0.123831	0.221206	0.183524	-0.00162582	-0.122116	0.160487	0.0727331	0.388914	0.212718	-0.384908	-0.55567	-0.348252	-0.533382	-0.179519
16508	Kcnd2	-0.127355	0.167069	0.462585	-0.308796	-0.21595	-0.313093	-0.130136	-0.102352	-0.700562	-0.0823063	1.10638	0.920642	0.809175	0.541443	0.714614
16511	Kcnh2	-0.948607	0.206904	0.0307914	0.154967	0.106799	0.0224592	0.173025	0.153122	0.380337	0.333205	-0.386501	0.584565	-0.42038	-0.26417	-0.161131
16525	Kcnk1	0.54947	0.772993	0.10437	0.137093	-0.201142	0.495425	0.455851	0.0654715	-0.0597904	-0.0429196	-0.21175	-0.265795	-0.528891	-0.250648	-0.408633
16529	Kcnk5	-0.198568	-0.174606	-0.160056	-0.471117	0.0242366	-0.297655	-0.0213179	-0.248227	-0.512736	-0.0715982	-0.0213882	-0.120475	0.1319	-0.10956	-0.0630076
16532	Kcnu1	0.073093	0.158549	0.212422	0.289223	0.224301	-1.37228	-0.00186299	0.034785	-0.0481461	0.00617056	0.362741	-1.08263	0.202329	0.185105	0.0253724
16543	Mdfic	0.221764	0.350292	0.130633	0.162789	-0.0951043	0.0265729	0.076943	0.0381885	-0.0792402	-0.117591	0.510379	0.315189	0.23703	0.417935	0.268351
16548	Khk	-0.137994	0.00807626	-0.030925	0.0601103	-0.315214	-0.0400387	0.0891242	-0.17103	-0.0660773	0.00660548	0.0863772	0.184333	0.167425	-0.0537278	-0.0398104
16549	Khsrp	0.00722376	-0.0295978	-0.0931157	-0.152065	-0.128603	-0.0232377	0.0279777	0.0110239	0.102743	0.0248921	-0.0459412	-0.0764027	0.0116343	0.0581983	0.208867
16551	Kif11	-0.291538	0.123537	0.465022	0.513352	0.313442	-0.0435741	-0.0882065	0.176158	0.0517111	-0.0332072	0.365624	0.613588	0.15388	0.0767596	-0.0960172
16553	Kif13a	0.187517	-0.078296	0.0795999	-0.206727	0.0961153	-0.118634	0.0085135	-0.074402	-0.0651129	0.069945	0.0753038	-0.230847	0.162113	-0.078698	0.216918
16554	Kif13b	-0.378447	-0.332267	-0.440466	-0.412692	-0.191098	-0.125601	-0.277285	-0.29429	-0.18381	-0.252412	0.000615465	0.253461	0.0555976	0.146791	0.229497
16558	Kif16b	0.146797	0.130073	0.101449	0.134968	0.0703893	0.0471835	0.00031039	-0.00924409	0.023247	-0.0191805	0.132888	0.0332741	0.00312514	0.0221943	0.0211661
16560	Kif1a	0.0847704	0.0734342	0.236696	0.287296	-0.0607478	-0.0425486	0.0806093	0.32385	0.298817	-0.111163	9.43429e-05	-0.127225	0.0072694	0.087248	0.0116149
16561	Kif1b	-0.0845703	-0.123456	-0.107045	-0.128597	-0.0466735	-0.0206908	-0.109089	-0.0782232	-0.0626947	-0.0683801	-0.0488977	0.0149817	-0.0345306	-0.0200754	0.0170046
16562	Kif1c	-0.160956	-0.340252	-0.420207	-0.503551	-0.0341623	0.00184214	-0.1416	-0.135714	-0.183111	-0.0402776	-0.0401948	0.122603	0.158458	0.244298	0.280245
16563	Kif2a	0.350123	0.190783	0.22697	0.15982	0.318705	0.119909	0.102727	0.147129	0.067274	0.0337334	0.197649	-0.032565	0.109593	0.117809	0.105103
16564	Kif21a	0.0860923	0.382713	-0.393183	-0.211559	0.00390605	0.104661	0.406016	-0.252031	-0.183572	-0.0923815	-0.107362	-0.0887933	-0.0840588	0.0337902	-0.0793755
16565	Kif21b	-0.120193	0.216995	0.0709274	0.0413758	0.0450521	-0.152539	0.158083	-0.103277	0.123626	0.0419613	-0.0548076	-0.087153	-0.113719	-0.229012	0.027443
16568	Kif3a	0.0714162	-0.168894	-0.160565	-0.0037274	-0.116742	0.00419153	-0.157327	-0.097067	0.00144116	-0.0607441	-0.0970409	-0.164266	-0.0854738	-0.0335424	-0.0918723
16569	Kif3b	0.114984	0.144969	-0.0286577	0.18451	-0.0185178	0.0546274	0.111834	0.0340123	0.195482	0.0116634	-0.0351168	-0.0954738	-0.0682523	0.0275533	-0.024145
16570	Kif3c	0.0178415	-0.155909	-0.203955	-0.0171744	0.124896	-0.0897826	-0.0735303	-0.0967012	0.0263891	-0.0751182	-0.0834387	-0.191063	-0.00106036	0.0238156	-0.0398752
16571	Kif4	0.194359	0.0330559	0.352649	0.309871	0.135898	-0.0732805	0.053525	0.093077	-0.0204455	0.00542895	-0.0268691	-0.294509	-0.00640007	-0.286441	-0.357185
16572	Kif5a	0.00768491	-0.0647757	0.0932354	0.21643	0.120212	0.111316	-0.163981	0.156089	0.489537	0.0597448	-0.0774182	0.0262133	-0.176623	-0.0145643	0.195689
16573	Kif5b	0.108041	0.166908	0.10386	-0.0249525	0.051662	-0.00688947	0.028735	0.0335527	-0.00710425	0.0466934	-0.0772692	-0.1922	-0.215442	-0.147577	-0.059421
16574	Kif5c	0.165319	-0.112568	-0.322396	-0.331866	-0.386262	0.120782	0.0196712	0.103944	-0.22582	0.102897	0.0609785	0.0164408	0.193218	0.487319	0.167024
16576	Kif7	-0.395825	-0.0734246	-0.251259	-0.326764	-0.0291962	-0.164994	0.115587	-0.061025	-0.0361706	0.0288574	-0.149284	0.0815472	0.0397276	0.04095	0.141309
16579	Kifap3	0.117636	0.106766	-0.0721844	-0.0572092	0.0103521	0.0921275	0.100665	0.0902168	-0.117672	0.0791925	-0.371234	-0.396742	-0.377335	-0.208833	-0.431696
16580	Kifc1	-0.305694	-0.332542	-0.209236	-0.39906	-0.0932491	-0.18472	0.00362529	-0.405088	-0.244523	-0.201277	-0.154202	-0.0332279	0.181965	-0.350054	0.000334843
16581	Kifc2	-0.125294	0.182594	0.324729	0.299438	-0.0439687	0.0664422	0.138957	0.211341	0.214828	0.39476	-0.0552702	0.136466	-0.098907	-0.168658	-0.139879
16582	Kifc3	-0.107719	-0.0875033	-0.238816	-0.0541579	0.0272975	-0.023169	-0.114857	-0.178616	0.00883927	-0.0457795	0.236585	0.321135	0.209232	0.296785	0.299582
16588	Kin	0.096847	0.127107	0.178035	0.0789479	0.183911	0.00107859	0.0377714	0.0685738	0.0411406	0.0597543	0.0794111	-0.0163573	-0.00992442	-0.03005	0.0416039
16589	Uhmk1	0.143634	0.297005	-0.0767167	-0.00272282	0.133292	-0.0804418	0.27689	-0.204216	-0.079234	0.0588742	0.284706	0.0606307	0.264592	0.157207	0.208195
16590	Kit	-0.490761	-0.399843	-0.165184	-0.115388	-0.0894259	-0.357251	-0.435473	-0.146757	-0.185507	-0.0977404	-0.183894	-0.0503845	-0.219525	-0.165467	-0.254013
16592	Fabp5	-0.276274	-0.338794	-0.253552	-0.089777	-0.0540159	-0.163121	-0.017873	0.0253366	0.000607946	-0.0683729	-0.399236	-0.286084	-0.0783146	-0.120347	-0.308851
16593	Klc1	0.0313559	-0.0431605	0.0543852	0.220816	0.0643425	0.0602233	0.0332434	0.120898	0.243169	0.0838279	0.199279	0.228146	0.275683	0.265791	0.221633
16594	Klc2	-0.134319	0.0444205	-0.19667	0.0340274	-0.031379	0.114137	0.165138	-0.126011	0.139391	0.126238	-0.0276994	0.220756	0.0930178	0.0429596	0.077664
16597	Klf12	-0.641264	-0.419979	-0.192911	-0.382793	0.117115	-0.254307	-0.0750558	0.29305	-0.0799236	0.103761	-1.43613	-1.04918	-1.09121	-0.950173	-1.13327
16599	Klf3	0.193539	0.152155	0.177995	0.04896	0.00148851	0.145597	0.146198	0.157774	-0.0419594	0.0822227	0.000553383	-0.0473884	-0.00540293	-0.0196681	-0.090366
16600	Klf4	0.112248	-0.339714	0.904504	-0.346075	-0.0562975	0.214604	-0.280118	0.735912	-0.242035	0.0404738	-0.247015	-0.144659	-0.187418	-0.415607	-0.142975
16635	Klra4	-0.02317	-0.0840283	-0.27409	0.474716	-0.00180052	-0.043925	0.0452459	-0.201716	0.425212	0.290726	-0.546799	-0.567554	-0.417525	-0.474426	-0.596304
16646	Kpna1	0.406208	0.0997867	0.138944	0.149814	-0.0483533	0.127674	0.0293728	0.048105	-0.0032617	-0.0108969	0.075954	-0.20258	0.00554014	-0.0148848	-0.0771213
16647	Kpna2	0.0179105	-0.096208	0.089524	0.0290373	-0.00320926	-0.0565117	-0.0622511	0.0266026	-0.0519563	-0.0940268	-0.0326226	-0.107045	0.00133435	-0.095544	-0.113616
16648	Kpna3	0.421804	0.103331	0.331525	0.179231	0.193467	0.0583709	-0.026163	0.25776	0.0805052	0.0213695	0.0925803	-0.270852	-0.0369137	0.018815	-0.00614539
16649	Kpna4	-0.12908	-0.158178	-0.103903	-0.198042	-0.137132	-0.116146	-0.0798663	0.0519225	-0.047937	-0.0841643	-0.116332	-0.103398	-0.0380206	0.0394932	0.0337722
16650	Kpna6	-0.00124291	0.115746	-0.00714739	0.159149	0.0436588	0.074228	0.118991	0.00647922	0.193047	0.0305758	0.023975	0.099446	0.0272202	0.0376016	0.0578727
16651	Sspn	0.25818	0.261532	0.377776	0.124283	0.312225	-0.078171	0.0350528	0.131061	-0.0762611	0.255221	0.235036	-0.101315	0.00855697	-0.0116787	0.0344924
16653	Kras	-0.222937	-0.264706	-0.279492	-0.00834701	0.0447176	-0.0952808	-0.214227	-0.225238	0.014978	-0.0427228	-0.118706	0.00895021	-0.0682268	-0.0644515	-0.0953809
16656	Hivep3	0.00143252	0.233127	-0.0511479	-0.109168	0.0328348	-0.155794	0.0941565	-0.0148824	-0.151451	0.0886452	0.565002	0.407775	0.426031	0.601267	0.522719
16661	Krt10	-1.10282	-0.14524	-0.195377	-0.0777381	0.188784	-0.402731	0.170026	0.0586007	0.0222409	0.118838	-0.171339	0.528755	0.143927	0.082639	-0.0713601
16668	Krt18	-0.187117	-0.0681123	-0.46321	-0.326211	0.0605205	0.0190386	0.0876913	-0.266784	-0.376525	0.120108	-0.283186	-0.07703	-0.127382	-0.0867607	-0.3335
16681	Krt2	-0.0891881	0.0911742	-0.094164	0.0272974	0.33883	-0.134803	0.0953617	-0.0193267	-0.11187	0.319658	-0.257095	-0.30271	-0.252907	-0.182258	-0.396263
16691	Krt8	-0.255936	-0.170792	-0.321615	-0.339203	0.107589	-0.00131366	-0.0188014	-0.106681	-0.21557	0.0334744	-0.263064	-0.00844136	-0.111073	-0.0481306	-0.139431
16705	Krtap9-1	-0.00724755	0.149227	0.0977895	-0.0871277	0.252016	0.082624	0.0621464	-0.0144559	-0.0461532	0.335758	-0.163954	-0.0740825	-0.251035	-0.276199	-0.12298
16706	Ksr1	-0.00510391	0.490243	0.0920386	0.457163	0.0226041	0.05363	0.498495	-0.167031	0.399665	0.202138	-0.0216614	0.0370725	-0.0134095	-0.280731	-0.0791589
16709	Ktn1	0.0856417	0.0286174	0.0686974	-0.0018174	0.0472302	-0.0431911	0.00623491	0.0531654	-0.0100837	0.00393883	0.0257688	-0.103064	0.00338627	0.0102368	0.0175025
16764	Aff3	0.243371	0.557039	0.37548	0.482224	-0.0609735	-0.125802	0.140288	-0.044345	0.114655	0.177846	0.632981	0.263809	0.21623	0.213156	0.265412
16765	Stmn1	-0.177892	-0.318643	-0.209115	-0.0482778	-0.0297083	-0.187363	-0.281901	-0.138481	-0.110953	-0.158525	0.0164046	0.00693366	0.053146	0.0870391	-0.0462707
16772	Lama1	0.00920843	-0.0535923	-0.195305	0.0533478	-0.10182	-0.0850431	-0.115712	-0.152387	0.110498	0.00908808	0.518152	0.4239	0.456032	0.56107	0.575302
16774	Lama3	-0.102759	-0.0138023	-0.0806621	0.01828	0.0812956	-0.188534	-0.013225	-0.0248	0.0490786	0.143691	-0.303561	-0.389336	-0.302983	-0.247699	-0.272762
16775	Lama4	0.232238	0.0624769	0.160392	0.010507	-0.152532	-0.00864848	-0.163389	0.107556	0.00988886	-0.156043	-0.0602676	-0.301154	-0.286134	-0.113103	-0.0608858
16777	Lamb1-1	-0.0718955	0.0987435	-0.344326	-0.00485058	0.164067	-0.0450533	-0.00186949	-0.225623	-0.102822	-0.00479574	0.0216148	0.048457	-0.0789982	0.140318	-0.076357
16779	Lamb2	-0.0981956	-0.161995	-0.0213827	-0.389143	-0.210934	0.133115	-0.104693	0.0382809	-0.0552329	-0.0243563	-0.214585	0.0167251	-0.157284	-0.154921	0.119325
16782	Lamc2	-0.292155	-0.04959	-0.777364	-0.507675	-0.058574	-0.212327	0.00551697	-0.410981	-0.448388	-0.179743	-0.465592	-0.385765	-0.410485	-0.0992094	-0.406306
16783	Lamp1	-0.0213272	0.0226388	0.0384474	-0.0390247	-0.0774114	-0.00739604	-0.0341136	-0.00535794	-0.0469165	-0.0905185	-0.0284862	-0.0145551	-0.0852387	-0.0722916	-0.0363781
16784	Lamp2	0.234089	0.11561	0.23423	0.1405	0.158258	0.0399964	-0.00674319	0.17381	0.0303427	-0.0951246	0.136819	-0.0572737	0.0144658	0.0763986	0.0266616
16785	Rpsa	-0.0504286	-0.0239581	-0.0362411	0.0497208	0.0275066	-0.0228727	-0.0167917	0.0110787	0.0693121	0.0449174	-0.030693	-0.00313709	-0.0235266	0.0166268	-0.0111017
16790	Anpep	0.238547	-0.0915314	0.692773	0.85946	-0.133422	-0.137793	-0.18345	0.133361	0.616333	-0.301915	0.358006	-0.0183342	0.266087	-0.201406	0.114879
16795	Large	0.119239	0.266526	0.213412	-0.0150136	0.00174269	-0.00626054	0.0272713	0.135426	-0.0671351	-0.0144864	0.0918245	-0.0336747	-0.14743	0.0138383	0.039703
16796	Lasp1	-0.256037	-0.00812437	-0.253866	-0.0110619	-0.0723787	-0.0878275	0.0479159	-0.0850842	0.056674	0.0884091	-0.254035	-0.0858253	-0.197995	-0.0852533	-0.186299
16798	Lats1	0.00358217	0.00880188	0.176216	0.0243168	0.023629	-0.0106245	0.00417946	0.112151	0.0271676	0.0232525	0.00289612	-0.0113106	-0.00172629	-0.061169	0.00574696
16800	Arhgef2	-0.108732	0.00529129	0.0646418	-0.248047	0.286244	-0.0976623	0.00398506	0.0117103	-0.196522	0.100003	0.0849812	0.0960512	0.083675	0.0320497	0.136506
16801	Arhgef1	-0.019785	0.141787	0.0625676	0.00168567	0.0609121	0.0229039	0.0845514	0.0127924	0.0884959	0.107601	0.0453961	0.088085	-0.0118394	-0.00437908	0.132206
16815	Lbx2	0.396064	0.38316	0.641823	0.584768	0.185349	0.412623	0.353941	0.496869	0.646343	0.459088	0.293739	0.310298	0.26452	0.148785	0.355314
16816	Lcat	0.0213095	-0.0575248	-0.138338	-0.175485	0.0876364	-0.600214	-0.584387	-0.45842	-0.624669	-0.466244	0.591477	-0.030046	0.0646153	0.271395	0.142293
16818	Lck	-0.284541	0.173213	0.0106725	0.173336	-0.0304684	-0.166457	0.208814	-0.0210691	-0.0241241	0.0014159	0.169203	0.287287	0.204805	0.137462	-0.0282566
16819	Lcn2	-0.057253	-0.0243993	-0.297826	-0.0154071	-0.247916	-0.205607	0.198861	-0.0731035	0.0726867	0.306051	-0.32169	-0.470044	-0.0984294	-0.0969674	-0.233596
16825	Ldb1	0.00394078	0.139101	0.00861451	0.023224	0.049473	0.0544824	0.103912	-0.0414864	-0.0519441	0.139743	0.0703489	0.12089	0.0351604	0.020248	-0.0048193
16828	Ldha	-0.0667452	-0.0435252	-0.194224	0.04529	-0.0916551	0.0957104	0.00831423	-0.0849571	0.0136078	0.126284	-0.171976	-0.00952044	-0.120137	-0.0627088	-0.203658
16832	Ldhb	-0.287381	-0.300631	-0.42154	-0.310382	-0.205304	0.0546916	-0.0650778	-0.150419	-0.210672	-0.0702878	-0.321785	0.0202877	-0.0862324	-0.0506641	-0.222076
16834	Cog1	-0.176373	-0.124202	-0.308733	0.00177251	-0.0417808	0.00996182	-0.00517306	-0.13056	0.0692105	-0.0668861	-0.0975201	0.0888148	0.0215092	0.0806521	-0.0300821
16835	Ldlr	0.112908	0.0887107	-0.118704	-0.0191127	-0.094925	-0.0267377	-0.0526275	-0.110812	-0.0381967	-0.132473	0.337244	0.197598	0.195906	0.345136	0.31816
16840	Lect1	-0.311684	0.495044	-0.337547	-0.169459	-0.45188	-0.0570106	0.192783	-0.402043	-0.263202	-0.170091	0.332145	0.586818	0.0298842	0.267649	0.238402
16848	Lfng	-0.228144	-0.296192	-0.150587	-0.225625	0.196726	-0.169725	-0.35362	0.278778	-0.0943879	0.172451	-0.876662	-0.818242	-0.93409	-0.447297	-0.745425
16852	Lgals1	-0.0772341	-0.0801299	-0.161224	-0.137538	-0.143871	-0.0669388	-0.0270426	-0.0480524	-0.129342	0.00683837	-0.119168	-0.108873	-0.066081	-0.00599632	-0.110973
16854	Lgals3	-0.321717	-0.0324132	0.00436772	-0.0766759	-0.0550403	-0.0929264	-0.0795879	0.0257914	-0.145482	-0.018093	0.0754228	0.304213	0.0282481	0.0968465	0.00661674
16855	Lgals4	0.211882	-0.104324	-0.0306702	0.0106936	0.0461015	-0.0482363	-0.0830025	-0.073454	0.0512385	0.0436002	0.0838752	-0.176243	0.105197	0.0410914	0.12442
16857	Lgals6	0.0395775	-0.439761	-0.244831	-0.341397	-0.0331874	-0.135613	-0.22378	-0.193733	-0.115096	-0.0900184	-0.0462358	-0.221426	0.169745	0.0048619	0.180065
16858	Lgals7	-0.315345	-0.257724	-0.937431	-0.338872	-0.289679	0.0718391	0.647584	0.324223	0.513116	0.66863	-1.01831	-0.63113	-0.113006	0.24334	-0.166325
16859	Lgals9	0.0149396	0.267207	0.0263336	0.127583	0.145852	0.0955939	0.305084	-0.032826	0.068796	0.100625	0.0242709	0.104925	0.0621481	-0.0348887	-0.0345159
16865	Lgtn	0.0715766	0.0800019	0.0101402	-0.0952473	0.137039	0.120352	0.118642	-0.0571447	0.00545786	0.132692	-0.00899472	0.0397804	0.0296458	-0.0762796	0.0917105
16878	Lif	-0.0662904	0.0295283	0.0026423	-0.204829	0.372191	0.0602788	0.125008	0.211616	-0.0591864	0.252255	-0.392574	-0.266005	-0.297094	-0.1836	-0.246931
16880	Lifr	0.0740816	0.133605	-0.0356623	0.0995964	-0.050448	-0.0276203	0.150145	-0.0850483	-0.0498408	-0.0798319	0.182231	0.0805292	0.198771	0.132845	0.0327939
16881	Lig1	-0.189349	-0.265763	-0.282847	-0.158446	-0.186676	-0.0939021	-0.108576	-0.131107	-0.0279196	-0.191018	-0.214872	-0.119425	-0.0576843	-0.0631312	-0.084345
16882	Lig3	0.101656	0.090918	-0.109242	0.114895	0.087546	0.10464	0.0755329	-0.0501082	0.0796188	0.0461578	-0.00240684	0.000577393	-0.0177919	0.0567269	-0.0376833
16885	Limk1	-0.0358023	-0.0696612	0.109741	-0.00356229	-0.0579805	-0.0540981	-0.0477049	0.13548	0.106423	-0.0470679	-0.107639	-0.125935	-0.0856825	-0.0818993	0.00234678
16886	Limk2	0.00100468	-0.0585503	0.259234	-0.116617	-0.0356621	0.0537184	-0.0540094	0.0859663	-0.157525	-0.0493694	0.0479893	0.100703	0.0525302	-0.125278	0.00708167
16889	Lipa	-0.0179211	-0.0437327	-0.0835607	-0.153084	0.0438002	-0.0782302	-0.123983	-0.0563845	-0.179709	0.0179772	-0.0950823	-0.155391	-0.175333	-0.0679062	-0.121707
16890	Lipe	-0.0870988	-0.155056	0.13114	0.34951	0.0169429	-0.12499	-0.220847	-0.0689329	0.253254	-0.092586	0.0735315	0.0356408	0.00774045	-0.126542	-0.0227249
16891	Lipg	0.537683	0.176326	-0.326418	0.413928	-0.446976	0.310217	0.286544	-0.372483	0.31069	-0.375595	-0.181098	-0.408565	-0.0708803	-0.227164	-0.284336
16898	Rps2	-0.155699	-0.188146	-0.225061	-0.125659	-0.0997155	-0.0562411	-0.0657602	-0.0454517	-0.0541497	-0.0398679	-0.14087	-0.0414116	-0.0184834	0.0387396	-0.0693604
16904	Gzmm	0.288789	0.0373669	0.061489	-0.263334	0.263266	0.0326993	0.241644	0.14547	0.217827	0.162241	-0.117784	-0.373873	0.0864932	-0.0338029	0.363377
16905	Lmna	-0.236768	-0.130836	-0.237287	-0.341417	-0.0538439	-0.105626	-0.0239753	-0.142483	-0.13351	-0.0383719	-0.178308	-0.0471651	-0.0714467	-0.0835031	0.0295988
16906	Lmnb1	-0.579954	-0.698562	-0.304126	-0.400768	-0.0233033	-0.262255	-0.314992	-0.15187	-0.246291	-0.152711	-0.355034	-0.0373354	0.0285366	-0.202778	-0.200557
16907	Lmnb2	-0.47907	-0.434047	-0.379416	-0.190859	-0.0209968	-0.213934	0.0262901	-0.0950487	0.129624	0.0392671	-0.257847	0.00728935	0.202491	0.0265203	0.0626361
16911	Lmo4	-0.152639	-0.119199	-0.26878	-0.085364	-0.0577625	-0.085882	-0.0400067	-0.146677	-0.0834302	0.0221774	-0.352494	-0.285737	-0.273302	-0.230391	-0.35056
16912	Psmb9	-0.535111	-0.366808	-0.374074	-0.48374	-0.237366	0.0679605	-0.0395207	-0.27792	-0.226097	-0.185142	-0.314696	0.288375	0.0125905	-0.218543	-0.0570537
16913	Psmb8	-0.325842	-0.201941	-0.327326	-0.293003	-0.199774	0.00667877	0.0406542	-0.0745162	-0.0355547	-0.0837439	-0.276729	0.0557918	-0.0341342	-0.0239199	-0.0192806
16922	Phyh	0.0266253	0.148761	0.0960571	0.283694	0.000244007	-0.068945	-0.0152191	-0.0380567	0.0397621	-0.123613	0.156784	0.0612139	-0.00719632	0.0226704	-0.0871481
16923	Sh2b3	0.368224	-0.0486147	-0.0385776	0.131186	-0.00249498	0.206436	-0.0215816	-0.029707	0.180853	-0.00745136	0.0643921	-0.0973966	0.0914253	0.0732627	0.114059
16948	Lox	0.00313079	0.25348	-0.161918	-0.653061	-0.163478	-0.0586771	0.135776	-0.02553	-0.547271	-0.0883546	-0.0119896	-0.0737974	-0.129694	0.124398	0.0938
16949	Loxl1	0.428978	0.19463	0.307985	-0.107648	0.135061	0.0663689	-0.0797804	0.124519	-0.365054	0.281964	0.0456421	-0.316967	-0.228768	-0.137824	-0.211764
16950	Loxl3	-0.0496275	-0.232865	0.508967	-0.089525	-0.411846	-0.121313	-0.254333	0.274551	-0.213749	-0.124344	0.884402	0.812716	0.862934	0.649986	0.760178
16952	Anxa1	-0.272087	-0.110698	-0.171964	-0.0801915	0.0589597	0.000509192	-0.0654855	0.0223741	-0.0719158	-0.0090008	-0.262703	0.00989272	-0.217491	-0.0683648	-0.254428
16956	Lpl	0.457431	0.461029	0.0349109	-0.108234	0.0958188	0.378592	0.360848	0.0472642	-0.188102	0.13497	0.0971082	0.0182689	-0.00307245	0.109462	0.0172403
16969	Zbtb7a	-0.154661	0.0832561	0.164942	-0.331129	-0.300955	0.196355	0.172551	0.195341	0.0494153	0.139078	-0.155236	0.19578	-0.0659413	-0.124837	0.225308
16970	Lrmp	0.177287	-0.187675	-0.0825765	-0.0452273	-0.0575111	0.0779521	-0.0739372	-0.113163	-0.0155775	-0.0597937	0.0940978	-0.0052367	0.207836	0.0635117	0.123748
16971	Lrp1	0.0522776	-0.0996823	-0.09894	-0.482228	-0.0324172	0.0271698	-0.0606398	-0.139362	-0.287125	-0.0145396	-0.0659641	-0.0910718	-0.0269216	-0.106386	0.129139
16973	Lrp5	-0.223873	-0.0337955	-0.0799678	-0.235087	-0.0215441	0.0413406	0.0278152	-0.100902	0.0652433	0.0293053	0.0450518	0.310265	0.106662	0.0241176	0.345382
16974	Lrp6	0.038749	-0.0937931	-0.112984	-0.0331403	-0.133973	-0.138212	-0.179399	-0.194744	-0.193698	-0.21788	0.202251	0.0252903	0.116645	0.120491	0.0416935
16975	Lrp8	0.444339	0.0140809	0.467744	0.534601	-0.0346166	0.0789164	-0.00606725	0.270237	0.348621	-0.068022	0.180998	-0.184425	0.16085	-0.0165092	-0.00498242
16976	Lrpap1	0.602702	0.312347	0.590779	0.253541	0.0280572	0.188465	0.10039	0.287186	0.0330743	0.056504	0.427828	0.013592	0.215871	0.124235	0.207362
16978	Lrrfip1	-0.0249888	-0.00782583	-0.156537	-0.125596	-0.0692996	-0.150735	-0.128021	-0.252883	-0.225903	0.0197171	0.353707	0.227961	0.233512	0.257362	0.2534
16979	Lrrn1	0.141929	-0.0648397	-0.0224033	0.475536	0.0904832	0.0740048	-0.283045	-0.13158	0.245856	0.00450851	0.256463	0.188539	0.0382575	0.147287	0.026783
16985	Lsp1	0.093578	0.0890122	0.0995812	-0.422147	0.027525	-0.0540936	-0.122183	-0.124101	-0.779179	0.139397	0.413215	0.265543	0.202019	0.189532	0.0561818
16987	Lss	-0.10435	-0.282767	-0.435103	0.0731538	-0.16957	-0.0475929	-0.0242542	-0.0196628	0.184024	-0.129921	-0.566776	-0.51002	-0.308263	-0.151336	-0.455906
16988	Lst1	-0.130184	-0.0446611	-0.00560417	-0.484192	-0.249072	-0.0107345	0.0376337	0.188081	-0.265478	-0.0223579	-0.21346	-0.0940104	-0.131165	-0.0197744	0.00525432
16993	Lta4h	-0.0984258	-0.0724728	-0.0545466	-0.122654	-0.0287992	-0.0873838	-0.0649641	0.00427359	-0.076238	-0.097947	-0.179891	-0.168849	-0.172382	-0.121071	-0.133475
16997	Ltbp2	-0.136668	0.193952	0.0404956	-0.0992992	0.41198	0.00278726	0.244651	-0.0292986	-0.037321	0.276193	-0.26421	-0.124755	-0.213512	-0.334005	-0.202232
16998	Ltbp3	-0.0326696	-0.148907	0.0341485	-0.243894	-0.119987	-0.0149605	-0.207757	-0.0595944	-0.0130765	-0.0420896	-0.00520852	0.0125005	-0.0640581	-0.0989515	0.225609
17001	Ltc4s	-0.157134	0.100319	-0.0354505	0.119803	0.369877	-0.265772	0.0270292	-0.0733299	0.145336	0.100558	-0.107471	-0.216109	-0.18076	-0.14535	-0.0819373
17005	Ltk	0.461985	0.24253	0.134051	0.322079	-0.0339349	-0.142553	-0.114017	-0.237253	0.00740375	-0.0033929	0.459037	-0.145501	0.102491	0.0877337	0.144362
17025	Alad	-0.30269	-0.215382	-0.031038	-0.279879	0.17366	-0.114914	-0.128087	0.0793707	-0.324339	-0.0672166	-0.394323	-0.206548	-0.307028	-0.283914	-0.438783
17035	Lxn	0.476866	0.538875	0.356658	0.334635	0.126159	0.152491	0.326001	0.077982	0.0367137	0.154447	0.295125	-0.0292498	0.0822504	0.0164497	-0.00279624
17063	Muc13	-0.104175	-0.20327	-0.404441	-0.283984	-0.532501	-0.122747	0.00669941	-0.0967845	0.0441803	-0.0483748	-0.153092	-0.171664	0.0568772	0.154565	0.175072
17064	Cd93	0.156109	0.152087	-0.358157	-0.269357	0.0049168	-0.0114527	-0.0336839	-0.248815	-0.162275	-0.0825102	-0.184801	-0.352363	-0.370572	-0.0754588	-0.0777193
17067	Ly6c1	-0.285543	-0.469908	-0.449933	-1.11947	0.0944148	0.250863	0.246532	0.0719308	-0.361312	0.538168	-0.882961	-0.346555	-0.166522	-0.361097	-0.124802
17069	Ly6e	-0.143584	0.0919286	-0.17194	-0.236229	-0.0906665	-0.0541712	0.00991844	-0.173299	-0.224945	0.00622787	0.0298571	0.11927	-0.0521531	0.0284982	0.0411405
17083	Tmed1	-0.445513	-0.283906	-0.484754	-0.0810251	-0.00395167	-0.0696682	0.0804207	-0.104037	0.101158	0.119881	-0.328035	0.0478095	0.0362911	0.0526817	-0.145853
17087	Ly96	-0.0352189	0.0107524	0.379223	0.0125351	0.156723	-0.0786459	-0.0324413	0.224077	0.00321905	-0.00285211	0.228466	0.185039	0.185273	0.0733196	0.21915
17096	Lyn	-0.208743	0.0422341	-0.20092	-0.184034	-0.0701066	-0.0404219	0.0392562	-0.269705	-0.258184	-0.0769323	-0.0346945	0.133626	-0.0376725	-0.10348	-0.108844
17101	Lyst	0.176461	0.215004	0.155942	-0.175511	0.117524	-0.00618246	-0.207531	0.0802796	-0.244151	-0.0676746	0.616477	0.433834	0.193942	0.540814	0.547837
17112	Tm4sf1	-0.532937	0.0870039	-0.455421	-0.487683	-0.146985	-0.249339	0.0527107	-0.220516	-0.695955	-0.142175	0.196203	0.479801	0.16191	0.431107	-0.0120689
17113	M6pr	-0.118393	-0.211021	-0.356963	-0.194757	-0.133926	-0.100626	-0.000557697	-0.120535	-0.111375	-0.0274003	-0.0953624	-0.077596	0.115101	0.141065	-0.0119809
17117	Amacr	-0.264856	-0.0518113	-0.209289	0.0157743	-0.179084	-0.0120492	0.189038	0.169598	0.291001	0.119513	-0.484415	-0.231609	-0.243566	-0.105528	-0.209188
17118	Marcks	0.106835	-0.0119988	-0.0584384	-0.146837	-0.10385	-0.0279492	-0.0355638	-0.00771379	-0.102717	-0.0111277	-0.0701598	-0.204944	-0.0937248	-0.0194351	-0.0260393
17119	Mxd1	-0.213978	-0.00917397	0.0587793	-0.211239	0.0744004	-0.0418934	0.0763928	0.0617501	-0.118034	-0.142758	-0.16242	0.00966466	-0.0768533	-0.159449	-0.069215
17120	Mad1l1	-0.317657	-0.129171	-0.188657	-0.117773	-0.0325131	-0.0728879	0.0463971	-0.149816	0.0121512	0.00138389	-0.107917	0.136852	0.0676514	-0.0690757	0.0220072
17121	Mxd3	-0.376096	-0.463629	0.179876	-0.218053	-0.0280866	-0.360739	-0.21037	0.165432	-0.317996	-0.204757	-0.0443629	-0.0290055	0.208896	-0.0588068	-0.144306
17122	Mxd4	0.387349	0.573837	0.464544	0.588208	0.300941	0.153304	0.223559	0.071993	0.302163	0.351164	0.233369	-0.000675078	-0.116909	-0.159182	-0.0526757
17125	Smad1	0.0082163	-0.0405648	0.035679	-0.162667	0.102413	-0.0406607	0.13316	-0.00146057	-0.0927292	0.0292415	0.00534615	-0.0435308	0.179071	-0.0317934	0.0752838
17126	Smad2	-0.133924	-0.0411165	-0.118739	-0.0189095	0.033078	-0.0014799	0.000502033	-0.0107284	0.0478055	0.0199964	-0.162584	-0.0301398	-0.120965	-0.0545736	-0.0958689
17127	Smad3	-0.11848	-0.200796	-0.0806012	-0.44543	0.0790709	-0.0764179	-0.129943	-0.100257	-0.387565	-0.0235394	0.117129	0.159191	0.187982	0.0974728	0.174995
17128	Smad4	0.125013	0.0217402	-0.0112602	-0.0404369	-0.0225222	0.0141729	0.01874	-0.00539598	-0.0366309	0.0231436	-0.0353081	-0.146148	-0.0383082	-0.0294438	-0.0315021
17129	Smad5	0.099991	-0.0370296	-0.0534302	-0.205027	-0.113636	0.0792379	-0.0151204	-0.0127633	-0.124841	0.0149579	-0.0125074	-0.0332604	0.00940177	0.0281595	0.0676792
17130	Smad6	-0.274615	0.420612	0.588269	0.12575	-0.250216	-0.00137411	0.274696	0.362344	0.149422	0.173024	0.00623344	0.279474	-0.139682	-0.219691	0.0299048
17131	Smad7	-0.109159	-0.114405	-0.24828	-0.288582	-0.0139026	-0.0723602	-0.075799	-0.0536875	0.00846199	-0.0552582	-0.22609	-0.189291	-0.187484	-0.0314976	0.0709542
17132	Maf	-0.167571	0.0385266	-0.202603	-0.490384	0.0175349	-0.432658	0.0236252	-0.252983	-0.391372	-0.0771943	-0.182819	-0.447906	-0.19772	-0.233198	-0.0838064
17133	Maff	-0.458606	0.0613235	-0.313864	0.0386763	0.137261	-0.271045	-0.0032983	-0.0921417	-0.0299989	0.0446022	0.247183	0.434744	0.182562	0.468906	0.178508
17134	Mafg	-0.264792	-0.226114	-0.132816	-0.171078	0.0084473	-0.139457	-0.18145	-0.029645	-0.0043515	-0.133875	0.00592	0.131255	0.0505848	0.109091	0.172647
17135	Mafk	-0.214498	-0.0910865	-0.299145	-0.112978	0.029922	-0.186205	-0.0100021	-0.0994939	0.109536	-0.0440608	-0.0841377	-0.0558448	-0.00305333	0.115514	0.138376
17149	Magoh	0.0620422	0.0690797	0.182569	0.113454	0.00301674	0.0292677	0.0898377	0.119511	0.00743717	0.0215589	-0.0103382	-0.0431127	0.0104197	-0.0733957	-0.116355
17150	Mfap2	-0.130905	0.0453832	-0.292756	-0.051771	0.270454	0.13195	0.107776	-0.00689774	-0.1646	0.183246	0.0551923	0.318047	0.117585	0.341051	-0.0576371
17151	Ccndbp1	-0.0454092	-0.00745504	-0.0938255	-0.0433816	-0.132135	-0.0567651	-0.0538399	-0.0176221	-0.0267969	-0.00470383	-0.0396379	-0.0509938	-0.0860228	0.0365654	-0.0230533
17155	Man1a	-0.203565	-0.000460949	-0.20827	-0.615216	0.108223	-0.102953	0.0638687	-0.16155	-0.378406	-0.130625	-0.191288	-0.0906757	-0.126958	-0.144568	0.0455225
17156	Man1a2	0.172883	0.0776628	0.0769252	0.0416608	-0.0886379	0.116347	0.00999698	0.0923798	0.0727549	-0.014072	-0.0736844	-0.130221	-0.14135	-0.0582298	-0.0425903
17159	Man2b1	-0.0443391	-0.0473286	-0.146558	-0.0404718	0.00271371	-0.00265596	-0.0347043	-0.131125	-0.121164	-0.033838	0.00656122	0.0482443	0.0191855	0.0219944	-0.0741313
17160	Man2b2	0.140827	0.134892	0.00604467	0.127705	0.0409124	0.0479755	0.0719163	-0.0429429	0.145832	0.00481051	0.0112641	-0.0815873	-0.0517113	-0.0377235	0.029391
17161	Maoa	0.0656671	-0.226439	-0.482287	0.0503841	0.0572547	0.204995	0.0947116	-0.203648	0.219621	0.0159689	-0.299565	-0.160238	0.0215854	-0.0209268	-0.130328
17164	Mapkapk2	-0.0396598	-0.0724728	-0.111768	-0.114495	0.0742719	0.0636875	-0.0648925	-0.0840303	-0.0826726	-0.0733611	0.00866575	0.112013	0.0162461	0.0364039	0.0404879
17165	Mapkapk5	-0.235553	-0.206774	-0.343895	-0.0286508	0.00654059	-0.0744813	-0.0667065	-0.168794	-0.0350242	0.00480901	-0.108595	0.0524766	0.0314729	0.0665066	-0.114968
17168	Mare	0.0949668	-0.0448608	0.106775	0.124215	0.242458	0.0111668	-0.0258763	-0.0278216	0.174364	0.0999907	0.115733	0.0319332	0.134718	-0.0188635	0.165881
17169	Mark3	0.0993189	0.0648511	0.0868016	0.0196584	-0.0069722	0.0428862	-0.00429469	0.037584	0.032199	0.0436876	-0.0476405	-0.104073	-0.116786	-0.0968581	-0.0350999
17174	Masp1	-0.0349743	0.30441	0.155494	0.0459052	-0.302923	-0.128185	-0.136844	-0.0714047	-0.209718	-0.0373158	0.787317	0.694107	0.346064	0.560419	0.531694
17175	Masp2	0.320751	-0.0164429	0.217037	0.123837	0.113339	0.183219	-0.12339	0.185051	0.104905	0.176608	0.133018	-0.00451418	0.0260706	0.101032	0.114087
17179	Matk	-0.137693	-0.0748664	-0.112016	-0.116234	0.167739	-0.0523497	0.0200659	-0.0132405	-0.000347654	0.183604	-0.033622	0.0517212	0.0613102	0.0651536	0.0822647
17181	Matn2	-0.384863	-0.358127	-0.287014	-0.00767788	-0.139094	-0.290079	-0.415418	-0.250631	0.16425	-0.351738	-0.106731	-0.0119469	-0.164022	-0.0703482	0.0651966
17184	Matr3	0.030284	-0.0556801	0.0918173	-0.0207786	0.0102629	-0.0927916	-0.157503	-0.0288216	-0.0513247	-0.0914462	0.09415	-0.0289255	-0.0076727	-0.0264889	0.0636039
17187	Max	0.203045	0.224765	0.396407	-0.00898473	-0.194405	0.0416525	0.12121	0.223569	-0.104179	-0.14141	0.100879	-0.0605135	-0.00267583	-0.0719592	0.00568476
17188	Maz	-0.177468	0.0218307	0.0376649	0.0987691	0.0756527	0.146274	0.0308306	0.15041	0.166106	0.180365	-0.236657	0.0870852	-0.227657	-0.123912	-0.16932
17190	Mbd1	-0.21804	-0.350937	-0.209943	-0.335603	0.00477316	-0.0065608	-0.0876951	-0.068988	-0.131692	-0.0189384	-0.246075	-0.0345961	0.0171668	-0.10512	-0.0421639
17191	Mbd2	0.16419	0.114891	0.311068	0.129161	0.0984739	-0.0460498	-0.107989	0.138049	-0.00857411	-0.0935693	0.282217	0.071977	0.0593368	0.109198	0.144482
17192	Mbd3	-0.0217462	0.0792274	0.0594544	0.0494037	0.0800281	-0.0462424	0.0391703	0.0511006	0.0850392	0.110921	-0.0300486	-0.0545447	-0.0701057	-0.0384023	0.00558698
17193	Mbd4	0.258667	0.0535787	0.0838072	0.0641287	0.0550422	8.07801e-05	0.0929547	0.0434322	0.128093	-0.0214071	0.0139914	-0.244595	0.0533674	-0.0263836	0.0779556
17196	Mbp	-0.0245878	0.0852777	-0.356037	-0.291967	-0.00593212	-0.0551917	0.178658	-0.227996	-0.0587279	-0.0307959	-0.153056	-0.18366	-0.0596752	-0.025015	0.0801831
17207	Mcf2l	-0.366358	-0.116646	-0.248305	-0.487468	-0.125933	-0.58471	-0.0789683	-0.287103	-0.356204	-0.161244	-0.0911666	-0.309519	-0.0534885	-0.129964	0.0400973
17210	Mcl1	0.152817	-0.11964	0.0415828	-0.209767	-0.0992937	-0.0241667	-0.145775	-0.0160857	-0.104069	-0.108705	0.369929	0.192946	0.343794	0.31226	0.475627
17215	Mcm3	-0.276906	-0.268627	-0.113902	-0.302523	0.252369	-0.280896	-0.0988419	-0.138478	-0.222784	-0.00295456	-0.0575352	-0.0615254	0.11225	-0.082111	0.0222032
17216	Mcm2	-0.120741	-0.160889	0.0986542	-0.115446	0.11109	0.0393494	0.248216	0.150421	0.0912921	0.135991	-0.25685	-0.0967588	0.152255	-0.205083	-0.0501116
17217	Mcm4	-0.117805	-0.292538	-0.0658796	-0.249685	-0.0764811	-0.125897	-0.109468	0.0411294	-0.126658	-0.0362994	-0.187275	-0.195367	-0.00420452	-0.0802657	-0.0642476
17218	Mcm5	-0.207546	-0.373671	-0.0301644	-0.365513	-0.107057	-0.163046	-0.108663	-0.00953526	-0.122365	-0.1361	-0.188235	-0.143735	0.0767722	-0.167606	0.0549128
17219	Mcm6	-0.167199	-0.262956	-0.322731	-0.205405	-0.0530372	-0.158909	-0.0947977	-0.131731	-0.205983	-0.0573558	-0.114996	-0.106706	0.0531624	0.0760046	-0.115574
17220	Mcm7	-0.279495	-0.231337	-0.0892904	-0.173221	0.0568721	-0.160715	-0.122111	-0.0494318	-0.0879227	-0.0916063	-0.122482	-0.00370148	-0.0132563	-0.0826231	-0.0371835
17222	Anapc1	-0.00844581	-0.0262968	-0.146095	-0.0521634	0.0140319	0.00863839	-0.0314965	-0.0280443	-0.0454966	-0.0187009	-0.0433396	-0.0262554	-0.0485393	0.0747112	-0.0366728
17237	Mgrn1	0.109799	-0.00967772	0.0190394	-0.0157965	0.122041	0.0987715	-0.00597131	-0.0208198	0.0295595	0.00963503	0.054384	0.0433561	0.0580904	0.0145248	0.09974
17240	Mdfi	-0.127964	0.00623385	-0.244476	0.636191	0.11476	0.0711288	0.0743834	-0.13677	0.621641	0.311087	0.0128326	0.211926	0.0809822	0.120539	-0.00171717
17242	Mdk	-0.241104	-0.165694	-0.385974	-0.480809	-0.36715	-0.100357	0.0222107	-0.169252	-0.183208	0.224759	-0.319863	-0.179116	-0.131958	-0.103141	-0.0222609
17245	Mdm1	0.315914	0.22359	0.39744	0.207983	0.243769	-0.0717185	0.162573	0.0128668	-0.0153464	0.176635	0.237108	-0.150525	0.17609	-0.147466	0.0137782
17246	Mdm2	-0.129372	0.169918	-0.0628494	-0.193239	0.09759	-0.0363125	0.215471	-0.0137482	-0.0474752	0.0955436	-0.0779235	0.0151362	-0.0323703	-0.0288222	0.0678401
17248	Mdm4	0.0623195	-0.149914	0.0871237	-0.0578517	-0.0980805	0.00509322	-0.104377	0.0433042	0.0530251	-0.0842428	-0.102301	-0.159527	-0.0567636	-0.14612	0.00857603
17250	Abcc1	-0.165123	-0.0807939	0.0967511	-0.223928	-0.0220919	-0.130213	-0.159523	-0.0155002	-0.20431	-0.150112	-0.137886	-0.102975	-0.216615	-0.250137	-0.118268
17252	Rdh11	0.0215621	-0.0626848	-0.0170466	0.140925	-0.174607	-0.00355156	-0.0554632	0.00281575	0.0827301	-0.171448	-0.191117	-0.216231	-0.183896	-0.171255	-0.249312
17254	Slc3a2	0.0296832	-0.0197733	0.00206995	0.0875502	-0.0886328	0.0248318	0.0413421	0.00417314	0.0256068	0.057561	0.145343	0.140492	0.206458	0.147446	0.0833997
17256	Mea1	-0.451066	-0.266091	-0.513459	-0.268875	-0.188271	-0.123518	-0.0368949	-0.233908	-0.142457	-0.0135265	-0.306848	0.0207006	-0.0776514	-0.0272969	-0.18043
17257	Mecp2	-0.0487922	-0.097544	-0.0251154	-0.179762	-0.0399652	-0.0274042	-0.0782785	-0.0737043	-0.104182	0.0294712	0.0198829	0.041271	0.0391484	-0.028706	0.0954627
17258	Mef2a	0.146275	0.111543	0.04947	0.256472	0.0325518	0.112149	0.0509086	-0.0128097	0.086668	0.123488	0.055795	0.0216681	-0.00483902	-0.00648477	-0.114009
17259	Mef2b	0.383775	0.442261	0.272116	0.265621	0.171834	0.178418	0.238435	-0.0651997	-0.0266587	0.242852	0.18117	-0.0241873	-0.0226566	-0.156146	-0.11111
17260	Mef2c	0.113542	-0.015348	0.0682368	0.548768	0.142007	-0.0119873	-0.121415	0.0400518	0.370248	-0.0764245	-0.239527	-0.365056	-0.345594	-0.267712	-0.418047
17261	Mef2d	0.0467681	0.167893	0.166291	0.0161418	-0.0236562	0.0810247	0.156296	0.0513701	0.0948922	0.139345	0.0232716	0.0575282	0.011675	-0.0916493	0.102022
17263	Meg3	-0.127067	0.102542	0.131584	0.146024	0.0503936	-0.0409892	0.0167225	0.192121	0.296657	0.12511	-0.610677	-0.5246	-0.696496	-0.55014	-0.460044
17268	Meis1	-0.354757	-0.231896	-0.202993	-0.194648	0.292744	-0.103816	0.152201	-0.0405966	0.23427	0.415354	-0.327203	-0.076262	0.0568937	-0.164807	0.101714
17274	Rab8a	-0.184683	-0.144157	-0.267993	-0.0687489	0.0153347	0.0038523	0.0181765	-0.0438807	0.0391317	-0.0282991	-0.144566	0.0439687	0.0177666	0.0795462	-0.0366857
17279	Melk	-0.035131	-0.107071	0.03766	0.0694073	0.0401108	-0.135224	-0.00768909	0.0225545	-0.0965591	0.00549945	-0.0471215	-0.147215	0.05226	-0.0622269	-0.213088
17281	Fyco1	0.28465	0.167418	0.183371	0.0514472	0.0945673	0.190857	0.131599	0.0997866	0.0517185	0.0441554	-0.0414113	-0.135204	-0.0772304	-0.124996	-0.0411401
17283	Men1	0.0759388	0.0652427	0.0443281	0.320028	-0.0133805	0.039479	0.0593022	0.0170318	0.249712	-0.0188906	-0.0856557	-0.122116	-0.0915963	-0.112952	-0.155972
17289	Mertk	-0.31588	0.0834916	-0.309257	-0.128714	-0.571776	-0.339702	-0.113173	-0.389394	-0.119342	-0.161139	0.454823	0.431001	0.258159	0.374685	0.464195
17295	Met	0.177812	0.301681	-0.114457	-0.139845	0.00647583	0.0384791	0.0807282	-0.132292	-0.301433	-0.0589681	0.0417683	-0.0975646	-0.179185	0.0239334	-0.119819
17299	Mettl1	-0.266463	-0.229581	-0.15002	-0.154168	-0.15261	-0.106533	-0.0666365	0.00221803	-0.0124914	0.0817705	-0.0769539	0.0829764	0.0859908	0.0752839	0.0647225
17304	Mfge8	-0.124037	-0.10399	-0.22767	0.023879	0.025368	-0.0748737	-0.00535073	-0.104924	0.077601	0.0801188	-0.191661	-0.142498	-0.0930224	-0.0689156	-0.137939
17308	Mgat1	-0.307052	-0.206914	-0.352201	-0.116513	-0.0919926	-0.106221	-0.0904216	-0.158217	-0.05886	-0.161067	-0.107246	0.0935854	0.00924581	0.0867385	-0.0495928
17309	Mgat3	-0.278824	-0.487461	-0.237703	-0.613035	-0.0158818	0.0774402	-0.0747241	-0.177058	-0.263757	0.0680638	-0.176777	0.179487	0.23596	-0.116132	0.1725
17311	Kitl	0.0125004	0.0246948	0.204975	0.236251	0.130845	-0.0269105	0.0570704	0.133905	0.188209	-0.0481849	-0.0824495	-0.12186	-0.0500739	-0.153519	-0.130492
17314	Mgmt	-0.207916	-0.407766	-0.522309	-0.248052	-0.175383	-0.015847	-0.0561967	-0.195229	-0.0689065	-0.183269	-0.174506	0.0175622	0.177063	0.152573	0.00463887
17318	Mid1	0.191213	0.328658	0.359945	0.127972	0.122719	0.131778	0.143167	0.217188	0.123384	0.240674	0.166379	0.106945	-0.0191117	0.0236221	0.161791
17319	Mif	-0.0954583	-0.0659496	-0.092263	0.0776555	-0.0637177	-0.0181162	-0.0688741	-0.0561829	0.02589	0.010939	-0.0331854	0.0441567	-0.0361099	0.00289468	-0.084951
17330	Minpp1	0.136518	0.101386	0.0439055	0.32058	0.091726	-0.0354716	-0.0522177	-0.065768	0.106959	-0.00915382	0.2295	0.0575104	0.075896	0.119826	0.015878
17341	Bhlha15	-0.139939	-0.207849	-0.142466	-0.0897903	0.098919	-0.169538	0.0716333	-0.12613	0.0488977	0.124575	-0.125204	-0.154802	0.154279	-0.108867	0.0134843
17342	Mitf	0.0707143	0.109246	0.251494	0.0463937	0.00630139	-0.131654	0.00879911	0.153066	-0.0114988	0.0451364	0.0279884	-0.17438	-0.0724585	-0.0704396	-0.0299041
17344	Pias2	0.179381	0.141697	0.228964	0.361263	0.00690383	0.073007	0.0777793	0.168767	0.16218	0.102452	0.0931123	-0.013262	0.0291943	0.0329147	-0.105971
17345	Mki67	0.198792	0.024944	0.265893	0.139796	0.0924683	0.000848765	0.00146833	0.0946976	0.0172039	0.0148461	0.0836492	-0.114294	0.0601734	-0.0875461	-0.0389434
17346	Mknk1	0.323606	0.268998	0.250111	0.344581	0.0262504	-0.0476234	0.0609018	0.00780275	0.13107	0.017496	0.135635	-0.235595	-0.0724614	-0.106673	-0.0778767
17347	Mknk2	-0.10386	-0.0744199	0.00473375	-0.216021	0.0647543	0.0442283	0.00234004	-0.0412276	-0.158803	-0.00872351	0.0691475	0.217236	0.145907	0.0231862	0.126365
17349	Mlf1	-0.266385	-0.40549	-0.113853	0.255012	-0.0589495	-0.204249	-0.426155	-0.222739	-0.0561745	0.0987602	0.521171	0.583306	0.500506	0.412285	0.209985
17350	Mlh1	-0.0326261	-0.106884	-0.13298	0.0415815	-0.131057	0.010066	0.0527669	-0.006945	0.0226005	0.0303696	-0.143821	-0.101129	0.0158297	-0.0177862	-0.162802
17354	Mllt10	-0.00438054	0.0791319	0.066948	0.0425061	0.0412765	-0.00709865	0.068421	0.0698569	0.0587339	0.0755356	-0.0121789	-0.014897	-0.0228898	-0.00927005	0.00404894
17355	Aff1	0.0645781	-0.0330875	0.034421	-0.147575	0.0557229	0.00640448	0.00182883	0.117651	0.0758293	0.16689	-0.200241	-0.258414	-0.165324	-0.11701	0.0231634
17356	Mllt4	-0.00593615	-0.117622	-0.126784	-0.362025	0.26349	-0.0659183	-0.056629	-0.0228741	-0.233307	0.169603	-0.231992	-0.291975	-0.170999	-0.128082	-0.103275
17357	Marcksl1	-0.0984033	-0.0533991	-0.261673	-0.0297372	-0.00677106	-0.0218062	0.0520086	-0.0924414	0.00857863	0.0578984	-0.178507	-0.10191	-0.0730996	-0.0092762	-0.140191
17380	Mme	-0.295134	-0.00845424	0.0830132	-0.521279	-0.130663	-0.369658	-0.425896	-0.0147919	-0.37315	-0.259804	-0.0970635	-0.171587	-0.514506	-0.194868	0.0510655
17385	Mmp11	-0.223248	-0.196742	-0.0278794	0.390259	-0.113502	-0.0808943	-0.184636	-0.0664768	0.196143	-0.0334441	0.0882301	0.230584	0.100336	0.0496326	-0.105886
17387	Mmp14	0.105691	-0.0466177	-0.10982	-0.294558	-0.126391	0.0968898	-0.0846796	-0.152033	-0.183034	0.0229174	0.0836198	0.0748188	0.0455579	0.0414068	0.195144
17388	Mmp15	-0.00165389	0.0780472	0.0175433	0.2499	0.421695	-0.0572643	-0.108856	-0.300718	0.0688576	0.245339	0.21425	0.15864	0.0273467	-0.104011	0.033208
17390	Mmp2	-0.142277	-0.376469	-0.499452	-0.488343	-0.282256	-0.0291808	-0.332083	-0.231748	-0.442371	-0.321036	-0.179607	-0.066511	-0.13522	0.0880965	-0.133635
17391	Mmp24	0.14442	0.15869	0.20651	0.190963	0.570061	0.26427	0.207069	0.306103	0.162453	0.497992	-0.158342	-0.038492	-0.109962	-0.0587487	-0.186852
17420	Mnat1	-0.103792	-0.199077	-0.1011	-0.264833	-0.0632283	-0.0742518	-0.0536086	0.0351024	-0.116549	-0.133839	-0.135233	-0.105693	0.0102348	0.000968808	0.0130509
17423	Ndst2	0.173044	0.109091	0.192955	0.323792	0.281035	0.0481073	0.0184018	0.0773123	0.258797	0.0268335	0.0970414	-0.0278949	0.00635206	-0.0186011	0.0320462
17425	Foxk1	0.000860585	0.0921075	0.0301056	0.106747	0.0606999	0.0846547	0.107631	-0.0295974	0.0823448	0.199828	0.120452	0.204246	0.135975	0.0607492	0.0960502
17427	Mns1	-0.459913	-0.393761	0.0500524	-0.292711	0.135818	-0.49622	0.0120736	0.202656	-0.0941311	-0.133525	-0.186359	-0.222666	0.219475	-0.033755	0.0122207
17428	Mnt	-0.186932	0.0887279	0.0657724	-0.165509	0.0562866	-0.129209	0.00690226	0.029099	0.0212168	0.0113953	0.0510619	0.108784	-0.0307636	0.0143886	0.237788
17434	Mocs2	0.101503	-0.169884	-0.0856017	0.049751	-0.262241	0.0928217	-0.0851696	0.0134938	0.00133394	-0.112833	0.109469	0.100788	0.194184	0.208565	0.0610523
17436	Me1	-0.0839489	-0.0775547	0.0964742	0.242902	-0.0612218	-0.11406	-0.0962811	0.00312055	0.183584	-0.0148161	-0.110512	-0.140623	-0.129239	-0.203866	-0.16983
17441	Mog	-0.0682692	-0.0569952	-0.153601	-0.213616	0.205668	-0.241487	0.0457471	-0.0792699	-0.0299153	0.266502	-0.213723	-0.386941	-0.110981	-0.139392	-0.0300225
17448	Mdh2	0.00862248	0.102359	0.119176	0.145623	0.136627	-0.0149563	0.054293	0.045736	0.0680206	0.0812964	0.0706612	0.0470824	0.0225955	-0.00277875	-0.00694084
17449	Mdh1	-0.149976	-0.108462	0.0112909	-0.0109471	-0.169882	-0.0672895	-0.112539	-0.05017	-0.0725389	-0.110677	-0.159456	-0.0767694	-0.163533	-0.220917	-0.221048
17454	Mov10	-0.169181	-0.0126037	-0.267779	-0.00608476	0.0483898	-0.0704062	-0.00566404	-0.188061	0.0907593	0.00356828	-0.212052	-0.113277	-0.205112	-0.132334	-0.115208
17463	Psmd7	-0.261526	-0.239854	-0.136033	-0.153874	-0.185172	-0.166893	-0.135184	-0.0624742	-0.0605452	-0.200011	-0.0340393	0.0605931	0.0706316	0.039519	0.0592892
17470	Cd200	0.469138	0.356775	0.0676269	-0.530828	0.187026	0.14668	0.21119	0.175752	-0.372027	0.138712	-0.687787	-1.01025	-0.833372	-0.579663	-0.528987
17472	Gbp4	0.401462	0.207868	0.335488	-0.481929	0.251699	0.281419	0.654635	0.247684	-0.26371	0.629331	-0.0918001	-0.211843	0.354966	-0.179605	0.126419
17475	Mpdz	0.0937451	-0.0734469	-0.249881	-0.406385	-0.085771	0.0296229	-0.0565347	0.0579824	-0.0468354	-0.0352594	-0.0408935	-0.105016	-0.0239813	0.26697	0.318657
17476	Mpeg1	-0.146439	0.00753305	-0.11301	0.309122	-0.0359991	0.0791096	0.151344	-0.0516207	0.413538	-0.0606531	-0.200261	0.0252875	-0.0564499	-0.138872	-0.0958453
17524	Mpp1	0.863993	-0.0298041	0.112834	0.082434	-0.0462978	0.596522	-0.0148803	0.10308	0.0368707	-0.0267717	0.020372	-0.247098	0.0352958	0.0106174	-0.0251914
17527	Mpv17	-0.223971	-0.172104	-0.256312	0.00506069	-0.149725	-0.143537	-0.0390586	-0.145936	-0.0889611	-0.138307	-0.0694458	0.010988	0.0635994	0.0409302	-0.163467
17532	Mras	0.317886	0.156983	0.179801	0.123857	0.102507	0.166169	0.169561	0.0281549	-0.0956236	0.232276	0.228105	0.0763887	0.240683	0.0764587	0.00862465
17535	Mre11a	0.114982	0.103848	0.252391	0.146081	0.177476	-0.0357867	-0.0453588	-0.0362513	-0.121059	-0.0225811	0.30203	0.151262	0.152824	0.0133885	0.0348898
17536	Meis2	-0.350268	-0.0103315	-0.0355935	-0.10875	-0.0763798	-0.243252	0.119493	0.0172142	-0.146583	0.0986862	0.0681527	0.175169	0.197977	0.12096	0.0303191
17537	Meis3	0.0270394	0.0236585	0.0393593	0.109002	0.412692	0.0153562	0.189151	0.0501761	0.104795	0.15298	0.10155	0.0898666	0.267042	0.112366	0.0973424
17540	Mrvi1	0.0985504	0.229707	0.250692	-0.710979	0.149864	-0.232533	0.0233042	-0.038491	-0.664208	0.132381	0.205031	-0.126052	-0.00137116	-0.0841522	0.251802
17684	Cited2	0.00486359	-0.0563229	0.114647	0.195608	-0.0558435	-0.0498128	-0.179067	0.0403028	0.150332	0.0378935	0.264633	0.209957	0.141889	0.190289	0.219357
17685	Msh2	-0.0755318	0.00823364	0.570955	0.083118	0.0455052	-0.0378943	-0.0398385	0.3086	-0.0548559	0.116044	0.108745	0.146382	0.0606724	-0.15361	-0.0292293
17686	Msh3	0.273169	0.239128	0.170152	0.363742	0.238381	0.0705046	-0.00307643	0.0683707	0.0914406	0.122337	0.0850028	-0.117662	-0.157202	-0.0167783	-0.187298
17687	Msh5	-0.251709	-0.0145042	-0.0519074	-0.324928	0.213123	-0.842669	0.0755763	-0.0510732	0.019167	0.153715	-0.215149	-0.806108	-0.125068	-0.214314	0.128946
17688	Msh6	-0.0662081	-0.338745	-0.0415104	-0.383207	-0.151965	-0.1101	-0.223045	0.0986938	-0.187796	-0.172131	-0.15795	-0.201841	-0.0422495	-0.0177458	0.0374617
17690	Msi1	-0.308673	0.106815	0.177062	-0.00862761	-0.252191	0.151267	-0.0203138	-0.0254181	0.0808368	0.126276	0.145449	0.605389	0.0183198	-0.0570312	0.234913
17691	Sik1	0.285706	0.278516	0.109033	0.0838323	0.0310316	0.0493001	0.303058	0.0572658	0.0659758	0.170307	-0.130926	-0.367331	-0.106384	-0.182693	-0.148782
17692	Msl3	0.541081	0.119912	0.317935	0.305149	0.0642917	0.177907	0.05649	0.222289	0.147403	0.0682752	0.130265	-0.232909	0.0668431	0.0346195	-0.0274807
17698	Msn	0.119139	0.343774	0.152802	-0.0865444	-0.0131359	0.021041	0.081474	0.228113	-0.142782	-0.0249601	-0.0547238	-0.152822	-0.317023	0.0205874	-0.110962
17713	Grpel1	-0.131182	-0.196629	-0.0807433	-0.122318	-0.209857	-0.0925794	-0.11786	0.0681828	0.0183639	-0.239903	-0.103498	-0.0648955	-0.0247295	0.0454283	0.037184
17714	Grpel2	-0.101679	0.127606	0.0289479	-0.0209317	0.0118455	-0.295593	0.0266211	0.0147415	-0.0535217	-0.0901641	0.037538	-0.156376	-0.0634467	0.0233316	0.004948
17748	Mt1	-0.00187341	0.0471012	0.116943	-0.0281411	-0.02276	-0.0850822	-0.0139961	0.0945363	-0.0121216	-0.00676323	-0.0512414	-0.13445	-0.112339	-0.073648	-0.035222
17749	Polr2k	0.00386165	-0.0110925	0.0385802	0.280481	-0.0441954	0.0165186	-0.0218793	0.163247	0.089231	-0.0208542	-0.0438753	-0.0312183	-0.054662	0.0807915	-0.235125
17750	Mt2	-0.223423	-0.202816	0.166576	-0.249843	-0.0174261	-0.156194	-0.12534	0.138856	-0.150535	-0.12338	-0.0812714	-0.014043	-0.00379586	-0.108991	0.0180366
17751	Mt3	-0.37224	0.104262	0.0905715	0.0792508	-0.512482	-0.224499	0.240087	0.21659	0.393051	0.26995	-0.447617	-0.299876	-0.311792	-0.321598	-0.133817
17754	Mtap1a	0.0841754	0.241439	0.256099	0.308109	0.110421	-0.101758	0.132884	0.0933374	0.360317	-0.122647	0.157262	-0.0286716	0.0487068	-0.00549952	0.20947
17755	Mtap1b	0.187564	0.137512	0.187075	0.219563	-0.0129286	0.0538058	0.0355092	0.175696	0.121578	0.00503846	-0.0934805	-0.227239	-0.195483	-0.10486	-0.191465
17756	Mtap2	-0.137624	-0.195775	-0.405944	0.0639757	0.293784	-0.154821	-0.230707	-0.277372	0.191844	0.346245	-0.657455	-0.674653	-0.692387	-0.528883	-0.529587
17758	Mtap4	-0.217089	-0.132805	-0.191105	-0.0448225	-0.0559653	-0.0966148	-0.106493	-0.0442754	0.0176184	-0.0595341	-0.0896401	0.0308337	-0.0633285	0.0571898	-0.0271992
17760	Mtap6	-0.076231	-0.0831737	-0.151852	-0.360647	-0.0800608	-0.163717	0.0642457	-0.142659	-0.328186	-0.0206647	0.0531569	-0.0343294	0.200576	0.0623502	0.0856186
17761	Mtap7	0.0854531	-0.0982149	0.222176	-0.0453486	0.00610953	0.0696278	-0.170298	0.146135	0.124788	0.0406086	-0.106058	-0.121883	-0.17814	-0.182099	0.0640789
17762	Mapt	-0.0548057	0.142203	0.0514085	-0.0347415	0.27771	-0.0588876	0.188963	-0.0986189	-0.0156031	0.196426	0.00108127	-0.0030006	0.0478416	-0.148946	0.0202197
17763	Mtcp1	0.120487	0.0543388	0.299435	-0.149236	0.344672	-0.181233	-0.111569	0.0733583	-0.104854	-0.107693	0.061234	-0.240486	-0.104673	-0.164843	0.105616
17764	Mtf1	0.138649	0.237211	0.280961	0.107862	-0.0786101	-0.0138818	0.12175	0.189971	0.00358856	0.0104643	0.187431	0.0349	0.0719697	0.0964399	0.0831572
17765	Mtf2	-0.0107833	-0.00716586	0.00019202	-0.0967756	0.117372	-0.0876868	0.0177192	0.0360067	-0.0368267	0.00496559	-0.103868	-0.180772	-0.078983	-0.0680533	-0.0439191
17766	Nudt1	-0.643137	-0.663924	-0.548576	-0.32187	-0.253671	-0.243976	-0.326887	-0.253714	-0.163238	-0.315589	-0.337798	0.0613625	-0.000761391	-0.0429362	-0.179166
17768	Mthfd2	-0.0443948	-0.113549	-0.0371167	0.392007	0.0643291	-0.190895	-0.145423	-0.0986449	0.222973	-0.0919376	-0.109294	-0.255795	-0.141168	-0.170823	-0.278328
17769	Mthfr	-0.0430885	-0.22944	-0.195603	0.0861297	0.0402969	0.0264221	0.0557545	-0.0998046	0.250854	0.0399376	-0.156668	-0.0871572	0.128527	-0.0608691	0.00805698
17772	Mtm1	0.109526	0.000335046	0.172834	0.122915	0.0470947	-0.0192053	-0.0130076	0.0834854	0.117283	0.00460975	0.0295572	-0.0991738	0.0162146	-0.0597909	0.0239252
17775	Laptm4a	-0.00403478	-0.0854279	-0.0149646	-0.0767115	-0.143633	-0.0685514	-0.124647	0.0173244	-0.0763106	-0.13348	-0.028559	-0.0930756	-0.0677784	0.00373004	-0.0281582
17776	Mast2	0.12285	0.255267	0.247851	-0.0352806	0.0420856	0.138262	0.204069	0.114372	-0.040842	0.139368	-0.00265344	0.0127588	-0.0538515	-0.136132	-0.00821486
17777	Mttp	0.831722	-0.135045	-0.0347597	0.110522	0.0865837	0.510484	-0.169793	-0.0588723	-0.0102733	-0.0227033	0.0129542	-0.308284	-0.0217937	-0.0111583	-0.107841
17826	Mtvr2	-0.135824	-0.132327	-0.216375	0.0767549	-0.0887073	0.0446783	-0.0274421	-0.0697839	0.10327	0.13108	-0.101871	0.0786317	0.00301442	0.0447206	-0.075356
17827	Mtx1	0.175801	0.139602	0.289386	0.231579	-0.101498	0.114772	0.0337878	0.174603	0.0438752	0.0245429	0.100139	0.0391102	-0.00567502	-0.0146435	-0.0875649
17828	Muted	-0.0566014	-0.121384	-0.108504	-0.177019	-0.145573	-0.121338	-0.082415	-0.0604347	-0.0300814	-0.105314	-0.0550682	-0.119805	-0.0160994	-0.00699853	0.0918694
17846	Commd1	-0.156289	-0.198681	-0.0924822	-0.331091	0.00988128	-0.107561	-0.0375343	-0.0106484	-0.0685696	-0.0227358	-0.208529	-0.159801	-0.0473827	-0.126695	0.0539918
17847	Usp34	0.198197	0.0385793	0.135466	0.032915	0.0808026	0.0106124	-0.0936056	0.107457	0.00764068	-0.0587591	0.0773711	-0.110213	-0.0548138	0.0493613	0.0520968
17850	Mut	-0.0753937	-0.136867	-0.0832435	0.0387051	-0.142526	-0.169382	-0.248	-0.00360309	0.0225161	-0.0739142	0.00605087	-0.0879374	-0.105082	0.0856913	-0.0101381
17855	Mvk	-0.0210469	-0.195266	-0.287957	0.217176	-0.111823	0.0344018	0.0184206	-0.0081994	0.396189	-0.125934	-0.51398	-0.458532	-0.300294	-0.234222	-0.334967
17857	Mx1	-0.314601	0.156839	-0.112264	-0.812174	0.280075	0.0343758	0.448534	-0.17734	-0.287984	0.110969	0.0158453	0.364822	0.307541	-0.0492307	0.540035
17858	Mx2	-0.126883	0.163186	-0.143682	-0.0897353	0.18044	-0.0725739	0.0940032	-0.070951	0.031555	0.114505	0.082617	0.136926	0.0134341	0.155348	0.203907
17864	Mybl1	0.21813	-0.0109318	0.49571	0.371082	0.418687	0.0195307	0.0921412	0.0623204	0.0820214	0.234746	0.0489025	-0.149697	0.151975	-0.384487	-0.240158
17865	Mybl2	0.0448019	-0.177627	0.168183	0.0211891	0.276985	0.0509983	-0.0621335	-0.0157511	0.0840981	0.0928138	0.197015	0.203211	0.312509	0.0130807	0.259924
17868	Mybpc3	-0.700939	-0.10607	-0.518171	-0.222374	0.149054	-0.402531	-0.0983743	-0.375797	-0.0392137	0.0801259	-1.16022	-0.861808	-1.15252	-1.01784	-0.977056
17869	Myc	0.0466586	0.191069	0.223962	0.187769	0.0668687	0.047564	0.0445556	0.240026	0.10579	0.0955852	0.0049153	0.00582068	-0.141598	0.0209788	-0.0770633
17872	Ppp1r15a	0.193736	0.426874	0.195029	0.394737	0.182435	0.0318683	0.330425	-0.0405796	0.268267	-0.031006	0.2863	0.124433	0.189852	0.0506918	0.159831
17873	Gadd45b	-0.632386	-0.41812	-0.766447	-0.682517	-0.131813	0.00192533	-0.00278735	-0.00488521	-0.158873	0.0477165	-0.879306	-0.244994	-0.463973	-0.117744	-0.355662
17874	Myd88	-0.326497	-0.217621	-0.239538	-0.154565	-0.221492	-0.18873	-0.0782113	-0.154878	-0.171784	-0.278887	-0.0106648	0.127102	0.128745	0.0739954	-0.0278841
17876	Myef2	-0.132598	-0.212696	-0.242263	-0.0391306	-0.1026	-0.00252175	-0.0635245	-0.0931296	0.0736835	-0.0602017	-0.196224	-0.0661479	-0.0470528	-0.0470908	-0.0834104
17886	Myh9	-0.18949	-0.176617	-0.487445	-0.605854	0.243256	-0.0796062	-0.0573559	-0.144523	-0.223553	0.129707	-0.137913	-0.0280296	-0.0186521	0.205009	0.244388
17888	Myh6	-0.133688	0.0609416	-0.014391	0.106583	-0.0173402	-0.343188	0.229997	-0.046868	0.0645168	0.210643	-0.332965	-0.542466	-0.163909	-0.365442	-0.375031
17896	Myl4	-0.181556	0.0762741	0.15766	-0.194837	0.0823055	-0.0245297	0.221238	0.00559601	-0.181589	0.409207	-0.209144	-0.0521168	-0.0641797	-0.361208	-0.195895
17904	Myl6	-0.167026	-0.17731	-0.302692	-0.143538	-0.0685924	-0.0105255	-0.0135297	-0.0624286	-0.00702249	0.0601256	-0.24953	-0.0930303	-0.0857502	-0.00926665	-0.113015
17909	Myo10	0.0304609	0.0132381	-0.203255	-0.259906	-0.0449847	-0.00767274	-0.0444881	-0.0604701	0.00379269	-0.0681398	-0.125711	-0.163844	-0.183437	0.0170742	0.137988
17912	Myo1b	-0.183234	0.154072	0.0361449	-0.163385	0.104709	-0.245789	0.0432594	-0.204011	-0.384383	0.0450893	0.518549	0.455994	0.407737	0.278394	0.297552
17913	Myo1c	-0.128118	0.0570649	-0.180195	-0.280265	0.00200788	-0.0233717	0.119006	-0.130579	-0.12742	0.0139854	-0.128602	-0.023855	-0.0666608	-0.0789857	0.0242435
17918	Myo5a	0.103708	0.116363	0.19279	0.0855409	0.0836117	-0.000560146	-0.108025	0.0479905	-0.055245	-0.116849	0.163403	0.0591345	-0.0609856	0.0186029	0.0226169
17920	Myo6	0.0557457	-0.299954	-0.358795	-0.445669	-0.0857207	-0.00711812	-0.151819	-0.218759	-0.224002	-0.206299	-0.0568544	-0.119718	0.0912806	0.0831817	0.164812
17921	Myo7a	0.0211324	-0.251442	0.315982	0.877104	-0.0792992	-0.105418	-0.280208	0.0297779	0.71653	-0.0746487	-0.0261051	-0.152656	-0.0548708	-0.312309	-0.186679
17925	Myo9b	0.0736235	0.195084	0.145741	-0.0902273	0.152403	0.107179	0.0956036	0.0920068	-0.00332189	0.161496	-0.0106263	0.0229293	-0.110107	-0.0643605	0.076279
17931	Ppp1r12a	0.0165964	-0.0152068	-0.080288	-0.101599	0.0283316	0.00686715	-0.00372561	-0.0103282	-0.112724	-0.0413257	-0.0927276	-0.102457	-0.0812464	-0.0227677	-0.103852
17936	Nab1	0.0338676	-0.0168215	-0.151886	-0.083464	-0.145989	-0.0181195	-0.0781752	-0.0844753	-0.0937392	-0.0623253	-0.0338008	-0.0857879	-0.0951545	0.0336097	-0.044076
17937	Nab2	-0.232758	-0.302338	-0.530423	-0.753497	-0.406399	-0.274862	-0.412548	-0.348403	-0.747567	-0.320711	0.45183	0.409726	0.34162	0.633849	0.45776
17938	Naca	-0.0935238	-0.0651572	-0.0169071	0.00444589	-0.031714	-0.0657297	-0.127755	-0.0272753	-0.0773297	-0.105266	-0.0299814	-0.00218732	-0.0925793	-0.0403497	-0.111757
17939	Naga	-0.10425	-0.075702	-0.0860012	-0.0315498	0.0995265	0.191001	-0.0709508	-0.00225737	-0.00569039	0.0344218	-0.0664252	0.228826	-0.0616741	0.0173185	-0.0405659
17954	Nap1l2	-0.105695	-0.395896	-0.468762	0.19468	-0.0130973	-0.149855	-0.333226	-0.101532	0.20628	0.0476097	-0.407276	-0.451436	-0.344606	-0.0400461	-0.395675
17955	Nap1l4	-0.175284	-0.176563	-0.248776	-0.0404244	0.0596585	-0.0862799	-0.0554208	-0.110106	-0.0145547	-0.032385	-0.0964117	-0.00740761	0.0247302	0.0422579	-0.070542
17957	Napb	0.198288	-0.0595847	0.17245	0.0992662	0.00596198	-0.0208548	-0.0942684	0.0781878	0.103033	-0.0153412	0.0925584	-0.126585	0.0578747	-0.0017038	0.0963254
17961	Nat2	-0.145601	0.0555954	0.167138	0.152755	0.0185132	-0.0825877	-0.0815329	0.055262	-0.034683	-0.0871842	-0.01733	0.0456832	-0.154458	-0.129206	-0.204768
17965	Nbl1	0.241785	0.294275	0.136819	0.428263	0.342596	0.19996	0.210091	0.071511	0.328174	0.363446	0.173607	0.131782	0.0894223	0.108299	0.0735179
17966	Nbr1	-0.00635357	-0.0407295	-0.0387212	0.0615079	0.00751592	-0.00491398	-0.0498358	-0.0243885	0.0140125	0.00278155	-0.00129419	0.000145402	-0.0104005	0.0130386	-0.0487896
17967	Ncam1	0.0939329	-0.0327566	-0.0724768	-0.376988	-0.115556	0.0560514	0.0626266	0.0398307	-0.320625	-0.0542911	-0.311075	-0.348957	-0.215692	-0.198768	-0.254713
17973	Nck1	0.0816818	0.0781285	-0.0213922	0.0569383	0.0534353	0.0571666	0.067323	0.0398905	0.104491	0.157869	-0.0559012	-0.0804163	-0.0667067	0.00538151	-0.00834886
17974	Nck2	-0.122307	-0.10915	-0.111506	-0.235988	0.0664002	-0.00678276	-0.0114885	-0.119809	-0.128155	0.0553818	0.0132847	0.128809	0.110946	0.00498164	0.121117
17975	Ncl	0.0158593	0.11065	0.333367	0.291181	0.0562233	-0.0796163	-0.117346	0.0770617	0.103643	-0.0366324	0.161825	0.066349	-0.0661716	-0.094481	-0.025714
17977	Ncoa1	0.293194	0.319394	0.0837283	0.255015	0.115719	0.178173	0.269276	0.0347857	0.263238	0.155308	0.190054	0.0750328	0.139935	0.141111	0.198277
17978	Ncoa2	0.00972372	0.110963	0.160637	-0.112038	0.0202765	-0.00409172	0.0204111	-0.012792	-0.149153	-0.022543	0.207909	0.194093	0.117356	0.034479	0.170794
17979	Ncoa3	0.171847	0.104847	0.0985905	0.0528417	0.3004	0.0854187	0.0122481	-0.0433644	-0.0207782	0.0817508	0.319025	0.232597	0.226426	0.17707	0.245405
17988	Ndrg1	-0.0778179	-0.0667272	0.165139	-0.623607	0.204844	-0.264942	0.0577212	-0.0491956	-0.700304	-0.023206	0.190165	0.00304074	0.314613	-0.0241696	0.113468
17991	Ndufa2	-0.0558539	-0.109457	0.0282607	0.031054	-0.162271	-0.00326191	-0.108779	0.059755	-0.0453309	-0.204809	-0.0030877	0.0495043	-0.00240937	0.0284066	-0.0794726
17992	Ndufa4	-0.00157842	-0.0170212	0.140882	-0.0614981	-0.139712	-0.0448141	-0.0941655	0.0145066	-0.0968673	-0.109477	-0.00720023	-0.0504359	-0.0843445	-0.133575	-0.0425694
17993	Ndufs4	-0.164778	-0.150215	-0.198392	-0.136851	-0.288301	-0.0416994	-0.154237	-0.0509897	-0.0917762	-0.10631	-0.106504	0.0165751	-0.110525	0.040899	-0.0614283
17995	Ndufv1	-0.333138	-0.347044	-0.472928	-0.139127	-0.0799365	-0.0312077	-0.0441989	-0.124312	-0.000201531	-0.0458046	-0.248894	0.0530371	0.0539517	0.0997217	-0.109968
17997	Nedd1	0.0613663	0.0252375	0.158299	0.0917174	0.0800816	0.0168174	0.0503121	0.155917	0.0781887	0.174347	-0.0331813	-0.0777303	-0.00810678	-0.0355631	-0.0467101
17999	Nedd4	0.180359	0.155501	0.278179	-0.23355	-0.105741	0.0427931	0.132792	0.135382	-0.191183	0.0658675	0.103317	-0.0342492	0.0806085	-0.0394803	0.145683
18002	Nedd8	-0.197329	-0.222858	-0.321702	-0.0851887	-0.113076	-0.0395057	-0.0328423	-0.108999	-0.0254457	-0.087609	-0.200247	-0.0424233	-0.0102311	0.0124562	-0.140504
18003	Nedd9	-0.0485173	-0.112039	-0.109592	0.345866	-0.0266403	-0.107793	-0.147942	0.0580427	0.169836	-0.0370377	-0.0542201	-0.113495	-0.0901234	0.113414	-0.230251
18004	Nek1	-0.199664	0.0175264	0.375436	0.0797209	0.12507	-0.108978	0.0049557	0.233903	0.167255	0.0206137	0.0443619	0.135048	0.0317912	-0.097171	0.131896
18005	Nek2	-0.321663	-0.374848	-0.115116	-0.0222673	0.0449851	-0.270423	-0.126984	-0.157429	-0.108651	-0.110108	0.0771943	0.128434	0.325058	0.0348818	-0.00918985
18007	Neo1	0.0631005	-0.0660783	-0.0338215	0.0519314	-0.000984427	-0.00701788	-0.0962212	-0.113266	0.056332	-0.066732	-0.0270278	-0.0971462	-0.0571706	-0.106472	-0.0226271
18008	Nes	-0.566302	-0.401283	-0.507847	-0.642893	-0.134904	-0.366122	-0.0707528	-0.247668	-0.460312	-0.206684	-0.421734	-0.221553	-0.0912038	-0.161554	-0.239153
18010	Neu1	0.0904783	0.143094	0.279539	0.140549	-0.0064604	0.0931166	0.133403	0.158158	0.111119	0.0188611	0.0382322	0.0408705	0.0285411	-0.0831488	0.00880233
18011	Neurl1a	-0.236953	-0.87655	-0.131862	-0.106883	-0.250015	-0.0588532	-0.484796	0.0690567	0.222836	-0.0785124	-0.302048	-0.123948	0.0897057	-0.10113	0.0276701
18015	Nf1	0.0393398	0.000986618	0.10093	-0.0792245	0.0984671	-0.0893935	-0.0548282	0.0551475	0.0180358	-0.018118	0.00277569	-0.125958	-0.0530391	-0.0430068	0.100036
18016	Nf2	-0.0212688	-0.062293	-0.266623	-0.202409	-0.0818114	0.0484374	-0.049564	-0.114425	0.0661455	-0.0170535	-0.0976633	-0.0279571	-0.0849343	0.0545348	0.170891
18018	Nfatc1	0.344383	0.376964	0.227507	-0.0648113	0.207735	0.0305295	0.0743361	0.0432569	-0.10546	0.120806	0.17038	-0.143473	-0.132247	-0.0138695	0.129731
18019	Nfatc2	0.0771698	0.148427	0.148569	-0.000276371	-0.151654	-0.219017	-0.0056498	0.0849817	0.0374138	0.129386	0.366751	0.0705646	0.212675	0.303164	0.404441
18020	Nfatc2ip	0.256711	-0.0295558	0.0377104	-0.186025	0.137603	-0.176809	-0.164343	-0.204087	-0.174352	-0.111859	0.380025	-0.053495	0.245238	0.138228	0.391698
18021	Nfatc3	0.369664	0.299597	0.337141	0.221671	0.146349	0.112024	0.171298	0.228142	0.216449	0.0888953	0.147042	-0.110598	0.0187423	0.0380419	0.141819
18022	Nfe2	-0.126857	-0.185817	-0.279538	0.0392957	0.212766	-0.258676	-0.117499	-0.187049	0.0727408	-0.119298	-0.338518	-0.470337	-0.270199	-0.246029	-0.305073
18023	Nfe2l1	-0.00677293	0.00444486	0.0281805	0.0682824	-0.0478493	-0.0359504	-0.00725188	0.00103653	0.0987937	-0.0404188	0.019074	-0.0101035	0.0073772	-0.00807003	0.0495852
18024	Nfe2l2	-0.0341277	0.219086	0.377551	0.175929	0.150627	0.075831	0.148419	0.222558	0.202403	0.23702	-0.015992	0.0939667	-0.0866593	-0.170985	0.0104821
18027	Nfia	0.0862156	0.313743	0.142342	0.10776	0.00681057	0.079103	0.123834	0.0344889	-0.0354255	0.0963826	0.0376103	0.0304977	-0.152298	-0.0702429	-0.105575
18029	Nfic	-0.470214	-0.174498	-0.196341	-0.430518	-0.309192	-0.140298	-0.07177	-0.164448	-0.13797	-0.0111484	-0.211832	0.118085	-0.109104	-0.179939	0.0807163
18030	Nfil3	0.00530385	-0.163659	-0.276063	-0.12103	0.00590357	0.132622	-0.16673	0.0850881	-0.115852	0.0481364	-0.134132	-0.00681376	-0.137203	0.227019	-0.128954
18032	Nfix	0.0673397	0.00364395	-0.1083	-0.161346	0.171618	0.0560266	0.107509	-0.143868	-0.145926	0.187971	0.0959189	0.0846058	0.199784	0.0603507	0.111339
18033	Nfkb1	-0.0368644	-0.0536855	-0.0264235	-0.27913	0.174764	0.000217865	-0.0220179	-0.0593316	-0.0737424	-0.0166657	0.142389	0.179471	0.174056	0.109481	0.347776
18034	Nfkb2	-0.0887746	0.108066	0.0573556	0.0871949	0.126095	-0.00931792	0.166449	0.113012	0.198652	0.0767398	-0.0685083	0.0109484	-0.0101254	-0.0128517	0.0429483
18035	Nfkbia	-0.244311	0.123947	-0.0783962	0.435993	0.0569242	0.0688539	0.155367	0.137008	0.32243	0.0983884	-0.0694969	0.243668	-0.0380774	0.145907	-0.18306
18036	Nfkbib	-0.163642	-0.0867659	-0.160104	0.0800552	-0.334721	0.259425	0.214114	0.183391	0.223631	0.0824163	-0.400685	0.0223822	-0.0998049	-0.0571907	-0.25711
18037	Nfkbie	-0.0992993	0.0321205	0.021858	-0.13178	-0.13597	-0.113838	0.16682	-0.0518386	-0.117533	-0.00483547	-0.0100886	-0.0246273	0.124611	-0.0837852	0.00415787
18038	Nfkbil1	-0.332162	0.0653843	0.123302	-0.155543	-0.0792023	-0.17205	0.127615	0.131038	-0.00055661	0.113695	-0.140187	0.0199242	-0.0779568	-0.132451	0.0147989
18041	Nfs1	-0.317279	-0.171842	-0.0686748	-0.160796	-0.0761062	-0.111781	-0.119448	-0.11177	-0.0979854	-0.105472	-0.0907704	0.114727	-0.0383761	-0.133866	-0.0279595
18044	Nfya	-0.139588	-0.0250153	-0.0437119	-0.0788905	0.060596	-0.0245919	0.0321039	-0.0195102	-0.038262	0.11951	-0.0884818	0.0265144	-0.0313626	-0.0642801	-0.0478534
18045	Nfyb	0.0116419	-0.086975	0.035543	-0.0712428	0.0398876	0.0440698	-0.0204819	0.0596244	0.0235384	0.0484699	-0.00588881	0.026539	0.0606043	0.0181926	0.0888924
18046	Nfyc	0.380308	0.290139	0.240142	0.310953	0.0637777	0.167602	0.22217	0.1483	0.195439	0.218434	0.0120584	-0.200647	-0.0559101	-0.0797839	-0.103456
18049	Ngf	-0.786264	-0.286938	-0.56541	-1.05658	0.117479	-0.283536	0.246396	0.0311866	-0.377339	0.0164828	-0.728607	-0.225879	-0.195274	-0.13201	-0.0493634
18073	Nid1	-0.0440592	0.0387918	0.0344361	-0.129271	-0.102449	-0.213845	-0.0560975	-0.167715	-0.258429	-0.259904	-0.0319265	-0.201712	-0.126816	-0.234078	-0.161084
18074	Nid2	0.0313525	0.22151	-0.518009	-1.84057	-0.221124	-0.235393	-0.044783	-0.51823	-1.51274	-0.184458	-0.0448985	-0.311644	-0.311192	-0.0451192	0.282929
18080	Nin	-0.0810964	-0.114694	0.0458707	0.0351504	0.183144	-0.0786292	-0.0911195	0.102595	0.0721804	0.0185315	0.0317115	0.0341787	0.0552862	0.0884356	0.0687415
18081	Ninj1	0.153554	0.160864	0.227726	0.21084	-0.0559981	0.205028	0.127394	0.216054	0.0696842	0.169531	0.00170344	0.0531775	-0.0317666	-0.00996861	-0.139452
18082	Nipsnap1	-0.0942657	-0.0597594	-0.251296	0.176246	0.0900575	-0.0172036	0.0211242	-0.158346	0.0514282	0.0154653	-0.00352217	0.07354	0.0773614	0.0894279	-0.12834
18087	Nktr	0.113252	0.0292544	-0.00246253	-0.058855	0.139947	-0.0429086	-0.0170034	0.011501	0.00506388	-0.0140703	0.0191844	-0.136976	-0.0270733	0.033148	0.0831033
18099	Nlk	0.115005	0.079136	0.0159423	-0.0169986	-0.0306325	-0.0494233	0.0505406	-0.00107168	-0.0941998	-0.0254362	0.0589249	-0.105504	0.0303295	0.0419109	-0.0182763
18100	Mrpl40	-0.00656806	-0.0501043	0.203669	0.0843917	-0.284239	-0.061053	-0.00355844	0.112008	-0.0367398	-0.220013	0.265189	0.210704	0.311735	0.173528	0.144058
18102	Nme1	-0.271689	-0.275534	-0.267175	-0.081165	-0.0925531	-0.0750041	-0.145715	-0.0698324	-0.0323596	-0.12007	-0.155469	0.0412159	-0.0256502	0.0418735	-0.106664
18103	Nme2	-0.151545	-0.0756152	-0.171677	-0.0872472	-0.0971119	-0.0534136	-0.0252447	-0.0842639	-0.06401	-0.0141777	-0.14088	-0.0427486	-0.090509	-0.0534662	-0.117642
18104	Nqo1	0.192649	0.0279706	0.787236	-0.16405	0.62372	-0.0677122	0.37951	0.554622	-0.198621	0.50851	0.19899	-0.0613718	0.550529	-0.0336249	0.164418
18105	Nqo2	-0.229357	-0.161941	-0.130323	-0.142511	-0.145637	-0.0838144	-0.134037	-0.0666027	-0.113418	-0.20424	-0.00622191	0.139321	0.0216821	0.0574985	0.0228718
18106	Cd244	-0.0787271	0.0622169	-0.124199	0.0189213	-0.0155413	-0.0389074	0.145206	-0.19239	0.0504695	0.375688	-0.301032	-0.261212	-0.218043	-0.369223	-0.269484
18107	Nmt1	0.180434	-0.0869516	0.0374293	0.0785377	0.00183571	-0.0279753	0.00770403	-0.03085	-0.136146	-0.163083	0.129427	-0.0789827	0.224083	0.0611477	-0.0852568
18108	Nmt2	0.0343742	0.0381014	0.0340359	0.157739	0.0265687	-0.0990724	-0.042406	0.0310122	0.0765293	-0.0568342	-0.0154512	-0.148898	-0.0959585	-0.0184749	-0.096661
18111	Nnat	-0.10489	0.266999	-0.301511	0.333107	0.389979	0.0768164	0.469241	-0.0595971	0.0554566	0.403183	-0.238412	-0.0567053	-0.03617	0.00350209	-0.516063
18114	Rrp1	-0.317492	-0.270124	-0.381026	-0.241728	-0.113018	-0.0386398	-0.0556907	-0.193312	-0.0843821	-0.0326906	-0.265409	0.0134425	-0.0509765	-0.0776955	-0.108064
18115	Nnt	0.0524301	0.0748978	-0.0265774	-0.0639758	-0.00577198	-0.0815626	-0.0638328	0.00771926	-0.0316673	-0.0393868	-0.0363648	-0.170357	-0.175095	-0.0020681	-0.00405624
18117	Cox4nb	-0.432904	-0.199779	-0.233419	-0.131376	-0.171288	0.0598342	0.160549	0.070723	-0.0140794	0.0261933	-0.283626	0.209111	0.0767022	0.0205155	-0.166329
18120	Mrpl49	-0.0582811	-0.0825347	-0.127369	0.130669	-0.0376989	-0.0197703	0.0746533	0.0227115	0.150432	-0.00105068	-0.00644664	0.0320642	0.150741	0.143634	0.0133169
18127	Nos3	-0.0775229	-0.0143293	-0.051641	-0.0899538	0.141671	-0.108128	0.097664	-0.0324556	0.232174	0.230146	-0.383854	-0.414459	-0.271861	-0.364668	-0.061726
18128	Notch1	-0.657414	-0.563812	-0.470294	-0.61794	0.0264568	-0.328336	-0.333401	-0.282472	-0.333755	-0.118392	-0.380705	-0.0516274	-0.150294	-0.192884	-0.0965204
18129	Notch2	-0.0657139	0.0101986	-0.0491489	-0.0250539	0.0461545	-0.0284116	-0.10563	-0.138258	0.103692	-0.0676624	0.198499	0.235801	0.0826702	0.10939	0.327245
18132	Notch4	-0.0880192	0.01587	0.177922	-0.260327	-0.0449807	-0.286288	0.121595	0.133202	-0.09498	0.0450681	-0.0786421	-0.276911	0.0270833	-0.123362	0.0867046
18139	Zfml	0.213953	0.129239	0.229696	0.314716	0.18773	0.0101268	-0.0613429	0.0781192	0.0953238	-0.0482757	0.186025	-0.0178014	-0.00455656	0.0344485	-0.0333668
18140	Uhrf1	0.0803114	-0.0316889	0.267908	0.0280045	0.0728268	-0.0461671	0.0296559	0.0523763	0.0612822	0.121579	0.0210589	-0.10542	0.0824037	-0.194473	0.0543367
18141	Nup50	0.709531	-0.321028	-0.251446	-0.14146	-0.294351	0.610163	-0.0680472	-0.0492274	-0.00631003	-0.0887898	-0.127018	-0.226385	0.125963	0.0752005	0.00813181
18145	Npc1	-0.13339	-0.0923033	-0.131127	-0.112193	-0.0538054	-0.0233202	-0.0222161	-0.0607486	-0.065167	0.0297345	-0.0925395	0.0175303	-0.0224523	-0.0221614	-0.0455131
18146	Npdc1	0.0407815	0.0954048	0.127148	0.0457927	0.135009	0.187155	0.108009	0.10931	0.107999	0.0865663	0.0609205	0.207294	0.0735248	0.0430827	0.123127
18148	Npm1	0.0144303	-0.0486673	-0.117225	0.00799536	-0.0701366	0.0140215	-0.0170313	-0.0200421	-0.0187042	0.0238816	-0.0699944	-0.0704032	-0.0383584	0.0271887	-0.096694
18150	Npm3	-0.166424	-0.275335	-0.0390277	-0.0650331	-0.0524274	0.0641239	-0.0110247	0.0486186	0.0620333	-0.0425628	-0.0382763	0.192271	0.226034	0.0493701	0.0887901
18158	Nppb	-0.117906	0.136858	-0.733417	-0.334264	-0.0758486	-0.252705	0.122095	-0.0798954	-0.146465	0.165596	-1.0271	-1.1619	-1.04186	-0.373577	-0.8393
18159	Nppc	0.131637	1.30402	0.709363	0.714571	-0.209014	-0.154078	0.338838	-0.156832	0.587061	-0.272779	0.768827	0.483111	-0.196356	-0.0973683	0.641317
18174	Slc11a2	-0.2071	-0.194759	-0.319875	-0.220674	-0.288868	-0.0711194	-0.0633699	-0.100502	-0.0461677	-0.175642	-0.115893	0.020087	0.0154957	0.10348	0.0586125
18176	Nras	0.194319	-0.139187	-0.125736	-0.203465	-0.0592981	0.145633	-0.0522392	0.00378801	-0.151469	-0.0137594	-0.19242	-0.241106	-0.105472	-0.0628955	-0.140424
18181	Nrf1	0.228023	0.201203	0.19345	0.376862	0.166789	0.0877021	0.158844	0.0811918	0.18513	0.175783	0.141095	0.000774253	0.0987358	0.0288373	-0.0506374
18186	Nrp1	-0.0254374	-0.113602	-0.0651591	-0.413063	-0.0953851	0.0811166	0.0530285	0.0685508	-0.287341	-0.10273	-0.515075	-0.408521	-0.348445	-0.381365	-0.389353
18187	Nrp2	-0.434535	0.266829	-0.248435	-0.252272	-0.146811	-0.471623	-0.121593	-0.336579	-0.379095	-0.285923	0.627692	0.590603	0.23927	0.539548	0.500869
18193	Nsd1	0.0896721	-0.0329107	-0.0310253	-0.0334986	-0.0659543	0.0999124	-0.00553717	0.0552043	0.101038	0.00116094	-0.0933973	-0.083157	-0.0660237	-0.00716767	0.0411395
18194	Nsdhl	-0.161534	-0.114296	-0.12279	0.307674	-0.250825	-0.0219808	-0.0756579	-0.0360569	0.108832	-0.0693833	-0.334291	-0.194738	-0.295654	-0.247558	-0.533133
18195	Nsf	0.0456483	0.863672	0.170559	0.252533	0.00332853	-0.0610787	0.373138	0.110644	0.0788414	-0.064007	0.205488	0.0987608	-0.285047	0.145573	0.0317957
18196	Nsg1	-0.145918	-0.552763	-0.300882	-0.338304	-0.119653	-0.12067	-0.461416	-0.208694	-0.30813	-0.333195	-0.0866736	-0.061426	0.00467338	0.00551437	-0.0564993
18201	Nsmaf	0.0982508	-0.00653954	0.0657656	-0.0648313	0.243449	0.0841191	-0.0986568	0.0153283	-0.0396967	0.072095	0.229648	0.215516	0.137531	0.179211	0.254783
18203	Ntan1	0.0050101	0.147901	0.105292	0.0681261	-0.110195	0.082095	0.0788921	0.108853	-0.0172684	0.0333374	-0.0432798	0.0338051	-0.112289	-0.0397193	-0.128674
18205	Ntf3	-0.342609	-0.181577	-0.240171	0.974511	0.166235	-0.0487422	-0.141239	0.0426358	0.837333	0.141816	-0.0487505	0.245116	-0.0084127	0.234057	-0.185929
18209	Ntn3	-0.106472	-0.128104	-0.0489074	-0.387445	-0.174033	0.026654	-0.151471	0.13725	0.0176471	0.047477	-0.27646	-0.143334	-0.299828	-0.090303	0.128632
18214	Ddr2	-0.00596302	-0.102987	0.0549344	-0.690288	-0.128483	-0.150824	-0.152853	-0.0514378	-0.492463	-0.187645	-0.227679	-0.37254	-0.277545	-0.334051	-0.0298543
18218	Dusp8	-0.525336	-0.146956	-0.525171	-0.314305	-0.192748	-0.242999	-0.0196933	-0.0646004	-0.0303903	0.0944233	-0.355807	-0.0734699	-0.228544	0.104764	-0.071892
18220	Nucb1	-0.084406	-0.0584305	0.0581409	-0.0793634	-0.063348	-0.167488	0.0717795	-0.0723046	-0.00703364	-0.015238	-0.00102474	-0.0841063	0.129185	-0.13147	0.071305
18221	Nudc	-0.213102	-0.201543	-0.362453	-0.065905	-0.128306	-0.0585414	-0.0405431	-0.139984	-0.0584842	-0.0033229	-0.204769	-0.0502087	-0.0437696	0.0176996	-0.197349
18222	Numb	0.0646465	0.240554	0.07822	0.117165	0.0673847	0.0102118	0.0519125	-0.0223986	0.0334367	0.0719849	0.145164	0.090729	-0.0434775	0.0445451	0.0614356
18223	Numbl	0.158147	0.146898	0.130592	0.090263	0.30415	0.222421	0.296086	0.179195	0.164858	0.312603	0.0345356	0.0988091	0.183723	0.0831384	0.10913
18226	Nup62	-0.453182	-0.332371	-0.430459	-0.376219	-0.166706	-0.143304	-0.0978466	-0.161461	-0.156074	-0.203722	-0.194912	0.114966	0.0396125	0.0740854	0.0252331
18227	Nr4a2	-0.145484	-0.0466658	0.450129	0.111176	-0.0175995	-0.0576996	-0.00508295	0.400297	0.0183554	0.0994977	-0.0632923	0.0244917	-0.0217094	-0.113124	-0.156113
18230	Nxn	-0.118035	-0.0734047	-0.259602	-0.28184	-0.0651047	-0.0497679	-0.00117407	-0.156883	-0.298773	0.00200929	0.127699	0.195966	0.19993	0.230419	0.110765
18242	Oat	-0.0964571	-0.125194	-0.0221886	0.157932	0.127137	-0.00897643	-0.0483767	0.0253199	0.0701594	0.093753	-0.114554	-0.0270728	-0.0377366	-0.067045	-0.202327
18245	Oaz1	-0.257514	-0.146278	-0.23762	-0.221753	-0.0791126	-0.00193279	-0.0575873	-0.101037	-0.0400987	-0.0234981	-0.199729	0.0558523	-0.111038	-0.0631454	-0.0180742
18247	Oaz2	0.161577	0.0760122	0.174013	0.238933	0.167611	0.128178	0.0841618	0.0787973	0.144505	0.0987867	0.0917252	0.0583257	0.0998748	-0.00349093	-0.00270288
18263	Odc1	-0.172735	-0.143193	-0.240733	0.0184007	-0.0217772	-0.113236	-0.0741656	-0.155679	0.0938013	0.0351911	-0.181544	-0.122045	-0.112516	-0.0964893	-0.106143
18286	Odf2	-0.0620153	-0.173953	-0.12876	-0.221883	0.00817718	-0.0159208	-0.0518208	-0.0416846	-0.0576458	-0.0700776	-0.120254	-0.0741592	0.00187824	-0.0331782	0.0439838
18293	Ogdh	0.0276568	-0.00712316	0.00839949	0.183799	-0.00593106	0.0588523	-0.0346158	-0.0301318	0.19815	0.0134647	-0.0225709	0.00862461	-0.0500635	-0.0611022	-0.00822011
18294	Ogg1	-0.273558	-0.292772	-0.453408	0.092215	0.123441	-0.0827606	-0.0369739	0.0242886	0.0759896	-0.0246722	-0.129478	0.06132	0.126321	0.348219	-0.145703
18295	Ogn	0.526519	0.890327	0.0727948	-0.455022	0.2646	0.304338	0.444575	0.15508	-0.557397	0.163078	0.164188	-0.057993	-0.281564	0.246473	0.0618128
18301	Fxyd5	-0.234407	-0.218171	-0.105538	0.177684	-0.132503	-0.184715	-0.0862044	0.0627391	-0.0289779	-0.0772191	-0.102145	-0.0524536	0.0298208	0.0661317	-0.308807
18302	Oit3	-0.278669	-0.485133	-1.2795	-0.0381496	0.00988128	-0.0898339	-0.377864	-0.742614	-0.0774526	0.0511149	0.0541127	0.242948	0.161381	0.590995	0.0148098
18378	Omp	-0.341947	-0.191096	-0.238817	-0.0148347	0.00166078	0.0428123	0.119056	-0.101312	0.23662	0.0522956	-0.429645	-0.0448853	-0.119493	-0.29214	-0.178191
18389	Oprl1	-0.309621	-0.261768	-0.160262	-0.55314	-0.00306833	-0.200616	0.165102	-0.160762	-0.676057	-0.0635145	-0.416576	-0.307571	0.0102934	-0.417076	-0.539494
18391	Sigmar1	-0.3003	-0.21595	-0.292033	-0.155193	-0.177974	-0.079289	-0.0289018	-0.0943409	0.0586984	-0.136741	-0.211462	0.00954983	-0.0244132	-0.0137701	0.00243017
18392	Orc1l	0.0388708	0.114701	0.255071	0.0783859	0.126909	-0.0203164	0.0144345	0.156657	0.0261006	0.0810686	0.115234	0.0560467	0.0149673	0.0168199	0.0629485
18393	Orc2l	0.20181	-0.0551262	0.080862	0.173861	0.0574859	0.0838133	-0.0728649	0.0421027	0.0299123	-0.0337413	0.186251	0.0682549	0.168513	0.147492	0.0423026
18399	Slc22a6	0.018858	0.261912	-0.0198518	-0.0324747	0.034756	-0.0835372	0.158154	-0.0783658	-0.0590935	0.39502	-0.239201	-0.341596	-0.342959	-0.297715	-0.26582
18408	Slc25a15	0.274909	0.781164	0.272065	0.310482	0.0135077	0.275435	0.603463	0.194035	0.0706613	0.141659	0.237236	0.237762	0.0595346	0.159206	-0.00258508
18412	Sqstm1	-0.0313739	-0.0572216	-0.232612	-0.0614757	0.0252501	0.024477	0.0792294	-0.0650027	0.0806955	0.0314385	-0.127034	-0.0711827	0.00941737	0.0405756	0.0151376
18414	Osmr	0.278074	-0.149445	0.329924	-0.538479	-0.132322	0.0739006	-0.165802	0.111949	-0.573686	-0.1567	0.118393	-0.0857804	0.102036	-0.0995816	0.0831866
18415	Hspa4l	-0.0405533	-0.170291	-0.020512	0.0662611	-0.0785205	-0.0587236	-0.0640089	-0.0351597	0.061696	-0.087888	-0.0339996	-0.05217	0.0722827	-0.0486474	-0.0385648
18417	Cldn11	-0.786998	-0.861536	0.830175	-0.797759	-0.133854	-0.824095	-0.729238	0.99443	-0.752089	-0.296172	-0.60248	-0.639577	-0.470183	-0.438226	-0.55681
18424	Otx2	0.129224	0.0134498	-0.234091	0.0307313	0.158307	-0.0150845	0.158454	0.0559268	0.0246488	0.406471	-0.250172	-0.394481	-0.105168	0.039845	-0.256255
18432	Mybbp1a	-0.184408	-0.0893725	-0.0204156	0.0374856	0.0724831	-0.135848	-0.227551	-0.08531	-0.0518006	-0.183305	0.156955	0.205515	0.0187768	0.0920606	0.0676689
18438	P2rx4	-0.209587	-0.173332	-0.066848	0.161604	-0.111925	-0.0443754	-0.0499387	0.0398037	0.209236	-0.0319936	-0.166787	-0.00157576	-0.0433936	-0.0601354	-0.119155
18440	P2rx6	-0.2472	0.128373	0.0287889	-0.179021	-0.0475819	-0.210533	0.0923895	-0.105107	-0.196764	-0.184635	0.147871	0.184537	0.111887	0.0139746	0.130128
18442	P2ry2	-0.325094	0.17737	0.140895	0.579123	0.0471264	-0.163096	0.148527	0.231678	0.807169	0.0978951	-0.397612	-0.235614	-0.426455	-0.306829	-0.169567
18451	P4ha1	-0.0342132	0.13529	-0.20215	-0.27359	-0.20926	-0.0889911	-0.0231319	-0.0878714	-0.237267	-0.18331	-0.162865	-0.217643	-0.321287	-0.0485862	-0.126542
18452	P4ha2	-0.230509	-0.0316921	-0.0099558	-0.0750863	0.00862949	-0.336687	-0.0236431	0.035158	-0.0159805	-0.0521018	-0.0714047	-0.177583	-0.0633556	-0.0262909	-0.0122989
18453	P4hb	-0.210797	-0.216399	-0.269938	-0.234296	-0.187702	-0.0954021	-0.106673	-0.106206	-0.145484	-0.16552	-0.190718	-0.075323	-0.0809917	-0.026986	-0.101906
18457	Pldn	-0.0879108	-0.0613601	0.330519	-0.329709	0.0310422	-0.0735006	0.0318027	0.205545	-0.108368	-0.0597648	-0.215009	-0.200598	-0.121846	-0.339982	0.006333
18458	Pabpc1	0.00272518	-0.0124868	0.00117741	-0.0233441	-0.0208182	-0.0291714	-0.0386054	-0.0229696	-0.0754777	0.0192235	0.0250901	-0.00680657	-0.00102851	0.000943066	-0.0270435
18472	Pafah1b1	-0.0699466	0.00684667	-0.111527	0.105962	0.0510272	-0.00653201	-0.00265791	-0.0354377	0.028875	-0.0127162	-0.0874481	-0.0240335	-0.0969527	-0.0113585	-0.164535
18475	Pafah1b2	-0.0158999	0.0433151	-0.0590915	0.026864	-0.0663375	-0.0122768	0.11896	0.0632869	0.001316	-0.030751	-0.0646001	-0.060977	0.0110447	0.0577783	-0.0901481
18476	Pafah1b3	-0.301062	-0.147791	-0.427192	-0.262864	-0.134339	-0.111743	-0.0631674	-0.175049	-0.128838	-0.054896	-0.255098	-0.0657792	-0.170474	-0.00295462	-0.121072
18477	Prdx1	-0.00132782	-0.0509566	0.0722803	-0.0635405	-0.0496274	-0.0484059	-0.0212357	0.0632144	-0.0655402	-0.0841333	-0.00300397	-0.0500821	0.0267169	-0.0120699	-0.00500363
18479	Pak1	-0.172016	-0.381577	-0.603128	-0.405058	-0.153857	0.0292675	-0.0422681	-0.169308	-0.110139	0.0793475	-0.520331	-0.319048	-0.181022	-0.0865107	-0.225413
18481	Pak3	-0.312301	-0.137193	-0.245826	0.421136	0.00679398	-0.164265	-0.0649716	0.199054	0.537514	-0.102246	-1.07179	-0.923751	-0.999565	-0.626907	-0.955409
18483	Palm	-0.00385801	0.0900401	0.0564259	-0.0644143	0.0697182	0.0500188	0.00899034	0.00833833	-0.0183953	0.00176378	0.166201	0.220078	0.0851513	0.118113	0.21222
18484	Pam	-0.0625745	-0.110293	-0.0332787	-0.0477789	-0.0227933	-0.181991	-0.30048	-0.31254	-0.294032	-0.191847	0.207238	0.087821	0.0170501	-0.0720237	-0.0390156
18491	Pappa	-0.161328	-0.285029	-0.0386457	-0.103105	0.169423	-0.0441479	-0.243715	0.104628	-0.116469	0.0349452	-0.477091	-0.359911	-0.435777	-0.333817	-0.490455
18514	Pbx1	0.216964	0.397629	0.313077	0.0610127	0.0216557	0.184547	0.208795	0.17452	-0.029819	0.0924068	0.0865055	0.0540883	-0.102329	-0.0520513	-0.00432619
18515	Pbx2	0.0720296	0.16003	0.132619	0.145695	0.193026	0.115627	0.168946	0.0250429	0.0884458	0.196961	0.1227	0.166298	0.131616	0.0151241	0.0654511
18516	Pbx3	0.289054	0.145348	0.187497	0.0423024	-0.0520724	0.0747712	0.213146	0.143121	-0.0864778	0.00745219	0.119032	-0.0952509	0.18683	0.0746549	-0.00974857
18518	Igbp1	-0.0457982	-0.0421641	0.212449	0.0543105	-0.0232856	-0.0486478	-0.0661092	0.125962	-0.0353587	-0.0567475	0.00990888	0.00705925	-0.0140362	-0.0765778	-0.0797602
18519	Kat2b	0.248739	0.114802	0.104772	0.0152072	0.0257713	0.0624047	0.0403284	0.0115083	-0.0371371	0.0333385	0.0491024	-0.137232	-0.0253707	-0.0441617	-0.00324192
18521	Pcbp2	-0.0716858	-0.00700165	-0.0927674	0.0128865	0.0394387	-0.0634306	-0.0441741	-0.0651009	-0.0483829	0.0174669	-0.0096518	-0.00139665	-0.0468242	0.0180146	-0.0709212
18530	Pcdh8	0.030818	0.984725	0.176576	0.795584	-0.15235	-0.286489	0.331542	-0.116994	0.128107	0.131724	0.897734	0.580427	0.244551	0.604164	0.230257
18536	Pcm1	0.259078	0.126467	0.152652	0.186497	0.0850886	0.0356328	-0.0159942	0.106836	0.0712747	0.0534113	0.0598568	-0.163588	-0.0826042	0.0140404	-0.0553657
18537	Pcmt1	-0.0911024	-0.172032	-0.209735	-0.0696711	-0.102722	0.0034387	-0.0226006	-0.0696737	0.00859218	-0.0643502	-0.165002	-0.0704607	-0.0155703	-0.0249408	-0.0867385
18538	Pcna	-0.193912	-0.163078	0.0276641	-0.0564351	-0.144499	-0.115565	-0.171063	0.00251104	-0.0469741	-0.108853	-0.112547	-0.0342	-0.120533	-0.137701	-0.103086
18541	Pcnt	-0.115034	0.0678118	-0.190837	-0.104762	0.0506496	-0.0830709	0.00712488	-0.219091	0.119468	-0.0236275	-0.000919971	0.0310431	-0.0616069	-0.0291745	0.22331
18545	Pcp2	0.106048	0.117899	0.185269	-0.124286	-0.000845122	-0.0419172	0.168969	0.058992	0.0127849	0.298296	-0.168783	-0.316748	-0.117712	-0.29506	-0.0317121
18550	Furin	-0.0675691	-0.0835243	0.15468	0.178215	0.0524802	0.0336428	-0.0460518	0.196959	0.228221	0.0713993	0.0443759	0.145588	0.0818485	0.0866549	0.0943824
18551	Pcsk4	-0.0924307	-0.027868	0.0504655	-0.0217442	0.122742	-0.0153666	0.176569	0.2144	0.216782	0.214781	-0.151739	-0.0746748	0.0526981	0.012196	0.0867873
18552	Pcsk5	0.109118	-0.131417	0.313841	0.545034	-0.190422	-0.120298	-0.249942	-0.194793	0.146296	-0.0417956	0.809891	0.580474	0.691366	0.301257	0.411153
18553	Pcsk6	0.118084	-0.0568392	0.0260393	0.244265	0.594844	-0.148981	0.210089	-0.0674488	0.329751	0.19752	-0.280049	-0.547114	-0.0131216	-0.373537	-0.194564
18554	Pcsk7	-0.183996	-0.0358296	-0.217078	-0.0946852	0.107567	-0.0269585	0.0444578	-0.168278	-0.0116564	-0.0460898	0.159189	0.316226	0.239476	0.207989	0.242218
18555	Pctk1	-0.0977799	-0.0573142	-0.0719901	0.0250624	-0.0664795	-0.00887037	0.0322327	0.0225893	0.0687625	0.0799709	-0.262606	-0.173697	-0.173059	-0.168027	-0.218906
18557	Pctk3	0.218794	0.332838	0.188018	-0.0131825	0.260338	0.169224	0.0911724	0.100831	-0.0905752	0.0235217	-0.105732	-0.155303	-0.347398	-0.19292	-0.183125
18559	Pctp	-0.340983	-0.408604	-0.688376	0.164634	0.289302	0.0227054	-0.0605806	-0.475883	0.221354	0.244328	0.0739923	0.437681	0.422016	0.286485	0.130712
18563	Pcx	0.043109	0.137499	0.0112836	0.429678	-0.145807	0.133464	-0.0502597	0.13195	0.598736	-0.169305	0.397239	0.487593	0.20948	0.517905	0.566297
18566	Pdcd1	0.187514	-0.167444	0.25212	-0.603127	-0.522851	0.25808	0.0369735	0.338818	-0.260743	-0.0280177	0.771609	0.842175	0.976026	0.858307	1.11399
18567	Pdcd2	-0.0800661	-0.00160223	-0.0844724	-0.0179352	-0.049739	0.00241118	0.155403	0.0297068	0.0973356	0.0610899	-0.0973618	-0.0148845	0.0596435	0.0168174	0.017909
18569	Pdcd4	0.240119	0.341628	0.12264	0.149523	0.0229389	0.00751293	0.112047	-0.0433046	-0.1429	0.0513824	0.37257	0.139964	0.142989	0.206626	0.0801478
18570	Pdcd6	-0.125504	-0.226676	-0.32277	-0.134005	-0.168462	-0.0160623	-0.0983423	-0.112889	-0.053799	-0.119694	-0.16249	-0.0530485	-0.0341565	0.0473909	-0.0822848
18571	Pdcd6ip	0.205676	0.206269	0.0928286	0.143852	-0.00180849	0.0922889	0.180864	0.046172	0.110564	0.179577	0.0330372	-0.0803495	0.00763279	-0.0136194	-0.00025062
18572	Pdcd11	-0.0554743	0.0922886	-0.076185	-0.104714	0.0451924	0.0325543	0.0901734	-0.1518	0.0134475	0.117699	0.00945152	0.0974801	0.00733636	-0.0661638	0.127613
18573	Pde1a	0.200747	-0.238521	0.456681	-0.136793	-0.212253	-0.0430959	-0.410999	0.234827	-0.229782	-0.209845	0.104046	-0.139797	-0.068432	-0.117808	0.0110566
18574	Pde1b	-0.324515	-0.246276	-0.22393	-0.14764	-0.170846	-0.248681	-0.316724	-0.142035	-0.0471673	-0.0559528	-0.150147	-0.0743135	-0.220595	-0.0682523	-0.0496742
18577	Pde4a	-0.059353	0.239712	0.250613	-0.0119536	0.266733	-0.0836636	0.158088	0.038246	0.0032126	0.102914	0.232709	0.208399	0.151085	0.020342	0.247876
18578	Pde4b	0.605154	0.418394	0.568804	0.234893	0.300501	0.2603	0.274336	0.101391	-0.288161	0.136256	0.78609	0.441236	0.642031	0.318676	0.263037
18582	Pde6d	-0.280697	-0.343445	-0.234303	-0.209948	-0.310267	-0.0443182	-0.136592	-0.0349111	-0.062344	-0.116463	-0.274691	-0.0383124	-0.0678379	-0.0752999	-0.127088
18583	Pde7a	0.242419	0.166522	0.0311969	0.069394	0.22318	0.146864	0.125521	0.0775814	0.0203454	0.0958031	0.388682	0.293126	0.34768	0.435066	0.339633
18584	Pde8a	-0.0268601	-0.136749	-0.0893746	0.188492	0.071684	0.0436412	-0.020772	-0.0147887	0.0805187	0.0244998	0.0884682	0.158969	0.204445	0.163054	-0.0195047
18590	Pdgfa	-0.162282	-0.376771	-0.159673	-0.190071	-0.00498893	-0.0797605	-0.272301	-0.13157	-0.154871	-0.194316	-0.233406	-0.150884	-0.128936	-0.205303	-0.198206
18591	Pdgfb	-0.122529	0.032407	-0.343661	0.232387	0.155089	-0.00636909	-0.0350662	-0.153271	0.208084	0.156821	-0.153582	-0.0374221	-0.221056	0.0368075	-0.177885
18596	Pdgfrb	0.195923	0.362358	0.254374	-0.0235864	-0.0328684	-0.180204	0.131703	0.197441	-0.349334	0.0285689	0.179352	-0.196775	-0.0513026	0.122419	-0.146395
18597	Pdha1	-0.0336194	-0.261934	-0.176151	-0.119804	-0.177566	0.0223083	-0.176564	-0.0222398	-0.139935	-0.251358	-0.106361	-0.0504334	-0.020991	0.0475496	-0.126492
18601	Padi3	-0.0504694	-0.0682855	-0.438959	-0.723977	0.0553243	-0.219335	0.0615407	-0.165975	-0.763939	0.13789	-0.358785	-0.527651	-0.228959	-0.0858005	-0.398748
18602	Padi4	-0.30854	-0.00356687	-0.00947417	-0.228876	0.0356444	-0.401742	0.0501461	-0.0061808	-0.114752	0.0972964	-0.296198	-0.389399	-0.242485	-0.292904	-0.182074
18604	Pdk2	-0.00148948	0.150919	0.166094	0.276178	0.121597	0.10704	0.138847	0.0910133	0.226884	0.194258	0.0733136	0.181843	0.061242	-0.00176704	0.0240188
18605	Enpp1	0.182411	-0.351472	-0.217554	-0.0571552	0.214681	0.0142946	-0.526446	-0.234113	-0.293783	0.18307	0.0108479	-0.157268	-0.164126	-0.0057102	-0.22578
18607	Pdpk1	0.350309	0.273054	0.264613	0.111879	0.0231709	0.124643	0.148764	0.0993889	-0.00665685	0.116319	0.109376	-0.11629	-0.0149145	-0.0558483	-0.00915993
18611	Pea15a	-0.108715	-0.243516	-0.252243	-0.131642	-0.0861658	-0.00807021	-0.0732116	-0.0778647	-0.119442	-0.191849	-0.28753	-0.186885	-0.117226	-0.113152	-0.27533
18612	Etv4	-0.0897992	0.371093	0.0380882	0.176074	0.282018	-0.230002	0.427372	-0.00213585	0.166648	0.228122	0.372997	0.232794	0.429276	0.332773	0.363571
18613	Pecam1	0.0986714	0.10993	0.11099	0.493801	0.106171	0.000442733	-0.120945	-0.0934303	0.208947	0.148575	-0.138431	-0.23666	-0.369306	-0.342852	-0.423285
18616	Peg3	0.0191613	-0.19678	0.0303643	-0.828664	0.0613632	-0.253145	-0.161806	-0.225014	-0.995398	-0.16179	-0.106377	-0.378684	-0.0714028	-0.361755	-0.273111
18618	Pemt	0.0122911	0.0552859	0.0272636	0.123542	-0.11779	-0.0985734	-0.0234034	-0.0813628	0.00259154	-0.0780127	0.123959	0.0130941	0.0452693	0.0153322	0.00300765
18624	Pepd	-0.293348	-0.214773	-0.226524	0.0267141	-0.0416193	-0.109119	-0.0877302	-0.0735152	0.124231	-0.0811031	-0.223533	-0.0393043	-0.0964908	-0.0705246	-0.126016
18626	Per1	-0.143922	-0.176458	-0.245697	-0.504015	-0.193211	-0.0441206	0.0319064	-0.0755562	-0.206737	-0.157199	-0.213313	-0.113512	-0.00494885	-0.0431721	0.0839645
18627	Per2	0.27601	-0.0252278	-0.693724	-0.366789	0.218592	0.338771	0.577891	-0.45203	0.0386171	0.0222107	-1.08836	-1.02559	-0.485236	-0.846661	-0.68295
18631	Pex11a	0.404152	0.243079	0.581608	0.31356	0.116889	0.220445	0.139081	0.214255	0.170201	0.156055	0.279218	0.0955112	0.17522	-0.0881353	0.135858
18632	Pex11b	-0.185023	-0.140919	-0.107119	-0.0123339	-0.0570923	0.0317916	-0.0170936	-0.0856851	-0.0200805	-0.0366379	-0.062986	0.153828	0.0608398	-0.0415519	-0.0707325
18633	Pex16	-0.449579	-0.347522	-0.507807	-0.135693	-0.264924	-0.133747	-0.209105	-0.30098	-0.0605793	-0.237643	-0.0516064	0.264226	0.0868112	0.15522	0.0235075
18634	Pex7	-0.0937205	-0.186548	0.698987	-0.199235	-0.216508	0.164618	0.0389892	0.665538	-0.00912094	0.116938	-0.354456	-0.0961175	-0.128919	-0.387905	-0.164342
18636	Cfp	0.109299	-0.0427372	0.361207	-0.180848	0.232868	0.0591906	0.00870139	0.0234707	0.110189	-0.0261835	0.0694925	0.0193839	0.120931	-0.268244	0.36053
18637	Pfdn2	-0.0833009	-0.105445	-0.0980008	-0.0174541	-0.138344	-0.0244748	-0.0507158	-0.0133477	0.0432495	-0.0301057	-0.0835848	-0.0247586	-0.0288555	0.00106841	-0.0228811
18639	Pfkfb1	0.167717	-0.00708505	-0.15517	-0.0658052	-0.0164834	0.0773024	0.0943015	-0.023409	-0.0955787	0.0501871	0.053661	-0.0367533	0.155048	0.185422	0.0238875
18640	Pfkfb2	-0.0547351	0.04783	0.0586439	0.218599	-0.0684972	-0.0240651	-0.0780033	0.0797814	0.228358	-0.181723	-0.101485	-0.0708148	-0.227318	-0.0803473	-0.0917249
18641	Pfkl	-0.36461	-0.41795	-0.503408	-0.116668	-0.0615863	-0.117234	-0.222169	-0.125996	0.0163956	-0.0624688	-0.303677	-0.0563011	-0.107897	0.0737349	-0.170614
18642	Pfkm	-0.100795	-0.188531	-0.152244	-0.0584727	-0.0863049	0.0214917	-0.154098	-0.225633	-0.072931	-0.186364	-0.0076952	0.114591	0.0267373	-0.0810842	-0.0221536
18643	Pfn1	-0.224075	-0.0360376	-0.161232	-0.0515645	-0.148352	0.093455	0.14825	0.128718	0.023303	0.20604	-0.284962	0.0325677	-0.100675	0.00498778	-0.210095
18645	Pfn2	0.245406	0.0151023	-0.169517	0.429874	-0.0997998	0.275861	0.100784	-0.117083	0.337871	-0.1712	-0.258911	-0.228456	-0.173229	-0.206476	-0.350914
18647	Pftk1	0.310899	0.19816	-0.00826466	-0.182942	0.286318	0.145601	0.191577	0.166245	-0.116295	0.236817	-0.200201	-0.365499	-0.206784	-0.0256908	-0.133553
18648	Pgam1	0.00664853	-0.184204	-0.21552	0.0360493	-0.156996	0.0219563	-0.110039	-0.0110234	0.0528178	-0.093171	-0.1286	-0.113292	-0.0544347	0.0758966	-0.111831
18655	Pgk1	-0.0606234	-0.206937	-0.181271	-0.0805746	-0.0998461	-0.0443166	-0.148417	-0.0483757	-0.0198507	-0.109961	-0.0789768	-0.0626701	-0.0204575	0.0539182	-0.0182529
18669	Abcb1b	0.820426	-0.119094	0.313138	0.786551	-0.0736515	0.423838	-0.0434464	0.0351153	0.58281	-0.0776196	0.340883	-0.0557058	0.416531	0.0628606	0.137142
18670	Abcb4	-0.323322	-0.317874	0.204249	-0.291019	0.0797833	-0.136773	-0.268163	-0.435746	-0.311324	0.104753	1.05748	1.24403	1.10719	0.417488	1.03718
18671	Abcb1a	0.618608	0.0200104	0.417013	0.796501	-0.301861	0.530012	-0.0722488	-0.026156	0.552752	0.0706222	0.284292	0.195695	0.192033	-0.158877	0.040542
18673	Phb	-0.324562	-0.213168	-0.302266	-0.07124	-0.16378	-0.0426879	-0.0494737	-0.0901632	0.0693674	-0.0683116	-0.268865	0.0130092	-0.10517	-0.0567621	-0.128257
18674	Slc25a3	-0.0235322	-0.0779425	-0.186101	-0.00719988	-0.134817	-0.0111279	0.0114471	-0.0637386	0.0842039	-0.0108846	-0.112409	-0.100005	-0.0230198	0.0099535	-0.0210056
18676	Phf2	0.330285	0.236513	0.431893	-0.309123	0.0454453	0.168924	-0.00409538	0.23491	-0.0150884	0.0931711	0.300847	0.139486	0.0602387	0.103865	0.594882
18679	Phka1	0.293585	-0.0216134	0.183026	0.224106	0.154942	0.206724	-0.0181471	0.141313	0.16188	0.15421	0.0315628	-0.0552985	0.0350292	-0.0101504	-0.0306628
18682	Phkg1	0.339466	0.331168	0.331675	-0.156982	0.529888	-0.0204886	0.0886076	0.312412	0.0763184	0.272477	0.0599127	-0.300042	-0.182648	0.0406495	0.293213
18685	Phtf1	0.0200035	-0.1617	0.00910028	-0.147926	-0.0315256	-0.0319604	-0.261739	-0.105137	-0.248012	-0.156453	0.214412	0.162448	0.114373	0.100174	0.114326
18689	Phxr4	-0.0142636	0.182128	-0.322061	-0.602518	-0.192086	-0.0540058	0.118026	-0.122619	-0.0103441	0.241224	-0.29002	-0.329763	-0.354122	-0.0905785	0.302154
18693	Pick1	-0.140499	-0.0960002	-0.178224	0.0220754	-0.0301137	-0.0699768	-0.116907	-0.0610994	-0.0419365	-0.000191152	-0.0448225	0.0256995	-0.0657293	0.0723021	-0.108834
18700	Piga	-0.0600968	0.241567	0.611906	0.43993	-0.261136	0.0363283	-0.0387826	0.0839583	0.122054	-0.154885	0.775924	0.872349	0.495574	0.247976	0.458048
18701	Pigf	0.224241	0.0487011	0.136709	0.193198	-0.0462407	0.0337633	-0.00110511	0.161752	0.00976991	-0.0689033	0.144094	-0.0463843	0.0942875	0.169137	-0.0393346
18703	Pigr	0.252046	0.274271	0.0765341	0.217262	0.328243	0.155175	0.327891	0.0353666	0.172583	0.528527	-0.194877	-0.291748	-0.141258	-0.236045	-0.239556
18704	Pik3c2a	0.314711	0.275941	0.14516	0.00815027	0.210203	-0.0790945	-0.113669	-0.083148	-0.0726332	0.0110504	0.203612	-0.190194	-0.185999	-0.0246963	0.122828
18706	Pik3ca	0.193107	0.131013	0.0333822	0.0530886	0.0798964	0.0843111	0.0763203	0.00644302	-0.0417091	0.0408655	0.0707543	-0.0380412	0.0160618	0.0438151	-0.0240434
18707	Pik3cd	0.45486	0.944758	-0.029742	0.0316276	0.0043853	0.365929	0.53498	-0.152013	-0.0750054	0.0775255	0.488318	0.399387	0.0785395	0.366047	0.381685
18708	Pik3r1	-0.120763	0.0872097	-0.138817	0.0363459	0.0152957	-0.236784	-0.322567	-0.439181	-0.367779	-0.0400934	0.904664	0.788643	0.494887	0.6043	0.50054
18709	Pik3r2	-0.0014116	0.349704	0.0887681	-0.0183131	0.0245619	0.0101899	0.235202	-0.0211	0.0620793	0.0121161	0.0928643	0.104466	-0.0216374	-0.0170038	0.173257
18710	Pik3r3	-0.103892	-0.252011	-0.118254	-0.373289	-0.040872	-0.147342	-0.10143	-0.0132509	-0.227684	-0.142973	-0.329802	-0.373252	-0.179221	-0.224799	-0.184197
18711	Pikfyve	0.255846	0.278361	0.263906	0.364342	0.275222	0.113086	0.092005	0.0609647	0.216617	0.127162	0.126587	-0.0161725	-0.0597688	-0.0763538	-0.0211373
18712	Pim1	-0.0885926	0.0865145	-0.210697	-0.608257	0.0690598	0.0687978	0.0727731	-0.160006	-0.648296	0.0998583	0.299697	0.457088	0.285956	0.350388	0.259659
18715	Pim2	0.111952	0.250191	0.201369	0.201103	0.0522926	0.0221099	0.13237	0.092891	0.114103	0.117105	0.0541686	-0.0356732	-0.063652	-0.0543091	-0.0328321
18718	Pip4k2a	0.221666	0.163519	0.109184	-0.133617	-0.0736572	0.0177179	0.127868	0.0683426	-0.221059	0.00715232	0.208162	0.00421427	0.172511	0.167321	0.120721
18720	Pip5k1a	-0.0809313	0.111393	0.0385137	0.0133527	-0.031769	-0.0625293	0.0291801	0.0536776	-0.00631076	-0.00803447	-0.00314861	0.0152534	-0.085362	0.0120153	-0.022812
18738	Pitpna	-0.0299077	-0.0817426	-0.196333	-0.0949946	-0.227768	-0.030084	-5.03133e-05	-0.0797141	-0.0699117	-0.0728685	-0.157574	-0.15775	-0.0758816	-0.0409546	-0.132491
18739	Pitpnm1	-0.186987	-0.100239	0.207089	0.28575	0.305046	-0.00986378	-0.08364	0.0822632	0.346698	0.140625	0.153562	0.330686	0.170162	0.0287359	0.21451
18744	Pja1	-0.150971	-0.173523	-0.246007	0.107435	0.0456323	-0.0332232	-0.160856	-0.16357	0.134459	-0.11466	-0.170929	-0.0531814	-0.158262	-0.088492	-0.143905
18746	Pkm2	-0.172543	-0.15262	-0.236575	-0.130843	-0.0523434	-0.0473425	-0.0671316	-0.0677451	-0.0190355	-0.0221952	-0.176377	-0.0511765	-0.0908889	-0.00754749	-0.0645698
18747	Prkaca	-0.00986068	-0.0598484	0.0496602	0.162914	-0.208889	0.0661201	0.000187808	0.0751529	0.122196	-0.0880114	-0.0498381	0.0261427	0.0101981	-0.0243453	-0.0905559
18749	Prkacb	0.016849	-0.106584	-0.162275	-0.244637	-0.0788293	-0.0295795	-0.0345582	-0.053104	-0.0933221	-0.0750871	-0.129021	-0.17545	-0.056995	-0.0198502	0.0222939
18750	Prkca	0.0822219	0.00472711	0.425622	0.14913	-0.146595	-0.0150333	-0.186885	0.239395	-0.0985781	-0.0590289	0.132539	0.0352839	-0.0590728	-0.0536886	-0.115169
18753	Prkcd	-0.237047	-0.140337	-0.188562	-0.126338	-0.0329696	-0.141829	-0.109188	-0.122168	-0.105731	-0.0954639	-0.118994	-0.0237761	-0.0878439	-0.0525986	-0.0983873
18754	Prkce	0.241915	0.390679	0.26818	0.337106	0.284483	0.189548	0.231513	0.0869288	0.280716	0.217038	-0.0293494	-0.0817164	-0.188515	-0.2106	-0.0857394
18759	Prkci	0.0139232	-0.0265401	0.371518	-0.0436654	-0.0410377	-0.0955143	-0.052361	0.324493	-0.0740796	-0.0124678	-0.018674	-0.128112	-0.044495	-0.0656994	-0.0490881
18762	Prkcz	0.458482	0.523173	0.410442	0.378167	0.351877	0.224317	0.39348	0.112465	0.145749	0.213617	0.245702	0.0115374	0.116009	-0.0522754	0.0132844
18764	Pkd2	0.044333	-0.0952272	0.0154773	-0.249245	0.0584848	0.0618713	-0.0670298	0.00543245	-0.000818678	0.0131301	0.0157918	0.0333301	0.0439893	0.00574697	0.264219
18767	Pkia	-0.00465084	-0.0119479	0.0891251	-0.184613	-0.0632534	-0.0374924	-0.0574162	0.134906	-0.350962	-0.0249661	-0.174212	-0.207054	-0.219681	-0.128432	-0.340561
18769	Pkig	-0.238659	-0.0738297	-0.120025	-0.0391718	-0.218219	-0.139845	-0.106037	-0.0497172	-0.0553232	-0.0754379	-0.0980258	0.000787997	-0.130234	-0.0277181	-0.114177
18771	Pknox1	0.0568218	-0.0631249	0.341518	0.306088	0.143609	-0.0987638	-0.0676147	0.152496	0.194357	0.100565	0.166797	0.0112117	0.162307	-0.022224	0.0550664
18777	Lypla1	0.176281	0.172539	0.171255	0.133505	0.0218865	-0.0341317	0.0647456	0.0577564	-0.0536859	0.0148061	0.088312	-0.122101	-0.0194816	-0.0251865	-0.0988791
18779	Pla2r1	0.0264812	-0.18177	-0.128216	-0.172788	0.100424	0.076682	-0.0109429	-0.031046	0.0951123	0.00694962	-0.393133	-0.342932	-0.222306	-0.295963	-0.125233
18783	Pla2g4a	0.106148	0.020793	0.0185589	0.178183	-0.112675	0.0580808	0.0638698	0.106303	-0.0435166	0.107057	0.0748924	0.0268252	0.117969	0.162636	-0.146807
18786	Plaa	-0.302465	-0.318089	-0.306829	-0.326799	-0.24109	-0.216793	-0.165494	-0.110389	-0.18481	-0.222859	-0.23229	-0.146618	-0.0796942	-0.0358506	-0.0903002
18787	Serpine1	0.157567	0.231168	0.446149	-0.732405	0.428749	-0.082393	0.112724	0.368775	-0.616707	0.107009	-0.0937279	-0.333688	-0.212172	-0.171102	0.0219703
18789	Papola	0.0263145	0.382311	0.0280497	0.222739	0.031339	-0.00189004	0.235807	0.0117292	0.120731	0.0133639	-0.110981	-0.139186	-0.257485	-0.127302	-0.212989
18791	Plat	-0.243104	-0.119093	0.216218	-0.116858	0.128235	-0.229557	-0.133405	-0.0418518	-0.377589	0.0121366	0.564721	0.578267	0.550408	0.306651	0.30399
18792	Plau	0.357398	0.796873	0.248323	0.124687	-0.05627	0.0773043	0.163069	-0.0946274	-0.127556	-0.148303	0.636843	0.35675	0.0030393	0.293893	0.3846
18797	Plcb3	0.00582081	0.0665503	0.217759	0.106415	0.0943751	0.048661	0.0321736	0.0905703	0.236693	0.122177	0.0148801	0.0577203	-0.0194967	-0.112309	0.145157
18798	Plcb4	-0.0323603	-0.145268	-0.0366117	0.00852262	0.0455661	-0.0792565	-0.170911	0.0376489	0.0138889	-0.105566	-0.233817	-0.280713	-0.25946	-0.159556	-0.228451
18799	Plcd1	0.0208149	-0.0147257	-0.150489	0.577837	0.111124	0.100683	-0.00825037	-0.0794418	0.476947	0.0202832	0.0362379	0.116106	0.0427132	0.107285	-0.0646521
18802	Plcd4	0.124772	-0.030632	-0.165128	-0.200927	0.106832	0.0374392	0.172731	0.0155425	-0.0176468	0.206031	-0.149356	-0.236689	0.0540066	0.0313149	0.033924
18803	Plcg1	0.0524411	-0.0864086	-0.225475	-0.149233	0.0402165	-0.0502107	-0.0148885	-0.161995	-0.0170305	0.00131794	-0.036083	-0.138735	0.0354372	0.027397	0.0961192
18805	Pld1	0.119277	0.21433	0.311887	0.153237	0.0770381	-0.0340596	-0.0325756	0.0474901	-0.0907423	-0.0410314	0.375564	0.222228	0.128658	0.111167	0.131585
18806	Pld2	-0.151704	0.0658169	-0.154792	-0.167488	0.175918	0.0311351	0.0900105	-0.0548548	-0.0515941	0.142231	-0.199909	-0.0170699	-0.175716	-0.099972	-0.0840154
18807	Pld3	0.0122373	0.00554173	-0.0132171	0.238689	0.0337764	0.0141895	0.0305048	-0.00732793	0.152047	-0.106174	0.0420953	0.0440475	0.0670584	0.0479845	-0.0445467
18810	Plec1	-0.161544	-0.0864018	-0.203359	-0.31641	0.0730158	-0.106927	-0.0855543	-0.122904	-0.0245417	-0.0747875	-0.0998197	-0.0452036	-0.0989723	-0.0193648	0.192048
18813	Pa2g4	-0.227143	-0.197183	-0.156649	-0.0760648	-0.148904	-0.0568056	-0.155903	-0.0835491	-0.086483	-0.0844722	-0.0968416	0.073496	-0.0555619	-0.0237418	-0.10726
18822	Plod1	-0.121906	-0.148367	-0.129224	0.0457157	-0.102031	-0.0707212	-0.189497	-0.168346	-0.173119	-0.275541	0.122481	0.173666	0.0813507	0.0833587	-0.0963546
18823	Plp1	0.0987282	-0.00192922	0.45379	0.471332	-0.144019	-0.0829538	-0.370641	0.104081	-0.027961	0.0319528	0.673691	0.492009	0.304979	0.323982	0.174398
18824	Plp2	-0.145033	-0.114309	-0.148039	-0.0396094	-0.123684	0.00230213	-0.0486954	0.00146467	-0.020169	-0.0431563	-0.13076	0.0165749	-0.0651463	0.018744	-0.11132
18826	Lcp1	0.0636553	0.661636	0.0998228	-0.098712	0.22665	0.078031	0.432532	-0.0739056	-0.291204	0.34698	0.832159	0.846535	0.603055	0.658431	0.639667
18828	Plscr2	0.0341842	0.0870091	-0.11448	-0.121416	0.0306983	0.00294918	0.0605014	-0.0253056	-0.148379	-0.0156018	0.100342	0.0691075	0.0738347	0.189517	0.0733793
18830	Pltp	-0.205159	-0.0946525	-0.142967	-0.0583712	-0.0184719	-0.0959423	-0.125875	-0.139665	-0.108887	-0.0685058	-0.0183397	0.0908766	-0.0495621	-0.0150381	-0.0688555
18845	Plxna2	-0.00574922	0.251831	-0.496799	-0.219756	0.185713	-0.00945323	0.183503	-0.284665	-0.354145	0.0729043	-0.0670109	-0.0707149	-0.135339	0.145123	-0.2014
18846	Plxna3	0.0663293	-0.0368743	-0.00170164	-0.0488952	0.117606	0.0191694	-0.109114	-0.166307	-0.0356308	0.0428102	0.0518599	0.00469998	-0.0203796	-0.112745	0.0651243
18854	Pml	-0.0740583	-0.0664995	-0.0869583	-0.157423	0.0908212	0.00205361	0.120522	-0.0604934	0.0563105	0.0396299	-0.0824149	-0.00630305	0.104607	-0.05595	0.131318
18858	Pmp22	0.864452	1.92973	0.0399362	-0.492433	-0.104838	0.256955	1.69998	-0.143425	-0.5618	-0.0760372	-0.32606	-0.933558	-0.555815	-0.509421	-0.395427
18861	Pms2	-0.0193014	-0.0237088	0.0162691	-0.296359	0.0270906	-0.0511668	0.00752545	0.0685704	0.00340805	0.017902	-0.144504	-0.176369	-0.113269	-0.0922024	0.155264
18938	Ppp1r14b	-0.179734	-0.156077	-0.2333	-0.0263476	-0.124456	-0.125107	0.00361624	-0.109058	-0.0624051	-0.089391	-0.109825	-0.0551975	0.0498687	0.0144172	-0.145883
18949	Pnn	0.0663388	0.0526338	0.196087	0.0630653	0.275205	0.0381815	0.120794	0.134831	0.212003	0.179872	0.0245623	-0.003595	0.0927222	-0.0366935	0.1735
18950	Pnp1	0.0426584	-0.0752279	-0.0304092	0.0259407	0.0507914	-0.00270032	0.093783	0.000111516	0.0482658	0.0364349	-0.0555106	-0.100869	0.1135	-0.0249899	-0.0331855
18968	Pola1	-0.253499	-0.251293	0.0593553	-0.275795	0.00596269	-0.163637	-0.206573	0.0106551	-0.152728	-0.168718	-0.181423	-0.0915601	-0.136703	-0.230123	-0.0583558
18969	Pola2	-0.179718	-0.157735	-0.0887796	0.0792321	0.13338	-0.101472	-0.0281838	-0.0807326	0.0559604	0.0293067	0.0442018	0.122448	0.173753	0.0522489	0.0209302
18970	Polb	0.166131	0.0896104	0.00660906	0.254273	0.0461123	0.0515087	0.0474454	0.0320286	0.0743477	0.000437742	0.13474	0.0201174	0.092575	0.160159	-0.0451857
18971	Pold1	-0.309455	-0.296174	-0.0553092	-0.242799	0.123447	-0.146823	-0.0163655	-0.0165234	0.0864857	0.0320211	-0.100751	0.0618808	0.179057	-0.0619654	0.228533
18972	Pold2	-0.278179	-0.368962	-0.329218	-0.0783699	-0.156385	-0.0362087	-0.108469	-0.0201287	0.0551047	-0.105356	-0.173122	0.0688483	0.0873706	0.135968	-0.0396475
18973	Pole	-0.0659896	-0.106563	0.064322	-0.00771502	0.0820992	0.0106896	0.10205	0.181659	0.0380623	0.0900868	-0.0718941	0.00478516	0.136719	0.045443	-0.0261167
18974	Pole2	-0.203413	-0.0281629	0.173204	-0.123863	-0.204282	-0.217324	0.105779	0.0853548	-0.13545	-0.0128017	-0.12989	-0.143802	0.00405185	-0.217739	-0.141478
18975	Polg	-0.115823	-0.220866	-0.243821	-0.350577	-0.126013	-0.00422301	-0.119354	-0.104225	-0.0512621	-0.178349	-0.101363	0.0102373	0.000149162	0.0382337	0.197952
18976	Pomc	-0.789458	-0.340992	-0.601332	-0.528506	-0.0796941	-0.244822	-0.132456	-0.296759	-0.304394	-0.217705	-0.391424	0.153213	-0.182888	-0.0868505	-0.167311
18983	Cnot7	0.0635368	0.063381	0.187849	0.117572	0.0163149	-0.0442446	-0.0873647	0.193594	-0.00992427	-0.0426753	-0.0550357	-0.162817	-0.205781	-0.0492912	-0.182532
18984	Por	0.0359126	-0.0456503	0.0144435	0.150121	-0.0502397	-0.0172227	-0.022385	0.00436908	0.174116	-0.0319772	-0.0519725	-0.105108	-0.0287072	-0.0620469	-0.0279765
18986	Pou2f1	0.0990455	0.113733	0.090112	0.128701	0.035878	-0.072678	0.0370589	-0.0402633	0.0281079	0.184078	0.118864	-0.0528596	0.04219	-0.0115115	0.018271
19009	Pou6f1	0.289235	0.130645	0.113102	-0.139697	0.167193	0.181405	0.180306	0.0766196	0.0609479	0.230984	-0.0369425	-0.144773	0.0127187	-0.073425	0.163703
19012	Ppap2a	-0.15062	0.0313495	-0.173754	-0.186939	-0.3492	-0.0124914	-0.157828	-0.178417	-0.310354	-0.311542	0.0671284	0.205257	-0.122049	0.0624653	-0.0562867
19013	Ppara	0.413264	0.488891	0.28263	0.324067	0.150974	-0.131135	0.17444	-0.0102992	0.18359	-0.217527	0.280582	-0.263816	-0.0338689	-0.0123467	0.140105
19015	Ppard	0.0740401	0.131045	0.238516	-0.110462	0.0777774	0.124152	0.150146	0.16465	0.116283	0.0552438	0.138882	0.188994	0.157983	0.0650158	0.365627
19016	Pparg	0.0511385	0.355111	0.365436	-0.025528	-0.181829	-0.125951	-0.202133	-0.00137182	-0.52208	-0.0911576	1.18264	1.00555	0.625392	0.815827	0.686084
19018	Scand1	0.214347	0.427708	0.600429	0.155113	-0.0717325	0.0354958	0.405836	0.357971	0.220905	0.382881	-0.0889048	-0.267756	-0.110777	-0.331363	-0.0231123
19024	Ppfibp2	0.206308	0.027551	-0.165988	-0.069906	0.0858301	0.0882595	0.17653	0.00651934	-0.0451133	0.275535	-0.299326	-0.417375	-0.150347	-0.126819	-0.274533
19025	Ctsa	0.102851	0.0810952	0.000771858	0.0992723	-0.015208	0.0419278	0.0792565	0.0239212	0.0394904	0.0879041	-0.0291257	-0.0900491	-0.0309643	-0.00597628	-0.0889076
19027	Sypl	0.108596	-0.118174	-0.0208441	0.153424	0.068928	-0.0447374	-0.0622455	0.143118	0.0550725	-0.0193643	-0.00697158	-0.160305	0.0489574	0.156991	-0.105323
19035	Ppib	-0.238442	-0.160731	-0.11607	0.0773557	-0.0991073	-0.101397	-0.156047	-0.111888	0.00624722	-0.153106	-0.0704383	0.0666061	-0.0657546	-0.0662564	-0.141547
19038	Ppic	0.0314024	0.124575	-0.0507278	-0.107319	-0.106739	0.0288015	0.118389	0.0265591	-0.0375626	-0.00244191	-0.0262292	-0.0288302	-0.0324155	0.0510577	0.0435269
19039	Lgals3bp	-0.144304	-0.0251176	-0.228188	-0.102405	-0.0558606	-0.00147028	0.087586	-0.119311	-0.0128306	0.0965931	-0.138911	0.003923	-0.0262072	-0.0300335	-0.0493366
19041	Ppl	-0.383635	0.176175	-0.389138	-1.09127	-0.126096	-0.111007	0.0128197	-0.153337	-1.04882	0.0380796	-0.603084	-0.330456	-0.766439	-0.367283	-0.56064
19042	Ppm1a	-0.161179	-0.208727	-0.195345	0.0376265	-0.0954378	-0.0116853	-0.0830341	-0.0878376	0.0817948	-0.00702915	-0.248578	-0.099084	-0.122885	-0.14107	-0.20441
19043	Ppm1b	0.0680378	-0.0231252	-0.000582662	0.191015	0.19891	0.0536616	-0.0187655	0.0257673	0.134987	0.0627988	0.0654804	0.0511041	0.0698401	0.0918304	0.00945234
19044	Ppox	-0.226624	-0.0590019	-0.0255024	-0.0202321	0.0710285	-0.0326384	-0.103439	-0.0422513	-0.0272689	-0.0318471	-0.0584464	0.135539	-0.102884	-0.0751953	-0.0654832
19045	Ppp1ca	-0.123015	-0.129816	-0.174642	0.0164404	-0.0906684	-0.018821	-0.0775366	-0.0965754	-0.0358303	-0.0782105	-0.0725244	0.0316694	-0.0202453	0.0055425	-0.124795
19046	Ppp1cb	0.251909	0.0720575	0.146822	0.17558	0.0228203	0.0813573	-0.0495614	0.0855517	0.0590717	0.0343145	0.0874748	-0.0830767	-0.034144	0.0262047	-0.0290335
19047	Ppp1cc	0.0417934	-0.0581675	0.00898247	0.239559	-0.0661387	-0.0728249	-0.101521	0.03186	0.154966	-0.0629063	-0.0491479	-0.163766	-0.0925016	-0.0262704	-0.133741
19052	Ppp2ca	-0.00955594	0.0364512	-0.0980798	0.0849726	-0.00585408	0.0783472	-0.0189699	-0.0711893	0.0241144	0.0605021	-0.054183	0.0337202	-0.109604	-0.0272924	-0.115041
19053	Ppp2cb	-0.0562966	-0.0222563	-0.0395529	0.10203	0.0108282	0.0856546	-0.0492473	-0.0347127	0.0207742	0.125113	-0.117219	0.024732	-0.14421	-0.112379	-0.198475
19054	Ppp2r3d	-0.0337683	0.0151892	0.0334744	0.0961224	0.103716	0.0622823	-0.00392745	0.0382082	0.199323	0.161901	-0.054151	0.0418996	-0.0732677	-0.0494172	0.0490492
19055	Ppp3ca	0.253631	0.181321	0.366212	-0.0363858	-0.0316347	0.00630224	-0.102579	0.0266293	-0.191646	-0.0999369	0.38251	0.135181	0.0986102	0.0429273	0.227249
19056	Ppp3cb	0.0308258	-0.0497576	-0.112014	0.0497255	0.0408805	-0.0236934	-0.0521647	-0.0486809	-0.0446979	0.00428891	-0.0278742	-0.0823934	-0.0302813	0.035459	-0.122298
19057	Ppp3cc	-0.203654	-0.21794	-0.130283	-0.0118415	-0.15838	-0.138119	-0.143555	-0.0414854	-0.0217873	-0.061513	-0.207627	-0.142092	-0.133242	-0.118829	-0.217573
19058	Ppp3r1	0.175405	-0.0463455	0.0344537	-0.11504	-0.0572106	0.00586335	-0.0746212	0.116334	-0.00531253	-0.0446942	-0.0735313	-0.243073	-0.101807	0.00834921	0.0361966
19060	Ppp5c	-0.107736	-0.100723	-0.0941628	0.0986976	0.0112509	0.041699	0.0819823	0.0285973	0.0689637	0.061738	-0.0768267	0.0726081	0.105879	0.0459335	-0.106561
19062	Inpp5k	0.101349	0.288316	0.265459	0.259352	0.246441	0.0486701	0.0401756	-0.0138217	-0.0510501	0.106754	0.225767	0.173087	-0.0223742	-0.0535136	-0.0846353
19063	Ppt1	-0.134777	0.0275292	-0.280524	0.0915899	-0.0742978	-0.0747445	0.0469475	-0.169033	0.0417947	-0.0194278	-0.236333	-0.176301	-0.216915	-0.124842	-0.286129
19065	Ppyr1	-0.794214	0.738892	0.841386	0.207099	0.0629926	-0.284934	-0.00127612	-0.640362	-0.663836	0.796543	-0.237427	0.271854	-0.977595	-1.71918	-1.10836
19069	Nup88	0.0371953	0.012996	0.226395	0.190354	0.0962432	0.0567645	0.116654	0.219868	0.0825494	0.0631495	-0.061913	-0.0423438	0.0417449	-0.0684394	-0.169717
19070	Mobkl3	0.287147	0.33455	0.270355	0.493842	0.143332	0.123483	0.140616	0.0962714	0.196774	0.15638	0.120662	-0.0430027	-0.0732721	-0.0534219	-0.176407
19072	Prep	-0.00442547	0.0772495	0.0293706	0.103799	-0.146269	-0.01817	0.0201932	0.0304916	0.0516816	-0.0386748	-0.0156461	-0.0293906	-0.0727025	-0.0145251	-0.0677636
19075	Prim1	-0.129687	-0.244168	0.0760842	-0.102452	-0.0149568	-0.112425	-0.014166	0.0730263	-0.113224	-0.0242321	-0.106893	-0.0896314	0.123109	-0.109951	-0.117666
19076	Prim2	-0.121143	-0.119235	-0.0622766	-0.0387537	-0.113307	-0.107193	-0.0408106	-0.0692784	-0.0755836	-0.101763	-0.112983	-0.0990324	-0.0345585	-0.119985	-0.149813
19079	Prkab1	0.401008	0.288292	0.33646	0.328622	0.0923434	0.115427	0.247625	0.232707	0.280684	0.151677	0.133768	-0.151813	0.0931013	0.0300146	0.08583
19082	Prkag1	-0.105172	-0.20399	-0.399857	-0.00208721	0.00177737	0.0435186	0.0121718	-0.176407	0.0278648	-0.0944234	-0.199203	-0.0505127	0.0169579	0.0242466	-0.169251
19084	Prkar1a	-0.15549	-0.182254	-0.212502	-0.177778	-0.116851	-0.0993989	-0.132188	-0.146107	-0.106707	-0.0701834	-0.167155	-0.111064	-0.117089	-0.10076	-0.0960834
19085	Prkar1b	0.0261364	-0.0842229	0.190519	0.12784	-0.0983716	0.143344	-0.0590215	0.195453	0.0969386	-0.138569	0.0709867	0.188195	0.0961882	0.0759203	0.0400855
19087	Prkar2a	-0.0585616	-0.0811383	-0.230607	-0.390093	-0.186209	0.0166174	-0.0077613	-0.225996	-0.194729	-0.201605	0.0879987	0.163178	0.161376	0.0926092	0.283362
19088	Prkar2b	0.067125	0.172167	-0.000189788	0.435836	-0.154907	-0.105417	0.0623504	-0.142578	0.22961	-0.151088	0.477886	0.305343	0.368069	0.335497	0.271659
19089	Prkcsh	-0.125252	-0.0900195	-0.327848	0.132235	-0.0267527	-0.0093687	0.056318	-0.141782	0.188804	-0.0299432	-0.105664	0.0102199	0.0406737	0.0804017	-0.0490946
19090	Prkdc	0.0331463	0.038685	0.0923774	-0.106029	-0.04105	-0.0475037	-0.0557534	0.0631192	-0.110214	0.0772688	0.0280278	-0.0526221	-0.0664106	-0.00123034	0.0238427
19092	Prkg2	0.156981	0.552026	0.340396	0.112866	0.0535678	-0.243325	0.236411	0.0497379	-0.278915	-0.00736957	0.167501	-0.232804	-0.148114	-0.123157	-0.22428
19099	Mapk8ip1	0.285141	0.265563	0.11882	0.267253	0.370145	0.179908	0.158361	0.0595467	0.102803	0.12702	0.242372	0.137139	0.13517	0.183099	0.077923
19106	Eif2ak2	0.128315	0.258576	0.204991	0.0107549	0.0242203	-0.0961161	0.0787738	0.00236962	0.0380974	0.00118888	0.0362918	-0.188139	-0.143511	-0.16633	0.0636344
19108	Prkx	0.160138	0.0571457	0.139868	0.182863	-0.0375038	-0.0817142	0.00502236	0.148604	0.00478162	-0.0382156	0.131277	-0.110575	0.0791533	0.140012	-0.0468044
19116	Prlr	0.244992	0.109875	0.25919	0.677079	-0.094623	0.0353948	-0.17684	-0.0875877	0.540476	-0.0139676	0.523741	0.314144	0.237026	0.176963	0.387137
[truncated: 9,935 more rows]

## Sheet: FOXL2 targets
Gene_name	FOXL2 effect
Ace	0.82604
Adam2	0.918438
Adamts1	-0.757106
Add1	0.692126
Adh7	-0.665613
Adora1	-0.928005
Acan	-0.901079
Angpt1	1.09727
Angpt2	0.793709
Aicda	0.698656
Asgr1	0.77652
Asgr2	0.840901
Atp1b1	-0.632772
Bdnf	0.87981
Bicd1	0.772325
Bmp2	1.38921
Bmpr1a	0.598758
Bmpr1b	0.878064
Btc	1.22144
Cbs	0.858673
Ccnd1	-0.631961
Cd24a	-0.704641
Cdk5r1	0.696173
Cdkn2b	-0.708488
Cdo1	1.39363
Cfh	1.63975
Cxcr7	1.14862
Col6a1	-0.876828
Col6a2	-0.944843
Col1a1	-0.798855
Cryab	-0.932624
Vcan	0.955391
Cst8	-0.651575
Cyp19a1	1.13778
Cyp4b1	0.947895
Dhh	-0.737897
Dio2	1.06258
Dmwd	0.859384
S1pr1	0.632866
Edn2	-0.987498
Efnb1	-0.723318
Egr2	0.710862
Epha4	0.623928
Ereg	1.52195
Esr2	0.673398
Ezh1	0.635674
Fabp3	-0.647635
Fgf18	-0.995029
Fgfr2	0.600498
Fjx1	-0.783333
Fos	1.11529
Fst	1.39576
Gab2	0.648803
Gabrb1	-0.814734
Gcnt1	-0.622119
Gja1	0.73527
Grpr	1.90407
Gstm6	-0.723688
Has2	1.40952
Hmga2	0.710971
Hs3st1	0.743358
Hsd11b2	1.60848
Hsd17b1	0.612642
Hsd17b7	-0.633604
Htr1d	1.40423
Elavl2	1.49492
Igfbp4	1.13745
Il1r1	0.691344
Il7	1.2668
Irs1	0.728669
Itga2	1.73892
Itga7	-0.615454
Kcnd2	1.10638
Klf12	-1.43613
Aff3	0.632981
Lfng	-0.876662
Loxl3	0.884402
Lyst	0.616477
Masp1	0.787317
Meg3	-0.610677
Cd200	-0.687787
Mtap2	-0.657455
Mybpc3	-1.16022
Gadd45b	-0.879306
Nppb	-1.0271
Nrp2	0.627692
Cldn11	-0.60248
Pak3	-1.07179
Pcdh8	0.897734
Pcsk5	0.809891
Pdcd1	0.771609
Pde4b	0.78609
Per2	-1.08836
Abcb4	1.05748
Piga	0.775924
Pik3r1	0.904664
Plau	0.636843
Plp1	0.673691
Lcp1	0.832159
Pparg	1.18264
Ppl	-0.603084
Pstpip1	-0.635049
Ptger2	1.1353
Ptgs2	0.67103
Aldh1a2	-0.678279
Rasd1	1.51988
Rgs2	1.7947
Rgs4	1.00311
Rps6ka1	0.759523
Ccl17	-0.739434
Cxcl5	0.664788
Cxcl12	-0.686158
Six4	0.847896
Sox8	-0.778078
Sox9	-0.59232
Stra6	-0.743338
Syk	-0.585635
Tgfb2	-0.711006
Timp3	-0.668612
Tubb3	-0.622349
Cmpk2	0.978102
Wisp1	-0.961183
Wisp2	0.674495
Car14	0.936414
Fyb	-0.797261
Gadd45g	-1.68955
Grem1	1.58222
Grem2	2.30434
Odz4	1.29827
Spry1	-0.915331
Map3k5	1.07809
Vnn3	1.35842
Tspan32	-0.630543
Omd	0.648157
D0H4S114	1.12209
Icosl	0.717625
Slc7a8	1.2629
Ramp1	0.647272
Mfhas1	0.786895
Rcan2	1.03524
Slc40a1	0.717713
Arhgef7	0.594071
Pcdh7	0.76168
Cxcl13	0.859031
Msln	-0.86223
Olfm1	1.18482
Abcb10	0.684241
Thsd1	0.639937
Foxo1	0.776108
Pvrl1	0.647645
Cdc42ep5	0.867795
Efemp2	0.757569
Smpd3	-0.870966
Cables1	0.69049
Sav1	0.673316
Sv2a	-0.946501
Clstn2	0.749506
Ndst4	1.02357
Smpx	-1.50518
4933432I09Rik	-0.639425
Yaf2	0.770948
Polr3d	0.666807
Jam2	-0.836047
Far1	0.743448
Fgfr1op2	0.671093
4930523C07Rik	0.978198
Rnf125	0.988449
Kirrel3	0.830014
Ppp1r14a	-1.01127
Mphosph6	1.15073
Cthrc1	-0.824413
Pmvk	-0.770183
Mybphl	-0.611345
Chst8	0.675568
Zg16	-0.888979
2610018G03Rik	-1.072
Pgm2l1	0.67899
Gpr39	-0.623136
Scara5	-0.762389
Arhgap26	0.686525
Rassf8	-0.588234
Mamdc2	0.662256
Pitpnc1	1.05459
Serpina9	-0.990426
Gcnt3	-0.880599
Sh2d4a	-0.695647
Slc16a10	0.835246
2810039B14Rik	0.678861
Pcdh18	1.50742
Cmtm2a	0.648431
Cybrd1	-0.701494
Atg16l2	0.625075
Muc16	-0.731291
Plce1	1.20843
Robo4	-1.08333
Lrrc2	0.591019
Nxnl2	-0.923844
Gns	0.688895
Snapc1	0.630564
Rasl10a	-0.75461
Rftn1	0.702829
Srxn1	0.607522
St5	-0.613157
3110006E14Rik	-0.934314
Tanc2	1.07521
Bcl9	0.940109
Chst15	0.73042
Nuak1	-0.594644
Ak7	-0.69064
Fam20c	0.700697
Maged2	-0.598492
Syt13	-0.710242
Tmem108	-0.814849
Mcam	-0.584078
Peli2	1.01428
Krt23	1.14683
Dtnbp1	0.620387
Rdh10	1.33023
Upk3b	-1.02442
Plekhg4	-0.736548
Rtn1	-1.19302
Itga9	0.844398
Fam84a	1.78065
Arrdc3	0.768961
Ccrk	0.844153
Akr1c18	0.659451
Akr1c14	1.38395
Osta	0.679499
Wwp1	0.827111
Nod1	-0.661177
Mrpl30	1.10035
Prkab2	0.769394
Rimklb	1.12466
Galntl1	-0.746344
Obfc2a	-0.74071
Rars2	0.628871
Itga1	0.69447
Ggct	-0.667885
Adarb1	1.16468
Adam33	-0.692099
Gpr98	0.924476
D6Mm5e	0.97113
Ube3b	1.40545
Hnmt	-0.592352
Papln	-0.584382
Il17rd	0.833719
Btbd2	0.610312
Etl4	0.626927
Osgin2	0.916677
Lzts1	1.50971
Spsb4	0.937261
Etnk2	-1.23335
Tdrd5	0.861825
Lrrc20	0.710567
Slc16a11	0.944437
Synrg	0.683846
Nr1d1	0.743733
3830431G21Rik	0.636233
Kdm1b	0.605344
Lhfpl2	0.911128
Zbed4	0.603698
Clic5	-0.604925
Slc27a6	-0.639453
Afap1l2	-0.907729
Fam78b	0.671317
Mark1	0.626416
Mfsd7b	0.616463
Gpbar1	-0.764996
Camk1d	0.795377
Cdc14a	0.59976
Slc30a2	-1.09023
9330182L06Rik	-0.5989
Sh3tc1	-0.761003
Atp10d	1.12886
Gprc5a	-0.851986
Dcun1d3	0.602351
Sez6l2	-0.710793
BC049349	0.585962
Stard8	0.93944
Ankrd52	0.734768
Slc13a5	-0.932173
Rtn4rl1	-0.693051
A4galt	1.08339
Slc2a13	-0.701555
Zpld1	1.56131
Rasgrp3	-0.724448
Ccnj	0.654549
Pgap1	0.748886
Crb2	-0.718657
Fam171b	0.662769
Frem2	2.17559
BC037703	-0.777131
Rasef	0.903943
Siglecg	-0.848652
AA414768	-0.69861
Ankrd58	-0.786199
Dcaf12l1	1.10651
Zc4h2	-0.710565
Emilin2	0.704585
Ccrl1	0.668968
Abca13	-0.73972
Serpina5	-0.809968
Arhgap28	0.925982
Kif26b	-0.998949
Tox2	1.03095
Nkain3	-0.891765
Zfp398	0.587107
Smtnl2	0.772784
Exoc3l	-0.593215
Spin2	1.25132
Apol7b	0.598655
Hist2h2be	-0.624997
Nol4	0.872756
Rnf152	0.96801
Lypd6	0.997818
Gchfr	-0.605533
Arl4c	0.810773
Rnf182	-0.645583
Emx2os	-0.63367
AI314831	-0.829653
Zdhhc23	1.64673
Lmo7	-0.665794
Tmem151a	-0.666714
Mreg	0.760026
Atp2b4	-0.903268
Vgf	-0.713337
B3galtl	0.77752
Gse1	0.718178
Gm10439	1.14724
Rhox12	-0.955287
Vmn2r11	0.629977
Znrf2	-0.593848
Tmsb15b1-Tmsb15b2	1.19713
Opa3	0.832477
Gm5608	-0.737763
Luzp4	1.06944
Gm6238	1.07978
Vmn2r12	0.727726
Cntnap5a	0.815041
Mthfd2l	0.68065
Gm10534	1.0078
Gm10664	-0.787079
Gm2436	0.771759
Gm3014	0.763583
Gm3086	0.71768
Nrg2	-0.712727

## Sheet: FOXL2 "in vivo" targets Uhlenh.
Gene_name	FOXL2 effect	ESR2 effect	E2 effect	Ovary WT/testis	OvaryWT/KO	Ovary KO/Testis	( data from Uhlenhaut et al, 2009)
Hsd11b2	1.60848	1.10725	2.32371	3.15283	2.29703	0.855796
Cbs	0.858673	1.46232	2.09594	1.81614	1.31986	0.496274
Plau	0.636843	0.796873	1.96739	4.13198	1.44276	2.68922
Car14	0.936414	1.46159	1.95343	3.3045	3.26218	0.0423177
Chst8	0.675568	1.44553	1.79902	2.24103	1.73481	0.506221
Olfm1	1.18482	1.25925	1.44819	1.66286	1.00589	0.656975
Angpt2	0.793709	0.543528	1.23477	2.50713	1.62537	0.881761
Sox8	-0.778078	-0.24537	-0.713048	-1.00483	-2.80767	1.80285
Scara5	-0.762389	-0.277546	-0.760798	-1.04361	-2.09987	1.05626
Sox9	-0.59232	-0.52052	-0.799233	-0.726928	-3.6753	2.94837
Bmp2	1.38921	0.678152	1.19304	3.32749	1.00065	2.32684
Gja1	0.73527	0.345595	0.57061	3.7327	1.09252	2.64018
Nxnl2	-0.923844	-0.0221978	0.567678	0.571527	-1.65098	2.2225
Akr1c14	1.38395	0.808081	0.447937	6.17624	3.88015	2.29609
Rtn4rl1	-0.693051	0.3967	0.410609	0.954733	-1.09028	2.04501
Wisp2	0.674495	-0.120254	0.398835	1.96728	1.2504	0.716886
Pak3	-1.07179	-0.137193	0.387606	0.790402	-1.13141	1.92181
Foxo1	0.776108	0.58523	0.373822	4.15017	2.13637	2.0138
Serpina5	-0.809968	-0.0511691	0.350365	0.37753	-1.83625	2.21378
Obfc2a	-0.74071	-0.499991	0.344958	-3.447	-2.92923	-0.517768
Lrrc2	0.591019	0.13736	0.294152	2.59534	1.25101	1.34433
Bmpr1b	0.878064	0.29812	0.289236	3.77042	2.72144	1.04898
Emilin2	0.704585	0.0246496	0.240032	0.36527	1.21658	-0.851313
Itga2	1.73892	0.524877	0.218306	2.67995	2.3328	0.347155
Spin2	1.25132	0.0280107	0.184488	1.03374	1.04666	-0.0129197
Sh2d4a	-0.695647	-0.355501	0.171428	1.25085	-1.10005	2.3509
Gstm6	-0.723688	-0.291018	0.126951	-1.52808	-4.00419	2.47611
Arhgap28	0.925982	0.414612	0.126436	3.96561	1.91538	2.05023
B3galtl	0.77752	0.500188	0.0907565	1.99847	1.09351	0.904958
Map3k5	1.07809	1.21021	0.0672069	3.26069	1.39332	1.86737
Esr2	0.673398	1.20284	0.0630155	3.76751	2.4136	1.35391
Fst	1.39576	0.385633	0.0517508	4.51535	3.48947	1.02587
Pparg	1.18264	0.355111	0.0494596	2.13057	1.79049	0.34008
Pcsk5	0.809891	-0.131417	0.0341655	2.15441	1.09651	1.0579
Angpt1	1.09727	0.279614	0.0328841	2.60524	1.16131	1.44394
Tanc2	1.07521	0.520167	0.0321249	1.86661	1.18246	0.68415
Lhfpl2	0.911128	0.0517551	0.0205809	3.59813	1.54808	2.05005
Fabp3	-0.647635	-0.301105	-0.0287965	-0.817074	-2.29443	1.47736
Hsd17b1	0.612642	0.0780989	-0.0331911	5.68245	3.46271	2.21974
Odz4	1.29827	0.340548	-0.0443238	4.14817	2.47875	1.66943
2610018G03Rik	-1.072	0.330852	-0.0544405	0.613408	-1.96519	2.5786
Vcan	0.955391	0.141587	-0.0576942	5.39154	3.29701	2.09452
Cyp19a1	1.13778	0.664827	-0.0818185	3.39663	4.95567	-1.55904
Tubb3	-0.622349	-0.565963	-0.16226	-0.662174	-2.71447	2.0523
Atp1b1	-0.632772	-0.350104	-0.166132	0.546253	-1.88327	2.42952
Jam2	-0.836047	-0.0317236	-0.184556	1.05725	-1.29632	2.35357
Rimklb	1.12466	-0.189227	-0.194437	-1.10715	2.40026	-3.50741
Gpr98	0.924476	-0.135909	-0.198385	-0.0203652	1.16443	-1.1848
Slc30a2	-1.09023	-0.386177	-0.201047	-1.05217	-2.8174	1.76524
Cldn11	-0.60248	-0.861536	-0.202737	-1.79913	-4.44346	2.64433
Clstn2	0.749506	0.366377	-0.208572	1.62327	1.09733	0.525943
AI314831	-0.829653	-0.187896	-0.218658	0.956819	-1.14252	2.09934
Exoc3l	-0.593215	-0.304012	-0.240373	0.171746	-1.0117	1.18344
Rtn1	-1.19302	0.63276	-0.252626	-2.68688	-1.79171	-0.895167
Smpx	-1.50518	0.261447	-0.267153	-2.10784	-3.04131	0.933466
AA414768	-0.69861	-0.201997	-0.283582	0.114443	-1.08078	1.19522
Gadd45b	-0.879306	-0.41812	-0.285632	0.928116	-1.40018	2.3283
Cables1	0.69049	0.208842	-0.294777	3.19647	1.11199	2.08447
3830431G21Rik	0.636233	-0.0137438	-0.295845	1.45334	2.61374	-1.1604
Grem1	1.58222	0.284007	-0.301475	2.49555	2.2701	0.225449
Itga1	0.69447	0.0597888	-0.317809	-0.481237	1.21503	-1.69627
Dhh	-0.737897	-0.31023	-0.346427	0.323294	-1.54837	1.87167
Zdhhc23	1.64673	0.118154	-0.382135	1.22497	1.60178	-0.376809
Adora1	-0.928005	-0.642654	-0.397745	-0.0202882	-1.93486	1.91458
Muc16	-0.731291	-0.0176446	-0.415394	-0.275742	-1.21756	0.941822
Clic5	-0.604925	-0.154819	-0.428855	0.727514	-1.05442	1.78194
Stra6	-0.743338	-0.510955	-0.54235	1.29438	-1.06949	2.36387
Aicda	0.698656	0.0912419	-0.556671	0.993789	1.03376	-0.039969
Etnk2	-1.23335	-0.273288	-0.56468	0.279698	-2.02487	2.30457
Klf12	-1.43613	-0.419979	-0.598558	0.0796243	-1.76458	1.84421
Slc27a6	-0.639453	-0.268033	-0.613323	-1.33915	-3.02495	1.6858

## Sheet: ESR1 targets
Gene_name	ESR1 effect	ESR1 effect in absence of FOXL2
Mreg	1.27146	0.920597
Sv2a	-1.02539	-0.268485
Gdpd1	1.66195	1.16267
Rorb	-1.21961	-0.594488
Ppm1k	1.01973	0.437931
9830001H06Rik	1.16435	0.889854
Acbd5	1.30178	0.580127
Scoc	1.11882	0.529292
Tmem132a	-1.01098	-0.192295
Spire2	-1.00208	-0.403182

## Sheet: ESR2 targets
Gene_name	ESR2 effect	ESR2 effect in absence of FOXL2
Fam84a	1.05189	0.385042
Hsd11b2	1.10725	0.0606598
Rasd1	1.84799	0.754118
Cdo1	1.05495	0.190941
Olfm1	1.25925	0.51449
Gm10439	1.01532	0.370721
Map3k5	1.21021	0.448823
Luzp4	1.09862	0.406686
Gm10534	1.43723	0.262624
Car14	1.46159	0.595397
Cbs	1.46232	0.682487
Chst8	1.44553	0.629879
Esr2	1.20284	0.76525
Cmtm2a	1.32241	0.552297
Nppc	1.30402	0.338838
Fam163a	1.59234	1.1457
Popdc2	1.10351	0.682329
Trib2	1.2084	0.645589
2410129H14Rik	1.15674	0.934629
Mro	1.03851	0.69081
Pmp22	1.92973	1.69998

## Sheet: AR targets
Gene_name	AR effect	AR effect in absence of FOXL2
Rdh10	1.05819	0.0621665
Btc	1.10955	0.244266
Mamdc2	1.42854	0.536277
Lmo7	-1.42156	-1.067
Aldh1a2	-1.04435	-0.740274
Rhox12	1.08662	1.09433
Nr2f2	1.26958	0.62175
Impact	1.08035	0.591207
Fosl1	1.25336	0.831588
Ankrd13c	1.02609	0.556754
Efhd1	1.40857	0.57632
Ar	2.76219	2.09886
Oit3	-1.2795	-0.742614
Syde1	1.03032	0.984627
Plac1	-1.05319	-0.365585
Klhl30	-1.16717	-0.797934
Serpina6	-1.11186	-0.530456
Tnnc1	-1.55893	-0.684156

## Sheet: NR5A1 targets
Gene_name	NR5A1 effect	NR5A1 effect in absence of FOXL2
Efhd1	1.02984	0.657487
Serpina6	1.17453	1.31181
Sv2a	-1.17723	-0.941978
Sox9	1.58146	1.22692
Ppl	-1.09127	-1.04882
Gcnt1	-1.0871	-1.06351
Adh7	1.06565	1.11728
Sez6l2	1.54263	1.97346
Crb2	-1.6503	-1.17416
Col1a1	-1.57301	-0.823689
Msln	-1.62566	-1.35536
Smpd3	-1.47247	-1.51508
Col6a2	-1.571	-1.69967
Wisp1	-1.22672	-0.720771
Dhrs3	-1.84169	-1.68358
Rab3il1	1.00532	0.371918
Vav2	-1.05237	-0.83743
Rgs6	1.36942	1.19078
Tmem119	-1.12368	-1.42896
Cabc1	1.08623	0.81085
Nags	1.01354	1.06763
Rgs11	1.33122	1.22466
Nxt2	1.20494	0.779051
Nr5a1	1.18721	1.10836
Slc26a7	1.60584	1.19335
Nid2	-1.84057	-1.51274
Car12	-1.02057	-0.846421
Bspry	1.29549	1.23432
Adamts4	-1.12405	-0.877799
Glul	1.04657	0.864798
4930583H14Rik	1.14629	1.12141
Adamts16	-1.24297	-0.94009
Pgbd5	1.3988	1.76222
Slc12a8	1.17248	1.22331
Gm12250	-1.40712	-0.932263
4833415N18Rik	1.00027	0.926468
Actn3	-1.11963	-1.27728
Cldn15	-1.2243	-1.11803
Sulf1	-1.01969	-0.881179
Ly6i	-1.03819	-0.479278
Ly6c1	-1.11947	-0.361312
Ly6a	-1.71541	-0.847715

## Sheet: NR2C1 targets
Gene_name	NR2C1 effect	NR2C1 effect in absence of FOXL2
Fam117a	1.90256	1.35279
Gsta2	1.04485	0.608805
Gm10639	1.02079	0.651117
Nr2c1	1.97844	1.72987
Fahd1	-1.45062	-0.131961
Psmc3ip	1.11696	0.863334
Cdkn2a	-1.04901	0.448873
Dub2a	-1.00699	0.723418

## Sheet: AR targets (no FOXL2)
Gene_name	AR effect	AR effect in absence of FOXL2
Gsta2	1.19582	1.06501
Gm10639	1.184	1.05986
Lmo7	-1.42156	-1.067
Rhox12	1.08662	1.09433
Ar	2.76219	2.09886

[truncated: 1 more sheets: NR5A1 targets (no FOXL2)]
