# Supplementary material for: The transcription factor FOXL2 mobilizes estrogen signaling to maintain the identity of ovarian granulosa cells
Source: eLife. 2014 Nov 4;3:e04207. doi: 10.7554/eLife.04207 (PMC4356143; doi:10.7554/eLife.04207)
Supplement: Figure 2—source data 1. — DOI: http://dx.doi.org/10.7554/eLife.04207.009 [file elife04207s002.xlsx]

## Sheet: FOXL2
ID	chr	start	end	length	summit	tags	-10*log10(pvalue)	fold_enrichment	FDR(%)
pic-FOXL2-3834	chr1	5114543	5115151	609	302	16	66.75	14.07	1.15		# This file is generated by MACS
pic-FOXL2-3144	chr1	6269511	6270165	655	375	42	163.88	14.65	0.24		# ARGUMENTS LIST:
pic-FOXL2-10485	chr1	6450388	6450993	606	254	17	57.49	9.85	2.49		# name = MACS_in_Galaxy
pic-FOXL2-12187	chr1	6483460	6484553	1094	289	34	66.08	8.5	1.19		# format = SAM
pic-FOXL2-6748	chr1	6926218	6926568	351	180	13	70.9	12.07	0.83		# ChIP-seq file = /galaxy/main_pool/pool3/files/005/658/dataset_5658953.dat
pic-FOXL2-4520	chr1	6959968	6960403	436	132	10	56.34	13.61	2.81		# control file = /galaxy/main_pool/pool1/files/005/658/dataset_5658955.dat
pic-FOXL2-13517	chr1	7066446	7067061	616	377	17	50.69	6.48	4.29		# effective genome size = 2.70e+09
pic-FOXL2-5157	chr1	7122226	7122515	290	146	10	61.79	13.08	1.7		# tag size = 50
pic-FOXL2-5700	chr1	8446959	8447325	367	228	8	53.88	12.76	3.26		# band width = 160
pic-FOXL2-1949	chr1	8831629	8832106	478	315	9	56.01	16.06	2.88		# model fold = 20
pic-FOXL2-539	chr1	8862821	8863222	402	195	23	150.13	19.13	0.17		# pvalue cutoff = 1.00e-05
pic-FOXL2-897	chr1	9555229	9555541	313	145	9	72.02	18.14	0.69		# Ranges for calculating regional lambda are : peak_region,1000,5000,10000
pic-FOXL2-465	chr1	9762827	9763403	577	174	36	163.68	19.53	0.24		# unique tags in treatment: 5340203
pic-FOXL2-7597	chr1	10690908	10691715	808	459	29	92.13	11.6	0.14		# total tags in treatment: 32671602
pic-FOXL2-8949	chr1	10888857	10889112	256	129	7	50.56	10.82	4.36		# unique tags in control: 27014047
pic-FOXL2-377	chr1	10939451	10939813	363	127	12	85.92	19.92	0.38		# total tags in control: 33731671
pic-FOXL2-1406	chr1	10986541	10986837	297	168	11	82.57	17.01	0.42		# d = 147
pic-FOXL2-9328	chr1	11065012	11065728	717	314	18	70.31	10.56	0.85
pic-FOXL2-327	chr1	12124094	12124591	498	145	9	58.18	20.24	2.32
pic-FOXL2-760	chr1	12130922	12131634	713	334	25	105.32	18.46	0.11
pic-FOXL2-1857	chr1	12201741	12201981	241	121	8	70.01	16.19	0.91
pic-FOXL2-6703	chr1	12265482	12266206	725	238	27	87.63	12.09	0.36
pic-FOXL2-8022	chr1	12337426	12337853	428	299	12	59.91	11.34	2.02
pic-FOXL2-12491	chr1	12407532	12407881	350	132	11	52.37	8.25	3.66
pic-FOXL2-1042	chr1	12932412	12932781	370	138	8	65.32	17.8	1.25
pic-FOXL2-13197	chr1	13318742	13319535	794	128	17	53.45	7.29	3.38
pic-FOXL2-6120	chr1	13363809	13364265	457	318	12	51.97	12.47	3.84
pic-FOXL2-6607	chr1	13629484	13629940	457	313	14	70.32	12.15	0.85
pic-FOXL2-9572	chr1	14786323	14787087	765	381	24	64.29	10.41	1.29
pic-FOXL2-13022	chr1	15317287	15317803	517	386	13	58.22	7.56	2.31
pic-FOXL2-7563	chr1	15949638	15950287	650	145	27	113.63	11.61	0.13
pic-FOXL2-4684	chr1	15997904	15998204	301	158	14	84.51	13.4	0.39
pic-FOXL2-7525	chr1	16321260	16322046	787	442	26	95.58	11.64	0.16
pic-FOXL2-8394	chr1	16364232	16364858	627	204	23	79.2	11.09	0.42
pic-FOXL2-3864	chr1	16597524	16597964	441	296	20	109.32	14.01	0.12
pic-FOXL2-2082	chr1	16673740	16674321	582	209	18	82.01	15.87	0.41
pic-FOXL2-12565	chr1	16688513	16688987	475	339	11	51.18	8.16	4.1
pic-FOXL2-3121	chr1	16736037	16736410	374	146	11	75.4	14.71	0.57
pic-FOXL2-3191	chr1	16786427	16787040	614	359	21	88.97	14.58	0.32
pic-FOXL2-10339	chr1	16970007	16970541	535	430	14	62.41	9.92	1.57
pic-FOXL2-526	chr1	19168889	19169459	571	432	19	110.81	19.23	0.12
pic-FOXL2-2238	chr1	19575141	19575432	292	160	7	58.33	15.7	2.3
pic-FOXL2-8496	chr1	20715673	20715972	300	164	9	54.31	11.01	3.16
pic-FOXL2-7151	chr1	20883140	20883643	504	380	14	75.78	11.83	0.56
pic-FOXL2-9644	chr1	21031144	21031795	652	227	15	69.08	10.35	0.96
pic-FOXL2-7849	chr1	21441464	21442012	549	408	15	76.6	11.34	0.51
pic-FOXL2-2055	chr1	21489577	21490256	680	245	47	202.3	15.91	0.57
pic-FOXL2-10830	chr1	21542733	21543178	446	303	14	64.39	9.57	1.29
pic-FOXL2-12873	chr1	21603867	21604581	715	356	22	83.99	7.77	0.38
pic-FOXL2-10064	chr1	22329135	22329697	563	165	18	91.59	10.08	0.14
pic-FOXL2-4880	chr1	22370777	22371111	335	137	7	54.57	13.24	3.1
pic-FOXL2-5635	chr1	22633903	22634347	445	200	10	64.77	12.76	1.29
pic-FOXL2-6086	chr1	23365565	23366016	452	214	16	82.93	12.47	0.42
pic-FOXL2-348	chr1	24136770	24137051	282	142	13	98.98	20.1	0.09
pic-FOXL2-266	chr1	24255992	24256297	306	178	7	54.58	20.64	3.1
pic-FOXL2-13071	chr1	24794749	24795437	689	500	14	52.58	7.48	3.58
pic-FOXL2-293	chr1	25049714	25050007	294	156	13	104.3	20.41	0.1
pic-FOXL2-6294	chr1	25057688	25058073	386	211	10	57.43	12.37	2.52
pic-FOXL2-4330	chr1	26084371	26084948	578	303	19	103.59	13.61	0.1
pic-FOXL2-3521	chr1	26107001	26107242	242	122	8	65.18	14.32	1.29
pic-FOXL2-11030	chr1	28044099	28044561	463	148	10	58.2	9.45	2.32
pic-FOXL2-8048	chr1	28073360	28073834	475	234	11	58.76	11.34	2.3
pic-FOXL2-13356	chr1	28115133	28116370	1238	385	32	67.9	6.96	1.01
pic-FOXL2-7039	chr1	28158412	28158757	346	201	9	56.92	11.9	2.71
pic-FOXL2-3470	chr1	28898397	28898807	411	145	12	68.06	14.34	0.98
pic-FOXL2-5702	chr1	28988374	28988844	471	286	9	53.69	12.76	3.33
pic-FOXL2-10000	chr1	29329820	29330564	745	533	30	99.96	10.13	0.09
pic-FOXL2-7819	chr1	29341642	29342444	803	431	19	82.54	11.34	0.42
pic-FOXL2-10325	chr1	29542969	29543591	623	355	15	69.25	9.92	0.95
pic-FOXL2-373	chr1	29767092	29767713	622	203	24	127.62	19.94	0.09
pic-FOXL2-4847	chr1	29832984	29833704	721	481	48	194.12	13.29	0.44
pic-FOXL2-3178	chr1	29873001	29873402	402	160	16	94.8	14.58	0.15
pic-FOXL2-3425	chr1	30012882	30013436	555	365	16	79.04	14.39	0.46
pic-FOXL2-2706	chr1	30315086	30315430	345	202	9	61.06	15.12	1.82
pic-FOXL2-4864	chr1	30589551	30590062	512	142	19	76.52	13.27	0.53
pic-FOXL2-2154	chr1	30694372	30694891	520	378	17	86.44	15.79	0.38
pic-FOXL2-11854	chr1	31007327	31007669	343	140	11	51.23	8.85	4.1
pic-FOXL2-1211	chr1	31901144	31901594	451	228	43	221.25	17.25	0.79
pic-FOXL2-325	chr1	32242813	32243592	780	408	35	149.42	20.25	0.17
pic-FOXL2-9230	chr1	32958909	32959532	624	214	16	59.55	10.63	2.12
pic-FOXL2-12019	chr1	33517662	33518128	467	140	13	50.54	8.75	4.36
pic-FOXL2-4625	chr1	33748194	33748627	434	239	30	177.51	13.45	0.33
pic-FOXL2-11278	chr1	33862918	33863604	687	547	22	57.87	9.28	2.36
pic-FOXL2-2755	chr1	33940341	33940690	350	225	8	55.93	15.06	2.89
pic-FOXL2-12081	chr1	34101465	34102116	652	276	23	56.96	8.66	2.66
pic-FOXL2-7806	chr1	34108212	34108758	547	135	18	86.27	11.34	0.38
pic-FOXL2-11798	chr1	34160312	34161215	904	302	29	83.03	8.87	0.4
pic-FOXL2-6638	chr1	34168612	34169175	564	357	14	59.02	12.15	2.23
pic-FOXL2-12226	chr1	34183630	34184298	669	439	21	59.31	8.5	2.14
pic-FOXL2-10006	chr1	34207298	34207926	629	401	22	71.08	10.13	0.8
pic-FOXL2-9732	chr1	34293601	34294746	1146	795	48	103.71	10.31	0.1
pic-FOXL2-793	chr1	34345647	34346286	640	160	38	175.73	18.37	0.32
pic-FOXL2-13129	chr1	34369681	34370347	667	145	30	92.65	7.37	0.14
pic-FOXL2-1636	chr1	34456262	34456887	626	368	24	109.72	16.52	0.12
pic-FOXL2-1800	chr1	34466531	34467094	564	327	15	77.52	16.27	0.48
pic-FOXL2-8787	chr1	34491382	34491744	363	243	10	54.72	10.88	3.1
pic-FOXL2-5163	chr1	34546915	34547395	481	267	9	60.8	13.08	1.86
pic-FOXL2-5926	chr1	34873665	34874188	524	315	25	108.53	12.57	0.12
pic-FOXL2-7692	chr1	34953755	34954064	310	173	10	58.5	11.47	2.31
pic-FOXL2-620	chr1	35051393	35051939	547	283	20	110.51	18.9	0.12
pic-FOXL2-9467	chr1	35796474	35796830	357	199	11	61.96	10.47	1.66
pic-FOXL2-13030	chr1	35827005	35827480	476	135	12	54.94	7.56	3.02
pic-FOXL2-4100	chr1	35842699	35843845	1147	292	48	138.85	13.86	0.13
pic-FOXL2-2103	chr1	35919120	35919507	388	137	9	63.58	15.87	1.42
pic-FOXL2-2923	chr1	35983665	35983974	310	169	8	59.77	14.88	2.04
pic-FOXL2-11202	chr1	36187132	36187639	508	145	17	50.61	9.34	4.33
pic-FOXL2-7273	chr1	36291798	36292461	664	282	16	68.1	11.77	0.98
pic-FOXL2-5057	chr1	36407649	36408146	498	359	13	53.28	13.17	3.4
pic-FOXL2-7330	chr1	36412396	36412779	384	140	10	50.87	11.77	4.23
pic-FOXL2-1967	chr1	36568256	36568802	547	402	23	116.47	16.01	0.07
pic-FOXL2-9827	chr1	36599040	36599294	255	128	8	52.45	10.27	3.64
pic-FOXL2-12950	chr1	36625648	36625823	176	89	7	54.54	7.68	3.1
pic-FOXL2-4023	chr1	36652895	36653281	387	243	12	74.73	13.91	0.6
pic-FOXL2-5963	chr1	36741014	36741857	844	138	17	72.56	12.53	0.64
pic-FOXL2-3547	chr1	36753112	36753559	448	309	10	57.33	14.32	2.55
pic-FOXL2-13072	chr1	36928118	36928558	441	299	10	50.7	7.48	4.28
pic-FOXL2-2249	chr1	37052484	37052907	424	133	8	56.07	15.7	2.86
pic-FOXL2-1008	chr1	37324277	37324647	371	227	15	84.79	17.87	0.39
pic-FOXL2-13223	chr1	37850207	37850919	713	297	18	62.34	7.22	1.56
pic-FOXL2-5625	chr1	38055824	38056375	552	244	16	66.74	12.76	1.15
pic-FOXL2-4526	chr1	38319072	38319544	473	191	9	55.97	13.61	2.88
pic-FOXL2-6819	chr1	38348540	38349249	710	442	25	108.4	12	0.11
pic-FOXL2-12106	chr1	38605334	38605945	612	222	12	57.75	8.6	2.43
pic-FOXL2-1590	chr1	38655114	38655714	601	381	34	160.74	16.64	0.23
pic-FOXL2-861	chr1	38672316	38672645	330	145	8	64.79	18.25	1.29
pic-FOXL2-3128	chr1	38714089	38714817	729	378	36	159.78	14.69	0.22
pic-FOXL2-3822	chr1	38757501	38757906	406	212	14	74.91	14.07	0.58
pic-FOXL2-2072	chr1	39162169	39162648	480	322	20	112.51	15.87	0.13
pic-FOXL2-9314	chr1	39291898	39292344	447	224	16	85.77	10.56	0.4
pic-FOXL2-5895	chr1	39331453	39331922	470	151	13	63	12.6	1.49
pic-FOXL2-7980	chr1	39338665	39339105	441	143	11	62.07	11.34	1.63
pic-FOXL2-2208	chr1	39456120	39456499	380	163	15	93.93	15.7	0.15
pic-FOXL2-12814	chr1	39474225	39475336	1112	558	28	68.3	7.85	0.99
pic-FOXL2-10161	chr1	39507925	39508456	532	143	13	63.28	10.04	1.45
pic-FOXL2-2843	chr1	39628387	39629043	657	248	29	127.4	14.93	0.09
pic-FOXL2-12787	chr1	39631767	39632548	782	142	22	56.15	7.91	2.82
pic-FOXL2-838	chr1	39725277	39725560	284	143	7	58.33	18.32	2.3
pic-FOXL2-7860	chr1	39770935	39771586	652	335	18	74.35	11.34	0.61
pic-FOXL2-5435	chr1	39811418	39811955	538	291	14	59.66	12.9	2.11
pic-FOXL2-11420	chr1	39902362	39903450	1089	287	36	83.86	9.16	0.38
pic-FOXL2-6017	chr1	40196744	40197149	406	169	9	52.82	12.53	3.49
pic-FOXL2-12032	chr1	40240301	40240859	559	218	17	60.77	8.72	1.87
pic-FOXL2-11	chr1	40556570	40556875	306	142	15	130.98	26.46	0.1
pic-FOXL2-12155	chr1	41024866	41025349	484	133	16	74.68	8.5	0.62
pic-FOXL2-12119	chr1	41224366	41224872	507	275	9	51.38	8.6	4.03
pic-FOXL2-11349	chr1	41441507	41441922	416	229	11	55.72	9.26	2.88
pic-FOXL2-7057	chr1	41456758	41457012	255	128	7	53.83	11.9	3.28
pic-FOXL2-1669	chr1	42098375	42098797	423	248	19	110.93	16.46	0.12
pic-FOXL2-5024	chr1	42300251	42300657	407	183	16	87.48	13.17	0.36
pic-FOXL2-10165	chr1	42945839	42946056	218	110	7	56.62	10.04	2.77
pic-FOXL2-7936	chr1	42958837	42959410	574	303	13	65.62	11.34	1.21
pic-FOXL2-10914	chr1	43169702	43170103	402	192	11	58.43	9.52	2.3
pic-FOXL2-4671	chr1	43274684	43275557	874	497	42	119.91	13.4	0.08
pic-FOXL2-5987	chr1	43578282	43578626	345	145	9	58.99	12.53	2.27
pic-FOXL2-6840	chr1	43774539	43775170	632	454	20	74.9	12	0.58
pic-FOXL2-10773	chr1	43876005	43876396	392	136	18	79.82	9.61	0.4
pic-FOXL2-3962	chr1	43912431	43913010	580	275	10	51.37	14.01	4.03
pic-FOXL2-5647	chr1	44088972	44089347	376	231	11	63.23	12.76	1.46
pic-FOXL2-11413	chr1	44301065	44301485	421	285	8	51.78	9.18	3.85
pic-FOXL2-8023	chr1	44448830	44449311	482	307	12	59.86	11.34	2.02
pic-FOXL2-8038	chr1	44641696	44642083	388	137	10	59.13	11.34	2.21
pic-FOXL2-13582	chr1	44907580	44908082	503	361	15	54.77	6.18	3.09
pic-FOXL2-10234	chr1	45264873	45265324	452	182	13	58.66	10	2.29
pic-FOXL2-13103	chr1	45414973	45415757	785	225	17	52.39	7.44	3.66
pic-FOXL2-5296	chr1	45456916	45457421	506	215	12	63.9	12.96	1.36
pic-FOXL2-4475	chr1	45545219	45545519	301	140	9	62.27	13.61	1.58
pic-FOXL2-5271	chr1	45568689	45569222	534	230	14	77.64	12.96	0.46
pic-FOXL2-462	chr1	45597761	45598464	704	441	42	202.95	19.54	0.58
pic-FOXL2-6731	chr1	45640368	45641017	650	323	19	79.39	12.07	0.42
pic-FOXL2-8768	chr1	45744636	45745025	390	196	11	59.77	10.88	2.04
pic-FOXL2-3424	chr1	45758160	45758780	621	302	17	79.65	14.39	0.4
pic-FOXL2-13264	chr1	45894401	45895038	638	287	31	93.83	7.13	0.15
pic-FOXL2-7968	chr1	45917061	45917670	610	339	19	63	11.34	1.49
pic-FOXL2-8431	chr1	45938322	45938686	365	200	12	58.2	11.06	2.32
pic-FOXL2-4575	chr1	46781816	46782348	533	297	9	51.48	13.61	3.99
pic-FOXL2-6984	chr1	46942116	46942565	450	248	19	87.43	11.9	0.36
pic-FOXL2-2654	chr1	46990690	46991040	351	206	14	87.2	15.12	0.36
pic-FOXL2-1480	chr1	47108049	47108339	291	146	9	67.29	17.01	1.06
pic-FOXL2-4825	chr1	47224267	47224768	502	129	12	59.95	13.31	2.01
pic-FOXL2-5265	chr1	47357670	47358080	411	191	19	90.46	12.96	0.2
pic-FOXL2-7325	chr1	47429473	47429993	521	262	12	52.52	11.77	3.61
pic-FOXL2-9261	chr1	49851607	49851997	391	258	8	51.7	10.63	3.92
pic-FOXL2-9050	chr1	50587562	50588086	525	299	11	58.76	10.74	2.3
pic-FOXL2-11458	chr1	50739774	50740191	418	221	11	55	9.16	3
pic-FOXL2-3250	chr1	50799412	50799802	391	285	9	65.97	14.58	1.2
pic-FOXL2-1363	chr1	51334818	51335152	335	196	14	96.75	17.01	0.08
pic-FOXL2-10500	chr1	51345602	51346223	622	266	21	69.06	9.83	0.96
pic-FOXL2-1896	chr1	51417821	51418322	502	363	19	83.27	16.11	0.37
pic-FOXL2-2171	chr1	51466906	51467724	819	403	31	110.9	15.76	0.12
pic-FOXL2-11735	chr1	51509830	51510254	425	316	9	51.11	8.95	4.13
pic-FOXL2-7625	chr1	51569092	51569440	349	125	9	50.54	11.58	4.36
pic-FOXL2-6681	chr1	51657143	51657624	482	347	9	51	12.15	4.2
pic-FOXL2-4317	chr1	51853655	51854727	1073	415	37	113.66	13.61	0.13
pic-FOXL2-12110	chr1	51929300	51929765	466	338	12	54.78	8.6	3.09
pic-FOXL2-2325	chr1	51951477	51952140	664	157	41	169.13	15.57	0.27
pic-FOXL2-10438	chr1	52167962	52168359	398	160	12	56.83	9.87	2.73
pic-FOXL2-8526	chr1	52213099	52213602	504	334	15	61.54	11	1.75
pic-FOXL2-8801	chr1	52364572	52364949	378	236	10	53.08	10.88	3.44
pic-FOXL2-11253	chr1	52411045	52411425	381	141	13	63.47	9.28	1.44
pic-FOXL2-10154	chr1	52420403	52421111	709	331	19	50.43	10.05	4.44
pic-FOXL2-4039	chr1	52761255	52761695	441	138	12	68.3	13.91	0.99
pic-FOXL2-12923	chr1	52859058	52859969	912	279	16	52.93	7.73	3.48
pic-FOXL2-4091	chr1	52920528	52921338	811	187	34	118.5	13.88	0.08
pic-FOXL2-423	chr1	53461850	53462254	405	223	15	109.52	19.69	0.12
pic-FOXL2-87	chr1	53530508	53530949	442	288	25	167	22.68	0.26
pic-FOXL2-13095	chr1	53785342	53785754	413	294	12	53.65	7.44	3.35
pic-FOXL2-4814	chr1	53841025	53841389	365	242	11	66.5	13.31	1.15
pic-FOXL2-11241	chr1	53967134	53967734	601	313	17	66.57	9.28	1.15
pic-FOXL2-9092	chr1	53996869	53997398	530	368	10	50.53	10.74	4.36
pic-FOXL2-551	chr1	54096091	54096323	233	117	9	93.75	19.13	0.15
pic-FOXL2-1358	chr1	54422339	54422861	523	289	19	97.46	17.01	0.08
pic-FOXL2-2786	chr1	54822576	54823169	594	372	22	101.43	15.01	0.09
pic-FOXL2-10111	chr1	54866809	54867358	550	298	13	55.17	10.08	2.95
pic-FOXL2-8519	chr1	54896710	54897342	633	394	18	68.06	11	0.98
pic-FOXL2-7547	chr1	54901125	54901751	627	228	19	67.84	11.64	1.04
pic-FOXL2-7644	chr1	54929388	54929730	343	145	10	54.65	11.55	3.1
pic-FOXL2-12105	chr1	55040134	55040577	444	317	13	57.93	8.6	2.35
pic-FOXL2-8657	chr1	55077362	55077667	306	185	11	65.57	10.93	1.24
pic-FOXL2-8024	chr1	55105780	55106686	907	562	19	59.82	11.34	2.04
pic-FOXL2-6808	chr1	55132691	55133090	400	258	9	51.9	12.04	3.85
pic-FOXL2-2844	chr1	55149092	55149541	450	248	25	125.51	14.93	0.09
pic-FOXL2-5736	chr1	55439992	55440300	309	170	7	50.25	12.76	4.54
pic-FOXL2-1412	chr1	55453006	55453481	476	251	14	81.5	17.01	0.4
pic-FOXL2-3529	chr1	55502554	55502927	374	146	10	64.85	14.32	1.3
pic-FOXL2-728	chr1	55578289	55578741	453	345	13	75.51	18.55	0.57
pic-FOXL2-7011	chr1	55724917	55725505	589	343	19	68.6	11.9	0.99
pic-FOXL2-2295	chr1	55789635	55790243	609	331	30	125.94	15.59	0.09
pic-FOXL2-6045	chr1	55943331	55943629	299	144	9	59.3	12.51	2.15
pic-FOXL2-4527	chr1	56592081	56592449	369	240	8	55.93	13.61	2.89
pic-FOXL2-9984	chr1	56696518	56696887	370	240	7	50.28	10.2	4.55
pic-FOXL2-3767	chr1	57327172	57327889	718	280	62	262.68	14.14	1.79
pic-FOXL2-10375	chr1	57493126	57493783	658	306	13	52.19	9.92	3.74
pic-FOXL2-9672	chr1	57506926	57507451	526	178	12	57.75	10.35	2.43
pic-FOXL2-759	chr1	57546615	57547331	717	395	29	135.09	18.46	0.12
pic-FOXL2-154	chr1	57710209	57710931	723	338	42	174.26	21.65	0.3
pic-FOXL2-2081	chr1	57773987	57774442	456	313	16	82.37	15.87	0.41
pic-FOXL2-12930	chr1	58353704	58354258	555	389	22	71.46	7.7	0.73
pic-FOXL2-11841	chr1	58452911	58453574	664	343	19	51.74	8.87	3.9
pic-FOXL2-1046	chr1	58592602	58593419	818	367	54	200.14	17.75	0.52
pic-FOXL2-11492	chr1	58681332	58682043	712	359	21	66.03	9.13	1.2
pic-FOXL2-13647	chr1	58722339	58723081	743	357	19	51.9	5.81	3.85
pic-FOXL2-2752	chr1	59219653	59220060	408	140	9	59.59	15.06	2.12
pic-FOXL2-9675	chr1	59397620	59397991	372	248	10	57.12	10.35	2.6
pic-FOXL2-1354	chr1	59413644	59414019	376	140	16	99.14	17.01	0.09
pic-FOXL2-2686	chr1	59430920	59431178	259	130	8	67.29	15.12	1.06
pic-FOXL2-3245	chr1	59444897	59445295	399	185	11	66.58	14.58	1.16
pic-FOXL2-5393	chr1	59501159	59501537	379	173	15	82.2	12.9	0.41
pic-FOXL2-1264	chr1	59636806	59637591	786	518	62	228.51	17.01	0.9
pic-FOXL2-6618	chr1	59753137	59753651	515	380	14	63.84	12.15	1.38
pic-FOXL2-7475	chr1	59796387	59796859	473	210	19	93.51	11.66	0.15
pic-FOXL2-10327	chr1	59809273	59809980	708	345	23	66.34	9.92	1.16
pic-FOXL2-11707	chr1	59848140	59848719	580	310	17	60.12	8.95	2
pic-FOXL2-12800	chr1	59858666	59859191	526	301	27	68.76	7.88	0.99
pic-FOXL2-9622	chr1	59861049	59862405	1357	313	84	147.94	10.35	0.16
pic-FOXL2-12895	chr1	59946729	59947184	456	203	9	51.55	7.77	3.98
pic-FOXL2-2745	chr1	60226350	60226711	362	222	16	93.7	15.06	0.15
pic-FOXL2-11130	chr1	60608254	60608475	222	112	8	57.26	9.38	2.58
pic-FOXL2-4771	chr1	60652972	60653636	665	372	14	50.56	13.36	4.35
pic-FOXL2-9508	chr1	60656046	60656383	338	200	10	56.03	10.47	2.87
pic-FOXL2-7706	chr1	60661348	60661653	306	172	9	55.11	11.47	2.97
pic-FOXL2-11608	chr1	60680079	60680840	762	223	37	112.42	9.03	0.13
pic-FOXL2-11115	chr1	60862382	60862862	481	273	14	65.62	9.38	1.21
pic-FOXL2-12714	chr1	60890330	60890875	546	406	14	50.71	8	4.28
pic-FOXL2-1763	chr1	60973703	60974328	626	206	32	130.2	16.3	0.1
pic-FOXL2-1560	chr1	61412708	61413100	393	128	7	51.71	17.01	3.92
pic-FOXL2-12716	chr1	61539255	61539639	385	161	8	50.16	8	4.57
pic-FOXL2-696	chr1	61825957	61826909	953	749	53	184.75	18.65	0.37
pic-FOXL2-1660	chr1	61913580	61914294	715	368	49	202.96	16.48	0.58
pic-FOXL2-7106	chr1	62022492	62023103	612	171	26	107.59	11.87	0.11
pic-FOXL2-9582	chr1	62101276	62102178	903	530	26	87.96	10.39	0.37
pic-FOXL2-8047	chr1	62137740	62138314	575	203	13	58.79	11.34	2.3
pic-FOXL2-998	chr1	62187355	62187735	381	145	11	73.3	17.9	0.61
pic-FOXL2-1097	chr1	62380855	62381163	309	139	14	99.1	17.69	0.09
pic-FOXL2-10032	chr1	62398469	62399034	566	139	18	69.85	10.11	0.9
pic-FOXL2-9893	chr1	62459674	62460064	391	114	10	60.84	10.2	1.86
pic-FOXL2-11590	chr1	62482799	62483489	691	335	19	50.63	9.07	4.32
pic-FOXL2-11351	chr1	62489256	62489846	591	456	14	54.08	9.26	3.24
pic-FOXL2-5663	chr1	62513013	62513570	558	307	13	60.29	12.76	1.98
pic-FOXL2-5461	chr1	62579359	62579661	303	171	7	51.21	12.9	4.09
pic-FOXL2-4935	chr1	62753475	62753896	422	125	10	62.05	13.23	1.63
pic-FOXL2-11733	chr1	62768473	62768896	424	141	13	51.22	8.95	4.1
pic-FOXL2-12854	chr1	62771772	62772249	478	166	14	50.5	7.85	4.39
pic-FOXL2-6056	chr1	63518513	63518783	271	136	8	50.96	12.51	4.22
pic-FOXL2-10254	chr1	63578552	63579009	458	252	9	52.47	10	3.64
pic-FOXL2-12885	chr1	63822830	63823228	399	127	12	57.26	7.77	2.59
pic-FOXL2-5433	chr1	63832496	63832978	483	304	12	60.31	12.9	1.97
pic-FOXL2-12101	chr1	63870616	63871209	594	255	16	63.09	8.6	1.45
pic-FOXL2-4886	chr1	63896618	63897224	607	395	28	142.01	13.23	0.14
pic-FOXL2-13690	chr1	63948839	63950394	1556	285	48	71.58	4.78	0.73
pic-FOXL2-10969	chr1	64021354	64021657	304	127	13	61.51	9.49	1.75
pic-FOXL2-12368	chr1	64025221	64025975	755	332	27	69.81	8.34	0.92
pic-FOXL2-11150	chr1	64157322	64157728	407	121	11	51.44	9.38	4
pic-FOXL2-9714	chr1	64168115	64168662	548	144	23	74.26	10.33	0.61
pic-FOXL2-7355	chr1	64352227	64352587	361	122	13	72.92	11.73	0.62
pic-FOXL2-10454	chr1	64394458	64394779	322	142	10	50.88	9.87	4.23
pic-FOXL2-7670	chr1	64476128	64476616	489	354	13	74.55	11.47	0.61
pic-FOXL2-13336	chr1	64578305	64578911	607	143	15	51.44	7	4
pic-FOXL2-12372	chr1	64647846	64648599	754	468	19	59.56	8.34	2.12
pic-FOXL2-3407	chr1	64692269	64692733	465	216	17	98.96	14.39	0.09
pic-FOXL2-6692	chr1	64697703	64698683	981	509	46	143.34	12.11	0.14
pic-FOXL2-6041	chr1	64785858	64786410	553	210	16	65.49	12.51	1.25
pic-FOXL2-1322	chr1	64872995	64873630	636	311	25	113.34	17.01	0.13
pic-FOXL2-5674	chr1	65041929	65042261	333	191	8	57.26	12.76	2.59
pic-FOXL2-6724	chr1	65079191	65079948	758	364	32	87.7	12.07	0.37
pic-FOXL2-13375	chr1	65087271	65088104	834	412	34	85.06	6.91	0.39
pic-FOXL2-8401	chr1	65089877	65090407	531	328	19	66.17	11.09	1.18
pic-FOXL2-908	chr1	65103081	65103594	514	346	10	61.43	18.14	1.77
pic-FOXL2-10759	chr1	65122213	65122702	490	122	11	50.35	9.64	4.49
pic-FOXL2-4949	chr1	65181112	65181346	235	118	7	57.5	13.23	2.49
pic-FOXL2-4419	chr1	66151861	66152292	432	301	10	68.76	13.61	0.99
pic-FOXL2-3933	chr1	66187133	66187534	402	269	9	57.39	14.01	2.53
pic-FOXL2-10841	chr1	66361109	66361476	368	166	12	59.02	9.57	2.23
pic-FOXL2-2545	chr1	66455903	66456444	542	379	12	68.6	15.29	0.99
pic-FOXL2-8336	chr1	66826302	66826748	447	340	9	50.87	11.22	4.23
pic-FOXL2-12302	chr1	66909992	66910438	447	315	14	52.61	8.5	3.56
pic-FOXL2-5742	chr1	66918693	66919156	464	241	14	72.12	12.75	0.69
pic-FOXL2-5814	chr1	66947457	66947961	505	273	11	55.04	12.66	2.99
pic-FOXL2-1397	chr1	67090942	67091222	281	141	12	84.17	17.01	0.38
pic-FOXL2-839	chr1	67450904	67451182	279	140	7	58.33	18.32	2.3
pic-FOXL2-4992	chr1	67501599	67501949	351	136	8	51.36	13.23	4.03
pic-FOXL2-10124	chr1	68352817	68353108	292	152	9	51.75	10.08	3.88
pic-FOXL2-2802	chr1	68662380	68662851	472	295	17	100.62	14.97	0.09
pic-FOXL2-7688	chr1	68789751	68790283	533	396	12	61.98	11.47	1.66
pic-FOXL2-13173	chr1	69084131	69084689	559	216	15	66.63	7.29	1.16
pic-FOXL2-12064	chr1	69421706	69422643	938	312	30	83.01	8.68	0.4
pic-FOXL2-7418	chr1	69474258	69474916	659	215	22	97.85	11.69	0.08
pic-FOXL2-9161	chr1	69507611	69508052	442	145	12	55.6	10.68	2.92
pic-FOXL2-5692	chr1	69547861	69548316	456	133	11	54.7	12.76	3.1
pic-FOXL2-10651	chr1	69655221	69655555	335	101	9	56.29	9.72	2.81
pic-FOXL2-7848	chr1	70964889	70965460	572	279	18	76.73	11.34	0.51
pic-FOXL2-690	chr1	70972637	70973022	386	242	14	89.23	18.71	0.29
pic-FOXL2-4566	chr1	70979277	70979587	311	120	7	52.05	13.61	3.79
pic-FOXL2-2957	chr1	70992909	70993832	924	523	44	150.66	14.84	0.18
pic-FOXL2-4363	chr1	71060418	71060986	569	340	18	83.55	13.61	0.38
pic-FOXL2-90	chr1	71250177	71250558	382	226	19	149.42	22.68	0.17
pic-FOXL2-4411	chr1	71319871	71320177	307	145	11	70.6	13.61	0.84
pic-FOXL2-8957	chr1	71426267	71426910	644	296	12	50.48	10.82	4.41
pic-FOXL2-2505	chr1	71713165	71713425	261	131	9	72.93	15.31	0.62
pic-FOXL2-11511	chr1	71802101	71803120	1020	328	31	63.5	9.11	1.44
pic-FOXL2-11645	chr1	71847221	71848331	1111	374	24	58.43	9	2.3
pic-FOXL2-10262	chr1	71940286	71940663	378	235	8	50.78	10	4.26
pic-FOXL2-5113	chr1	71950958	71951784	827	405	27	95.09	13.08	0.15
pic-FOXL2-4041	chr1	71994086	71994454	369	254	11	68.02	13.91	0.98
pic-FOXL2-8705	chr1	72128066	72129096	1031	471	59	156.69	10.92	0.21
pic-FOXL2-11487	chr1	72188523	72188881	359	220	16	77.81	9.13	0.47
pic-FOXL2-11044	chr1	72283716	72284521	806	464	20	54.95	9.45	3.02
pic-FOXL2-60	chr1	72309786	72310028	243	122	16	163.23	23.66	0.24
pic-FOXL2-5584	chr1	72496113	72496634	522	377	17	77.45	12.76	0.48
pic-FOXL2-5531	chr1	72511497	72512125	629	198	33	110.55	12.76	0.12
pic-FOXL2-10281	chr1	72645813	72646809	997	489	30	90.51	9.96	0.2
pic-FOXL2-7960	chr1	72685626	72685973	348	219	10	63.67	11.34	1.39
pic-FOXL2-4742	chr1	72830483	72831196	714	291	19	79.94	13.36	0.4
pic-FOXL2-12735	chr1	72885710	72886484	775	652	22	82.89	7.94	0.42
pic-FOXL2-772	chr1	73128743	73129140	398	145	16	105.53	18.42	0.11
pic-FOXL2-11661	chr1	73217743	73218134	392	247	12	53.26	9	3.42
pic-FOXL2-9339	chr1	73408597	73409091	495	358	14	64.08	10.56	1.36
pic-FOXL2-2830	chr1	73435861	73436255	395	171	15	99.84	14.96	0.09
pic-FOXL2-341	chr1	73531564	73531972	409	182	53	316.11	20.12	3.45
pic-FOXL2-9940	chr1	74060999	74061451	453	270	10	54.78	10.2	3.09
pic-FOXL2-6273	chr1	74122741	74123184	444	220	11	59.69	12.37	2.11
pic-FOXL2-628	chr1	74149147	74149730	584	391	19	97.1	18.9	0.08
pic-FOXL2-8927	chr1	74171697	74172036	340	171	9	53.98	10.82	3.25
pic-FOXL2-4340	chr1	74177965	74178598	634	373	24	96.71	13.61	0.08
pic-FOXL2-3641	chr1	74222291	74222590	300	144	17	106.72	14.17	0.11
pic-FOXL2-3608	chr1	74331134	74331840	707	336	17	60.45	14.26	1.95
pic-FOXL2-9155	chr1	74351407	74351991	585	281	15	51.86	10.69	3.84
pic-FOXL2-929	chr1	74433333	74434087	755	413	34	127.07	18.05	0.09
pic-FOXL2-9630	chr1	74588795	74589411	617	459	16	80.08	10.35	0.41
pic-FOXL2-3973	chr1	74715000	74715427	428	130	14	59.75	13.98	2.05
pic-FOXL2-12366	chr1	74744998	74746299	1302	140	41	81.33	8.34	0.4
pic-FOXL2-7282	chr1	75097924	75098476	553	233	14	64	11.77	1.35
pic-FOXL2-9323	chr1	75138752	75139286	535	331	16	74.57	10.56	0.61
pic-FOXL2-7807	chr1	75155559	75155988	430	205	16	86.07	11.34	0.38
pic-FOXL2-12210	chr1	75200541	75201226	686	340	16	61.8	8.5	1.69
pic-FOXL2-4414	chr1	75287126	75287443	318	143	11	68.98	13.61	0.99
pic-FOXL2-7555	chr1	75308698	75308960	263	132	9	61.3	11.64	1.8
pic-FOXL2-5045	chr1	75334312	75334908	597	316	17	70.9	13.17	0.83
pic-FOXL2-5245	chr1	75431669	75432211	543	410	16	64.12	13.01	1.35
pic-FOXL2-8718	chr1	75513231	75514158	928	392	52	142.68	10.9	0.14
pic-FOXL2-4162	chr1	75558323	75558731	409	218	17	93.57	13.82	0.15
pic-FOXL2-7502	chr1	75614933	75615210	278	140	12	65.45	11.66	1.24
pic-FOXL2-1520	chr1	76477728	76478023	296	164	7	60.67	17.01	1.88
pic-FOXL2-831	chr1	76549859	76550162	304	124	8	67.87	18.32	1.01
pic-FOXL2-7746	chr1	77289989	77290631	643	352	32	142.1	11.34	0.14
pic-FOXL2-4323	chr1	77500319	77500797	479	203	18	108.63	13.61	0.12
pic-FOXL2-81	chr1	77532437	77532907	471	252	38	233.06	22.92	0.97
pic-FOXL2-5443	chr1	77645999	77646644	646	359	15	56.63	12.9	2.74
pic-FOXL2-10618	chr1	77676230	77676567	338	193	11	61.1	9.72	1.81
pic-FOXL2-2073	chr1	77691921	77692254	334	145	17	111.94	15.87	0.13
pic-FOXL2-5434	chr1	77883251	77883589	339	138	10	59.68	12.9	2.11
pic-FOXL2-6945	chr1	78157330	78157900	571	273	22	97.69	11.95	0.08
pic-FOXL2-12193	chr1	78336575	78337136	562	145	19	65.35	8.5	1.25
pic-FOXL2-12426	chr1	78351790	78352156	367	173	13	54.53	8.3	3.12
pic-FOXL2-932	chr1	78384484	78385039	556	356	16	93.19	18.03	0.15
pic-FOXL2-3054	chr1	78422452	78423108	657	276	38	163.8	14.76	0.24
pic-FOXL2-11305	chr1	78535040	78535374	335	146	11	54.26	9.28	3.16
pic-FOXL2-2970	chr1	78698097	78698780	684	402	26	106.3	14.83	0.11
pic-FOXL2-2984	chr1	78742018	78742452	435	168	25	126.15	14.79	0.09
pic-FOXL2-216	chr1	78904708	78904926	219	110	8	91.88	20.93	0.14
pic-FOXL2-10883	chr1	79186906	79187577	672	267	25	67.99	9.55	0.98
pic-FOXL2-12153	chr1	79195665	79196267	603	230	18	75.26	8.5	0.57
pic-FOXL2-7452	chr1	79202684	79203287	604	275	16	61.44	11.69	1.77
pic-FOXL2-12285	chr1	79693762	79694418	657	344	12	53.92	8.5	3.26
pic-FOXL2-12473	chr1	79857759	79858526	768	477	31	74.76	8.25	0.6
pic-FOXL2-13512	chr1	80290311	80291117	807	499	25	63.38	6.51	1.46
pic-FOXL2-9197	chr1	80319283	80320036	754	439	21	80.07	10.63	0.41
pic-FOXL2-4892	chr1	80950104	80950763	660	246	32	117.85	13.23	0.07
pic-FOXL2-2519	chr1	81027421	81027690	270	136	9	63.18	15.31	1.46
pic-FOXL2-5550	chr1	81913073	81914057	985	468	37	92.05	12.76	0.14
pic-FOXL2-6208	chr1	81921389	81921832	444	146	13	76.57	12.37	0.51
pic-FOXL2-2605	chr1	81936673	81937324	652	365	32	135.31	15.2	0.12
pic-FOXL2-9735	chr1	82037719	82038447	729	415	23	87.14	10.31	0.36
pic-FOXL2-3702	chr1	82044069	82044484	416	274	10	65.54	14.17	1.23
pic-FOXL2-6080	chr1	82084778	82085308	531	177	19	96.34	12.47	0.08
pic-FOXL2-5416	chr1	82132385	82132825	441	224	14	70.35	12.9	0.85
pic-FOXL2-2387	chr1	82176810	82177288	479	278	14	81.14	15.46	0.4
pic-FOXL2-3630	chr1	82250254	82250937	684	272	40	139.5	14.21	0.13
pic-FOXL2-587	chr1	82270913	82271267	355	196	40	257.92	19.02	1.67
pic-FOXL2-10466	chr1	82282549	82283063	515	270	27	77.27	9.85	0.48
pic-FOXL2-1959	chr1	82320755	82321579	825	459	53	194.38	16.01	0.45
pic-FOXL2-11619	chr1	82570943	82571658	716	189	23	93.16	9	0.15
pic-FOXL2-10862	chr1	82597511	82597816	306	145	10	51.65	9.57	3.96
pic-FOXL2-5946	chr1	82750983	82751673	691	390	26	107.8	12.53	0.11
pic-FOXL2-6622	chr1	82857903	82858227	325	194	11	62.85	12.15	1.52
pic-FOXL2-2471	chr1	83111612	83111826	215	108	7	73.21	15.36	0.61
pic-FOXL2-5333	chr1	83168837	83169166	330	143	9	56.86	12.96	2.72
pic-FOXL2-4260	chr1	83506590	83507014	425	130	7	55.32	13.76	2.95
pic-FOXL2-9589	chr1	84196307	84197087	781	393	22	74.91	10.39	0.58
pic-FOXL2-5645	chr1	84878040	84878485	446	318	12	63.55	12.76	1.43
pic-FOXL2-408	chr1	87761032	87761278	247	124	7	71.96	19.83	0.68
pic-FOXL2-3186	chr1	87805817	87806136	320	176	14	90.43	14.58	0.2
pic-FOXL2-9690	chr1	88132727	88133839	1113	371	28	54.58	10.35	3.1
pic-FOXL2-2652	chr1	88355932	88356518	587	199	18	88.68	15.12	0.35
pic-FOXL2-329	chr1	88375568	88376004	437	267	26	156.26	20.22	0.21
pic-FOXL2-6198	chr1	88467645	88468283	639	490	24	81.26	12.37	0.4
pic-FOXL2-1775	chr1	88476597	88477256	660	400	29	114.67	16.27	0.14
pic-FOXL2-4821	chr1	88608861	88609336	476	302	12	62.48	13.31	1.57
pic-FOXL2-10298	chr1	88615587	88616350	764	412	20	55.51	9.96	2.95
pic-FOXL2-8693	chr1	88660699	88661344	646	373	14	52.02	10.93	3.78
pic-FOXL2-4664	chr1	88865020	88865311	292	138	7	53.35	13.41	3.38
pic-FOXL2-3357	chr1	88929148	88929703	556	220	26	108.26	14.47	0.11
pic-FOXL2-7311	chr1	89170476	89170815	340	197	10	55.78	11.77	2.88
pic-FOXL2-726	chr1	89199171	89199721	551	296	15	81.54	18.55	0.4
pic-FOXL2-2587	chr1	89212240	89212744	505	369	16	78.13	15.25	0.45
pic-FOXL2-5058	chr1	89236475	89236975	501	135	13	52.99	13.17	3.47
pic-FOXL2-11657	chr1	89309024	89309535	512	384	14	53.97	9	3.25
pic-FOXL2-5733	chr1	89447613	89448019	407	139	8	50.33	12.76	4.5
pic-FOXL2-6674	chr1	89601396	89601731	336	134	7	51.79	12.15	3.85
pic-FOXL2-9753	chr1	89724498	89724930	433	303	14	64.33	10.31	1.29
pic-FOXL2-11723	chr1	89778295	89778695	401	206	13	53.92	8.95	3.26
pic-FOXL2-8234	chr1	89890531	89890989	459	217	10	52.28	11.34	3.71
pic-FOXL2-2619	chr1	90158647	90159767	1121	342	61	141.81	15.16	0.14
pic-FOXL2-5820	chr1	90175446	90176784	1339	518	125	226.44	12.63	0.87
pic-FOXL2-5608	chr1	90242154	90242765	612	325	15	70.27	12.76	0.85
pic-FOXL2-9354	chr1	90343994	90344484	491	204	13	57.24	10.56	2.59
pic-FOXL2-3839	chr1	90348589	90349086	498	370	13	56.54	14.07	2.76
pic-FOXL2-4364	chr1	90449631	90449835	205	103	8	83.05	13.61	0.4
pic-FOXL2-12968	chr1	90455968	90456455	488	367	16	60.86	7.65	1.86
pic-FOXL2-11561	chr1	90601856	90602279	424	128	12	55.42	9.07	2.97
pic-FOXL2-13433	chr1	90875383	90875864	482	199	11	50.55	6.8	4.35
pic-FOXL2-10582	chr1	90884423	90885036	614	259	16	68.35	9.72	0.99
pic-FOXL2-12861	chr1	90975413	90975854	442	131	12	52.74	7.81	3.53
pic-FOXL2-3472	chr1	91028125	91028554	430	133	12	65.87	14.34	1.21
pic-FOXL2-7505	chr1	91080023	91080750	728	326	20	63.36	11.66	1.46
pic-FOXL2-9474	chr1	91275394	91275904	511	134	13	60.69	10.47	1.88
pic-FOXL2-5475	chr1	91289392	91289764	373	203	19	107.05	12.87	0.11
pic-FOXL2-2613	chr1	91410074	91410806	733	342	35	121.12	15.18	0.08
pic-FOXL2-8238	chr1	91450426	91450717	292	159	8	52.15	11.34	3.75
pic-FOXL2-2694	chr1	91516394	91517076	683	392	19	65.73	15.12	1.2
pic-FOXL2-5424	chr1	92666571	92667051	481	227	14	65.62	12.9	1.21
pic-FOXL2-8688	chr1	92919750	92920081	332	146	10	53.74	10.93	3.31
pic-FOXL2-10838	chr1	92929102	92929710	609	270	16	60.96	9.57	1.86
pic-FOXL2-6846	chr1	92957470	92958138	669	349	19	70.99	12	0.8
pic-FOXL2-1872	chr1	92990606	92991179	574	329	27	128.68	16.16	0.1
pic-FOXL2-10864	chr1	93013591	93014030	440	300	12	50.76	9.57	4.25
pic-FOXL2-12215	chr1	93085283	93085712	430	216	15	61.33	8.5	1.8
pic-FOXL2-11565	chr1	93144707	93145277	571	244	14	54.8	9.07	3.07
pic-FOXL2-9570	chr1	93353090	93353476	387	138	18	76.42	10.41	0.53
pic-FOXL2-8344	chr1	93441825	93442230	406	157	11	59.17	11.18	2.21
pic-FOXL2-4721	chr1	93470729	93471037	309	192	8	56.16	13.38	2.83
pic-FOXL2-3505	chr1	93558171	93558664	494	222	13	78.69	14.32	0.46
pic-FOXL2-10023	chr1	93852687	93853371	685	454	23	89.79	10.11	0.23
pic-FOXL2-6834	chr1	93971917	93972387	471	229	17	80.18	12	0.41
pic-FOXL2-11309	chr1	94023947	94024546	600	267	15	53.64	9.28	3.35
pic-FOXL2-8766	chr1	94027003	94027389	387	161	11	60.11	10.88	2
pic-FOXL2-5789	chr1	94035697	94036106	410	137	9	52.89	12.68	3.49
pic-FOXL2-6858	chr1	94065375	94065804	430	129	10	63.66	12	1.39
pic-FOXL2-2857	chr1	94556277	94556601	325	182	10	72.56	14.91	0.65
pic-FOXL2-11892	chr1	94597568	94598154	587	191	14	58.83	8.82	2.3
pic-FOXL2-1401	chr1	95022033	95022258	226	114	10	83.05	17.01	0.4
pic-FOXL2-11012	chr1	95324890	95325533	644	421	25	70.2	9.45	0.85
pic-FOXL2-6451	chr1	95574810	95575551	742	388	17	70.76	12.24	0.84
pic-FOXL2-7143	chr1	95692343	95692969	627	275	24	85.62	11.83	0.4
pic-FOXL2-2488	chr1	95721345	95721854	510	332	22	100.59	15.31	0.09
pic-FOXL2-13502	chr1	95970947	95971777	831	534	26	56.1	6.56	2.87
pic-FOXL2-3021	chr1	95988612	95988927	316	173	11	73.11	14.79	0.6
pic-FOXL2-4236	chr1	96013445	96013846	402	271	8	67.66	13.76	1.05
pic-FOXL2-10604	chr1	97866343	97867091	749	429	17	63.13	9.72	1.46
pic-FOXL2-7774	chr1	97908871	97909770	900	589	34	101.75	11.34	0.09
pic-FOXL2-10018	chr1	98030010	98030452	443	113	9	54.16	10.12	3.21
pic-FOXL2-9872	chr1	98625610	98626055	446	209	14	67.88	10.2	1.01
pic-FOXL2-2120	chr1	98926286	98926665	380	133	8	54.91	15.87	3.01
pic-FOXL2-2390	chr1	99473476	99474053	578	399	15	78.69	15.46	0.46
pic-FOXL2-576	chr1	99687327	99687748	422	144	17	108.35	19.05	0.11
pic-FOXL2-6895	chr1	99841802	99842149	348	143	8	53.62	12	3.35
pic-FOXL2-7383	chr1	99879781	99880254	474	206	13	58.99	11.73	2.27
pic-FOXL2-7132	chr1	99894930	99895820	891	358	35	121.31	11.83	0.08
pic-FOXL2-6526	chr1	99952761	99953086	326	190	13	75.39	12.21	0.57
pic-FOXL2-7096	chr1	99980447	99980859	413	126	9	50.28	11.9	4.54
pic-FOXL2-6580	chr1	100827277	100828002	726	353	20	85.95	12.15	0.38
pic-FOXL2-4730	chr1	100849607	100850458	852	370	24	102.1	13.36	0.1
pic-FOXL2-3955	chr1	100921663	100922110	448	162	9	53.3	14.01	3.4
pic-FOXL2-5204	chr1	101864133	101864692	560	248	31	145.49	13.03	0.15
pic-FOXL2-30	chr1	103798662	103799350	689	301	43	192.26	24.57	0.43
pic-FOXL2-7444	chr1	104170490	104171255	766	366	19	65.93	11.69	1.21
pic-FOXL2-9608	chr1	105235982	105236252	271	136	11	56.15	10.39	2.83
pic-FOXL2-4390	chr1	105332198	105332817	620	307	23	73.46	13.61	0.61
pic-FOXL2-8161	chr1	105350340	105350720	381	243	10	54.41	11.34	3.14
pic-FOXL2-5421	chr1	105362929	105363337	409	143	13	66.45	12.9	1.16
pic-FOXL2-2374	chr1	105521552	105522159	608	224	21	94.35	15.46	0.15
pic-FOXL2-10750	chr1	105562175	105562525	351	165	10	56.56	9.64	2.76
pic-FOXL2-7581	chr1	105681204	105681555	352	165	9	55.33	11.61	2.95
pic-FOXL2-7442	chr1	107014781	107015435	655	252	18	69.79	11.69	0.92
pic-FOXL2-3080	chr1	107095849	107096427	579	288	25	139.93	14.74	0.13
pic-FOXL2-12316	chr1	107350242	107350830	589	378	11	51.52	8.5	3.98
pic-FOXL2-2062	chr1	107376137	107376447	311	122	7	56.91	15.88	2.71
pic-FOXL2-4295	chr1	107459677	107460176	500	255	31	136.26	13.72	0.12
pic-FOXL2-140	chr1	107686557	107686971	415	141	11	83.62	21.87	0.38
pic-FOXL2-5770	chr1	107763434	107763870	437	139	10	58.84	12.68	2.3
pic-FOXL2-4176	chr1	108067730	108068246	517	364	17	78.07	13.82	0.47
pic-FOXL2-4736	chr1	108100930	108101478	549	186	18	90.81	13.36	0.17
pic-FOXL2-10001	chr1	108138274	108138986	713	475	28	97.88	10.13	0.08
pic-FOXL2-8471	chr1	108297394	108297995	602	315	18	65.84	11.03	1.21
pic-FOXL2-3130	chr1	108590844	108591614	771	288	33	130.52	14.69	0.1
pic-FOXL2-12396	chr1	108655574	108656826	1253	672	32	60.09	8.31	2
pic-FOXL2-9504	chr1	109396185	109396489	305	124	9	56.84	10.47	2.73
pic-FOXL2-9700	chr1	110027926	110028423	498	367	11	52.73	10.35	3.54
pic-FOXL2-2015	chr1	111719879	111720405	527	192	10	55.24	16.01	2.95
pic-FOXL2-8131	chr1	111788818	111789244	427	302	10	55.2	11.34	2.96
pic-FOXL2-733	chr1	112584533	112584941	409	303	8	63.23	18.55	1.46
pic-FOXL2-13402	chr1	113233239	113233902	664	524	16	59.69	6.8	2.11
pic-FOXL2-9216	chr1	113678510	113679098	589	255	16	62.91	10.63	1.49
pic-FOXL2-9702	chr1	113717494	113717996	503	146	11	52.3	10.35	3.72
pic-FOXL2-6272	chr1	113790558	113790921	364	135	10	59.85	12.37	2.04
pic-FOXL2-11426	chr1	114124476	114124936	461	253	13	65.91	9.16	1.21
pic-FOXL2-433	chr1	114348012	114348496	485	326	13	79.67	19.69	0.4
pic-FOXL2-1585	chr1	114533004	114533754	751	360	33	120.91	16.66	0.08
pic-FOXL2-1684	chr1	114555514	114556004	491	185	22	131.41	16.42	0.1
pic-FOXL2-2828	chr1	115016267	115016740	474	336	12	58.72	14.97	2.29
pic-FOXL2-8385	chr1	115054540	115055160	621	231	15	55.78	11.1	2.88
pic-FOXL2-11434	chr1	115089726	115090152	427	128	12	61.81	9.16	1.69
pic-FOXL2-867	chr1	115184649	115185125	477	339	18	100.76	18.22	0.09
pic-FOXL2-6121	chr1	115324327	115324628	302	124	7	50.25	12.47	4.54
pic-FOXL2-6467	chr1	115482076	115482432	357	215	11	63.73	12.24	1.39
pic-FOXL2-8991	chr1	115888667	115889702	1036	849	43	109.72	10.77	0.12
pic-FOXL2-13342	chr1	116070241	116070853	613	320	20	74.09	6.98	0.6
pic-FOXL2-10269	chr1	116092581	116093027	447	304	14	66.61	9.99	1.16
pic-FOXL2-4672	chr1	116288354	116289131	778	366	27	117.36	13.4	0.07
pic-FOXL2-1840	chr1	116531914	116532322	409	139	12	74.29	16.2	0.61
pic-FOXL2-8264	chr1	116857481	116857811	331	189	9	51.72	11.34	3.9
pic-FOXL2-9124	chr1	117453763	117454625	863	537	23	69.46	10.69	0.92
pic-FOXL2-3833	chr1	117886706	117887173	468	330	15	67.11	14.07	1.09
pic-FOXL2-7831	chr1	117901030	117901391	362	173	16	80.4	11.34	0.41
pic-FOXL2-8114	chr1	118307879	118308158	280	141	10	55.88	11.34	2.89
pic-FOXL2-11665	chr1	118311635	118312033	399	206	12	52.45	9	3.65
pic-FOXL2-2006	chr1	118651123	118651387	265	133	8	59.5	16.01	2.11
pic-FOXL2-5720	chr1	118917146	118917758	613	286	10	51.58	12.76	3.99
pic-FOXL2-848	chr1	120030773	120031208	436	122	8	55.1	18.32	2.96
pic-FOXL2-11267	chr1	120265307	120265897	591	145	16	60.91	9.28	1.85
pic-FOXL2-13232	chr1	120299061	120299539	479	130	13	52.14	7.22	3.74
pic-FOXL2-13331	chr1	120407361	120407863	503	178	15	61.65	7	1.74
pic-FOXL2-2310	chr1	120849461	120849971	511	330	15	80.84	15.59	0.39
pic-FOXL2-4921	chr1	121301286	121301827	542	269	12	68.03	13.23	0.98
pic-FOXL2-10861	chr1	121536407	121536835	429	273	12	51.91	9.57	3.85
pic-FOXL2-4102	chr1	121585077	121585699	623	354	31	117.51	13.86	0.07
pic-FOXL2-13101	chr1	121596662	121597517	856	579	18	52.94	7.44	3.48
pic-FOXL2-4577	chr1	121815019	121815338	320	184	7	51.16	13.61	4.11
pic-FOXL2-2263	chr1	121947537	121947878	342	224	10	72.56	15.69	0.65
pic-FOXL2-13561	chr1	122032929	122033395	467	128	12	55.82	6.3	2.88
pic-FOXL2-1396	chr1	122162861	122163480	620	347	19	85.07	17.01	0.39
pic-FOXL2-561	chr1	122326875	122327369	495	138	10	60.31	19.13	1.97
pic-FOXL2-8382	chr1	122631102	122631790	689	317	18	69.32	11.1	0.93
pic-FOXL2-4477	chr1	122642755	122643305	551	335	12	62.16	13.61	1.61
pic-FOXL2-9848	chr1	122654075	122654603	529	119	17	80.77	10.2	0.39
pic-FOXL2-10512	chr1	122818118	122818667	550	352	11	52.87	9.83	3.48
pic-FOXL2-9937	chr1	122860494	122860856	363	205	9	55.1	10.2	2.96
pic-FOXL2-2222	chr1	123057153	123057516	364	168	9	71.71	15.7	0.7
pic-FOXL2-5944	chr1	123282322	123283098	777	347	30	117.6	12.53	0.07
pic-FOXL2-11075	chr1	123291126	123291510	385	170	16	65.31	9.41	1.25
pic-FOXL2-8	chr1	124253606	124253934	329	196	24	193.24	26.72	0.43
pic-FOXL2-3691	chr1	125382397	125382724	328	144	11	69.43	14.17	0.92
pic-FOXL2-6626	chr1	125554080	125554548	469	312	13	61.28	12.15	1.81
pic-FOXL2-10693	chr1	125580324	125580690	367	189	9	52.85	9.72	3.49
pic-FOXL2-4427	chr1	125881992	125882442	451	234	15	67.27	13.61	1.06
pic-FOXL2-6993	chr1	126543437	126544104	668	375	15	75.78	11.9	0.56
pic-FOXL2-8226	chr1	126588019	126588416	398	162	10	52.64	11.34	3.56
pic-FOXL2-12752	chr1	127315306	127316003	698	144	16	56.83	7.94	2.73
pic-FOXL2-10434	chr1	127438803	127439449	647	378	16	59.29	9.87	2.16
pic-FOXL2-4022	chr1	127447070	127447383	314	171	11	75.47	13.91	0.57
pic-FOXL2-7528	chr1	127463978	127464513	536	246	21	93.17	11.64	0.15
pic-FOXL2-11994	chr1	127590178	127590725	548	143	16	61.89	8.75	1.67
pic-FOXL2-1987	chr1	128634250	128634505	256	129	8	69.55	16.01	0.91
pic-FOXL2-1913	chr1	128714027	128714505	479	202	12	71.43	16.11	0.73
pic-FOXL2-1529	chr1	129079851	129080325	475	142	9	58.44	17.01	2.3
pic-FOXL2-13406	chr1	129101113	129101682	570	394	13	57.2	6.8	2.58
pic-FOXL2-3075	chr1	129194719	129195023	305	108	7	55.19	14.75	2.95
pic-FOXL2-7904	chr1	129306565	129307032	468	217	13	69.26	11.34	0.95
pic-FOXL2-2207	chr1	129381391	129381813	423	286	16	96.3	15.7	0.08
pic-FOXL2-1559	chr1	129417309	129417915	607	282	10	51.97	17.01	3.84
pic-FOXL2-5890	chr1	129709568	129709881	314	136	11	66.05	12.6	1.2
pic-FOXL2-11911	chr1	129765646	129766230	585	258	13	52.18	8.82	3.74
pic-FOXL2-12143	chr1	129883556	129884282	727	278	22	80.46	8.5	0.39
pic-FOXL2-9492	chr1	130090490	130090805	316	171	10	58.79	10.47	2.3
pic-FOXL2-6275	chr1	130226926	130227165	240	121	8	59.5	12.37	2.11
pic-FOXL2-9996	chr1	130295437	130296037	601	290	29	102.18	10.14	0.1
pic-FOXL2-722	chr1	130759844	130760149	306	142	13	96.76	18.55	0.08
pic-FOXL2-10357	chr1	130771602	130772111	510	172	12	57.21	9.92	2.58
pic-FOXL2-1321	chr1	131124471	131125036	566	374	23	113.44	17.01	0.13
pic-FOXL2-10997	chr1	131147611	131148663	1053	294	48	108.42	9.45	0.12
pic-FOXL2-13631	chr1	131438691	131439794	1104	413	40	85.16	5.94	0.4
pic-FOXL2-6193	chr1	131454203	131454707	505	236	24	88.83	12.37	0.32
pic-FOXL2-12554	chr1	131465207	131465566	360	225	15	58.82	8.16	2.3
pic-FOXL2-13138	chr1	131485786	131487008	1223	800	58	136.45	7.35	0.12
pic-FOXL2-10762	chr1	131539679	131540426	748	335	31	99.71	9.63	0.09
pic-FOXL2-6556	chr1	131726986	131727657	672	379	26	89.61	12.17	0.23
pic-FOXL2-7608	chr1	131730445	131731154	710	516	31	111.57	11.58	0.13
pic-FOXL2-12867	chr1	131784271	131784970	700	278	23	67.2	7.79	1.09
pic-FOXL2-11992	chr1	131944385	131944985	601	351	17	62.95	8.75	1.48
pic-FOXL2-11002	chr1	131950562	131951232	671	296	22	86.81	9.45	0.36
pic-FOXL2-6828	chr1	132167892	132168532	641	146	21	87.87	12	0.37
pic-FOXL2-2395	chr1	132246136	132246579	444	139	13	76.57	15.46	0.51
pic-FOXL2-3219	chr1	132293515	132294100	586	323	12	76.58	14.58	0.51
pic-FOXL2-2467	chr1	132680530	132680958	429	140	16	84.15	15.36	0.38
pic-FOXL2-4335	chr1	133004330	133004942	613	371	19	99.21	13.61	0.09
pic-FOXL2-7058	chr1	133222185	133222476	292	111	8	53.83	11.9	3.28
pic-FOXL2-3042	chr1	133263606	133264093	488	125	12	61.29	14.79	1.8
pic-FOXL2-10781	chr1	133297528	133298057	530	269	18	60.1	9.61	2
pic-FOXL2-12827	chr1	133409585	133410183	599	387	17	56.64	7.85	2.74
pic-FOXL2-5959	chr1	133534718	133535145	428	289	12	77.02	12.53	0.47
pic-FOXL2-11875	chr1	133903818	133904302	485	144	21	67.64	8.82	1.05
pic-FOXL2-7971	chr1	134052305	134052807	503	137	17	62.69	11.34	1.54
pic-FOXL2-6558	chr1	134223239	134224197	959	357	35	123.44	12.15	0.08
pic-FOXL2-3669	chr1	134339783	134340184	402	145	13	77.23	14.17	0.48
pic-FOXL2-2409	chr1	134695920	134696305	386	126	8	65.29	15.46	1.25
pic-FOXL2-10680	chr1	135409264	135409793	530	206	11	53.96	9.72	3.25
pic-FOXL2-1256	chr1	135427042	135427441	400	222	7	57.24	17.2	2.59
pic-FOXL2-5911	chr1	135457369	135457764	396	284	8	57.14	12.6	2.59
pic-FOXL2-11874	chr1	135592474	135593193	720	578	18	67.82	8.82	1.04
pic-FOXL2-10592	chr1	135668055	135668458	404	120	11	66.02	9.72	1.2
pic-FOXL2-1119	chr1	135746337	135746686	350	205	8	61.49	17.64	1.75
pic-FOXL2-6276	chr1	135792930	135793170	241	121	8	59.5	12.37	2.11
pic-FOXL2-12707	chr1	135975835	135976696	862	728	20	54.32	8	3.16
pic-FOXL2-7103	chr1	135979600	135980094	495	189	15	66.85	11.88	1.12
pic-FOXL2-12185	chr1	135995444	135996332	889	439	29	66.39	8.5	1.16
pic-FOXL2-12275	chr1	136117757	136118148	392	196	11	54.57	8.5	3.1
pic-FOXL2-1615	chr1	136453327	136453923	597	414	26	119.43	16.57	0.08
pic-FOXL2-12833	chr1	136456310	136457131	822	406	20	54	7.85	3.24
pic-FOXL2-9771	chr1	136656292	136656799	508	144	14	55.91	10.31	2.89
pic-FOXL2-4324	chr1	136660390	136661263	874	532	30	106.63	13.61	0.11
pic-FOXL2-11209	chr1	136701116	136701673	558	230	17	64.93	9.32	1.3
pic-FOXL2-10829	chr1	136715249	136715753	505	313	15	64.82	9.57	1.3
pic-FOXL2-10425	chr1	136917433	136918099	667	422	17	64	9.87	1.35
pic-FOXL2-1915	chr1	137050811	137051301	491	358	12	70.22	16.11	0.85
pic-FOXL2-12829	chr1	137066791	137067270	480	235	12	56.3	7.85	2.81
pic-FOXL2-3426	chr1	137259978	137260539	562	229	16	78.27	14.39	0.45
pic-FOXL2-2696	chr1	137275231	137275622	392	145	10	65.15	15.12	1.28
pic-FOXL2-1969	chr1	137490392	137490993	602	356	23	108.03	16.01	0.11
pic-FOXL2-4981	chr1	137597177	137597497	321	194	8	54.44	13.23	3.14
pic-FOXL2-185	chr1	137700726	137701351	626	347	19	100.68	21.26	0.09
pic-FOXL2-8418	chr1	137705721	137705935	215	108	7	60.38	11.07	1.96
pic-FOXL2-10448	chr1	138023417	138024055	639	370	15	53.62	9.87	3.35
pic-FOXL2-4603	chr1	138328398	138328915	518	155	28	117.95	13.48	0.07
pic-FOXL2-8517	chr1	138522981	138523301	321	180	13	70.75	11	0.84
pic-FOXL2-4707	chr1	138529347	138530107	761	400	19	64.32	13.4	1.29
pic-FOXL2-12622	chr1	138581649	138582533	885	367	43	97.65	8.08	0.08
pic-FOXL2-11197	chr1	138614124	138614882	759	351	24	61.81	9.34	1.69
pic-FOXL2-8021	chr1	138682845	138683361	517	156	14	59.97	11.34	2
pic-FOXL2-5195	chr1	138818522	138819003	482	309	14	66.14	13.05	1.19
pic-FOXL2-7191	chr1	138876664	138877261	598	279	14	58.96	11.83	2.29
pic-FOXL2-11976	chr1	138927821	138928929	1109	420	49	124.2	8.76	0.09
pic-FOXL2-5227	chr1	138971236	138971842	607	465	21	92.13	13.01	0.14
pic-FOXL2-12263	chr1	138975586	138976600	1015	291	23	55.64	8.5	2.92
pic-FOXL2-8328	chr1	139002910	139003403	494	142	13	66.45	11.33	1.16
pic-FOXL2-13633	chr1	139025259	139026523	1265	297	34	71.12	5.92	0.79
pic-FOXL2-10312	chr1	139044469	139045234	766	387	28	88.91	9.92	0.32
pic-FOXL2-11161	chr1	139108862	139109918	1057	794	33	98.92	9.35	0.09
pic-FOXL2-10076	chr1	139257039	139257598	560	313	15	68.61	10.08	0.99
pic-FOXL2-5754	chr1	139342898	139343471	574	328	14	66.06	12.7	1.19
pic-FOXL2-8550	chr1	139404004	139404814	811	297	22	83.63	10.97	0.38
pic-FOXL2-9498	chr1	139624304	139624705	402	260	8	57.93	10.47	2.35
pic-FOXL2-4382	chr1	139635108	139635433	326	134	12	76.9	13.61	0.52
pic-FOXL2-9270	chr1	139825730	139826666	937	718	43	121.18	10.59	0.08
pic-FOXL2-6959	chr1	139838656	139839191	536	357	17	66.58	11.95	1.15
pic-FOXL2-191	chr1	140155400	140155675	276	139	10	82.66	21.26	0.42
pic-FOXL2-9452	chr1	140403586	140404281	696	411	16	65.3	10.47	1.25
pic-FOXL2-2778	chr1	140411494	140412267	774	344	28	92.12	15.03	0.14
pic-FOXL2-7812	chr1	140432381	140433063	683	135	20	85.35	11.34	0.4
pic-FOXL2-9364	chr1	140506039	140506414	376	137	11	54.85	10.56	3.07
pic-FOXL2-1771	chr1	140649002	140649288	287	144	7	54.59	16.28	3.1
pic-FOXL2-7829	chr1	140834598	140835040	443	220	21	80.72	11.34	0.39
pic-FOXL2-4889	chr1	140839314	140839899	586	282	25	121.09	13.23	0.08
pic-FOXL2-9852	chr1	140856113	140856900	788	358	24	78.19	10.2	0.45
pic-FOXL2-13602	chr1	140871762	140872630	869	604	20	50.42	6.11	4.46
pic-FOXL2-7628	chr1	140925869	140926563	695	558	36	149.16	11.56	0.17
pic-FOXL2-6541	chr1	141037993	141038328	336	136	8	50.12	12.21	4.57
pic-FOXL2-8973	chr1	141098067	141098466	400	256	17	78.64	10.78	0.46
pic-FOXL2-6946	chr1	141106231	141106803	573	281	22	97.4	11.95	0.08
pic-FOXL2-6753	chr1	141148542	141148965	424	181	14	68.85	12.07	1
pic-FOXL2-6715	chr1	142079845	142080242	398	205	27	121.35	12.07	0.08
pic-FOXL2-6794	chr1	142148014	142148323	310	135	9	61.58	12.04	1.74
pic-FOXL2-1640	chr1	142177282	142177798	517	134	18	79.58	16.52	0.4
pic-FOXL2-10397	chr1	142181208	142181652	445	233	13	64.85	9.89	1.3
pic-FOXL2-4632	chr1	142202869	142203359	491	138	23	105.33	13.45	0.11
pic-FOXL2-6144	chr1	142326883	142327598	716	435	27	81.76	12.43	0.4
pic-FOXL2-1111	chr1	142633627	142634243	617	375	39	170	17.64	0.28
pic-FOXL2-3861	chr1	142744465	142744973	509	239	23	122.9	14.01	0.08
pic-FOXL2-8572	chr1	142769193	142769603	411	268	13	62.8	10.97	1.53
pic-FOXL2-11118	chr1	143077576	143078217	642	306	16	63.63	9.38	1.41
pic-FOXL2-5738	chr1	143096935	143097344	410	140	8	50.08	12.76	4.59
pic-FOXL2-274	chr1	143429024	143429570	547	352	29	147.42	20.59	0.16
pic-FOXL2-12744	chr1	143975277	143975972	696	187	18	63.4	7.94	1.46
pic-FOXL2-6810	chr1	144799055	144799377	323	143	8	51	12.04	4.2
pic-FOXL2-1761	chr1	145341927	145342791	865	393	38	139.63	16.3	0.13
pic-FOXL2-8354	chr1	145529885	145530208	324	135	9	51.9	11.15	3.85
pic-FOXL2-10672	chr1	145626817	145627128	312	146	11	54.79	9.72	3.08
pic-FOXL2-1811	chr1	145648843	145649327	485	144	12	61.58	16.27	1.74
pic-FOXL2-13615	chr1	145747967	145749144	1178	285	26	64.39	6	1.29
pic-FOXL2-753	chr1	145793958	145794457	500	239	33	178.73	18.49	0.34
pic-FOXL2-872	chr1	145835971	145836284	314	142	10	77.63	18.22	0.46
pic-FOXL2-13516	chr1	145853439	145854897	1459	335	43	61.64	6.48	1.73
pic-FOXL2-4119	chr1	145889549	145890042	494	145	16	83.97	13.86	0.38
pic-FOXL2-8487	chr1	146014953	146015486	534	211	10	51.27	11.03	4.05
pic-FOXL2-2060	chr1	146434388	146434784	397	117	8	58.78	15.88	2.3
pic-FOXL2-11101	chr1	146546592	146547364	773	611	22	85.69	9.38	0.4
pic-FOXL2-9123	chr1	147191219	147192009	791	502	22	69.86	10.69	0.9
pic-FOXL2-11171	chr1	147242148	147242665	518	347	18	70.54	9.35	0.84
pic-FOXL2-1248	chr1	147251335	147251770	436	140	8	52.94	17.21	3.48
pic-FOXL2-7575	chr1	148163400	148164252	853	583	25	69.75	11.61	0.92
pic-FOXL2-6087	chr1	148537459	148538036	578	460	19	82.48	12.47	0.41
pic-FOXL2-12820	chr1	148551267	148552299	1033	221	20	59.91	7.85	2.02
pic-FOXL2-10778	chr1	148696083	148696875	793	316	24	66.42	9.61	1.16
pic-FOXL2-640	chr1	149147742	149148077	336	142	11	81.72	18.9	0.4
pic-FOXL2-1899	chr1	149382977	149383620	644	283	15	80.98	16.11	0.39
pic-FOXL2-1344	chr1	149730357	149730736	380	134	17	102.99	17.01	0.1
pic-FOXL2-6016	chr1	150839122	150839438	317	184	8	53	12.53	3.47
pic-FOXL2-2158	chr1	151104067	151104475	409	129	14	76.46	15.79	0.53
pic-FOXL2-1082	chr1	151317039	151317450	412	199	12	78.42	17.72	0.45
pic-FOXL2-9719	chr1	151586061	151586497	437	192	13	61.95	10.32	1.66
pic-FOXL2-2369	chr1	151661144	151661478	335	190	17	105.11	15.46	0.1
pic-FOXL2-6384	chr1	151693639	151694346	708	311	28	125.66	12.28	0.09
pic-FOXL2-9933	chr1	151723691	151724093	403	207	11	55.45	10.2	2.95
pic-FOXL2-7604	chr1	151760149	151760631	483	173	17	62.32	11.6	1.57
pic-FOXL2-7891	chr1	151810010	151810664	655	242	21	70.32	11.34	0.85
pic-FOXL2-3137	chr1	151874103	151874788	686	319	33	126.85	14.67	0.09
pic-FOXL2-8748	chr1	151890031	151890673	643	415	15	65.12	10.88	1.28
pic-FOXL2-12118	chr1	151932714	151933208	495	241	11	51.66	8.6	3.96
pic-FOXL2-11025	chr1	151998474	151998919	446	318	10	59.75	9.45	2.06
pic-FOXL2-7892	chr1	152055761	152056589	829	358	23	70.17	11.34	0.86
pic-FOXL2-10221	chr1	152066067	152066673	607	241	21	61.86	10	1.67
pic-FOXL2-9595	chr1	152107081	152107858	778	375	21	69.01	10.39	0.97
pic-FOXL2-5275	chr1	152231788	152232198	411	151	12	74.05	12.96	0.6
pic-FOXL2-7939	chr1	152240166	152240594	429	128	12	65.42	11.34	1.24
pic-FOXL2-11428	chr1	152307668	152308144	477	295	13	64.17	9.16	1.34
pic-FOXL2-12522	chr1	152352859	152353614	756	403	16	54.23	8.21	3.17
pic-FOXL2-12122	chr1	152438404	152438914	511	185	10	50.4	8.6	4.47
pic-FOXL2-3784	chr1	152733458	152733721	264	133	9	69.34	14.08	0.93
pic-FOXL2-12881	chr1	152823394	152824015	622	193	17	60.86	7.77	1.86
pic-FOXL2-7820	chr1	152847915	152848332	418	189	13	82.27	11.34	0.41
pic-FOXL2-10085	chr1	152886152	152886753	602	336	15	64.5	10.08	1.28
pic-FOXL2-7593	chr1	152927114	152928013	900	506	33	112.43	11.6	0.13
pic-FOXL2-12419	chr1	152950410	152951378	969	567	24	59.83	8.3	2.04
pic-FOXL2-12270	chr1	153079890	153080495	606	355	14	55.29	8.5	2.96
pic-FOXL2-1809	chr1	153156912	153157414	503	148	13	67.73	16.27	1.05
pic-FOXL2-7098	chr1	153228538	153228952	415	281	9	50.1	11.9	4.57
pic-FOXL2-12857	chr1	153343139	153343687	549	333	12	50.14	7.85	4.58
pic-FOXL2-234	chr1	153474475	153475000	526	155	33	164.25	20.82	0.24
pic-FOXL2-8663	chr1	153530059	153530386	328	193	11	62.44	10.93	1.57
pic-FOXL2-2155	chr1	153566927	153567217	291	146	13	85.74	15.79	0.4
pic-FOXL2-4596	chr1	153613830	153614451	622	395	34	120.17	13.5	0.08
pic-FOXL2-6212	chr1	153727226	153727622	397	190	12	73.46	12.37	0.61
pic-FOXL2-7463	chr1	153790769	153791256	488	164	13	52.73	11.69	3.53
pic-FOXL2-2312	chr1	153879220	153879621	402	267	14	77.23	15.59	0.48
pic-FOXL2-8564	chr1	153891804	153892405	602	409	17	70.38	10.97	0.85
pic-FOXL2-6290	chr1	153941567	153941870	304	160	9	58.22	12.37	2.32
pic-FOXL2-336	chr1	154256797	154257436	640	328	24	115.87	20.2	0.07
pic-FOXL2-11042	chr1	154373202	154373733	532	232	15	55.43	9.45	2.96
pic-FOXL2-6306	chr1	154420254	154420655	402	267	10	55.77	12.37	2.87
pic-FOXL2-9355	chr1	154456610	154457411	802	419	17	56.9	10.56	2.71
pic-FOXL2-11505	chr1	154466281	154467075	795	390	20	52.92	9.13	3.49
pic-FOXL2-10539	chr1	154481112	154482449	1338	783	46	100.03	9.72	0.09
pic-FOXL2-6084	chr1	154503965	154504657	693	378	20	84.28	12.47	0.38
pic-FOXL2-11090	chr1	154953368	154953727	360	164	9	52.27	9.39	3.71
pic-FOXL2-11905	chr1	155138948	155139522	575	431	13	53.01	8.82	3.48
pic-FOXL2-3705	chr1	155194195	155194478	284	143	10	65.15	14.17	1.28
pic-FOXL2-479	chr1	155271373	155271801	429	211	19	117.64	19.44	0.07
pic-FOXL2-756	chr1	155450952	155451414	463	223	29	144.79	18.49	0.15
pic-FOXL2-7490	chr1	155596291	155596837	547	128	18	75.78	11.66	0.56
pic-FOXL2-2893	chr1	155693848	155694357	510	371	16	71.49	14.88	0.73
pic-FOXL2-481	chr1	155756384	155757091	708	303	23	110.83	19.44	0.12
pic-FOXL2-10602	chr1	155933213	155933875	663	263	16	63.8	9.72	1.38
pic-FOXL2-9080	chr1	155997696	155998025	330	207	8	51.62	10.74	3.95
pic-FOXL2-4024	chr1	156003643	156004032	390	180	12	74.35	13.91	0.61
pic-FOXL2-225	chr1	156154385	156154730	346	172	32	222.63	20.87	0.81
pic-FOXL2-2811	chr1	156887551	156887843	293	141	12	82.1	14.97	0.41
pic-FOXL2-11429	chr1	156922020	156922571	552	183	14	64.09	9.16	1.36
pic-FOXL2-4357	chr1	156963472	156964235	764	414	25	87.09	13.61	0.36
pic-FOXL2-2213	chr1	156969062	156969744	683	396	18	80.85	15.7	0.39
pic-FOXL2-3619	chr1	157255104	157255693	590	270	22	82.91	14.24	0.42
pic-FOXL2-5872	chr1	157380293	157380667	375	232	13	74.68	12.6	0.62
pic-FOXL2-9643	chr1	157460838	157461325	488	262	13	69.29	10.35	0.93
pic-FOXL2-9646	chr1	157657581	157658103	523	256	19	67.19	10.35	1.09
pic-FOXL2-11129	chr1	157702403	157702823	421	295	12	57.32	9.38	2.56
pic-FOXL2-8198	chr1	157820424	157820890	467	330	13	53.37	11.34	3.38
pic-FOXL2-9295	chr1	158200724	158201516	793	371	26	79.66	10.58	0.4
pic-FOXL2-13005	chr1	158360486	158361028	543	366	20	72.53	7.56	0.64
pic-FOXL2-8562	chr1	158388699	158389280	582	372	25	72.9	10.97	0.62
pic-FOXL2-8719	chr1	158450230	158450651	422	235	12	58.68	10.89	2.28
pic-FOXL2-7344	chr1	158545470	158546127	658	273	30	97.5	11.73	0.08
pic-FOXL2-10502	chr1	158554329	158554718	390	263	11	68.15	9.83	0.99
pic-FOXL2-9093	chr1	158575425	158575765	341	146	8	50.5	10.74	4.39
pic-FOXL2-10791	chr1	158606254	158606706	453	178	16	66.73	9.59	1.15
pic-FOXL2-9347	chr1	158663171	158663648	478	144	13	58.57	10.56	2.31
pic-FOXL2-5426	chr1	158902562	158902863	302	145	12	64.58	12.9	1.29
pic-FOXL2-10642	chr1	158931195	158931605	411	272	10	56.76	9.72	2.74
pic-FOXL2-5318	chr1	158985601	158985976	376	190	10	60.44	12.96	1.95
pic-FOXL2-13638	chr1	158991917	158993021	1105	392	29	54.06	5.89	3.24
pic-FOXL2-12975	chr1	159107568	159108065	498	325	12	53.39	7.65	3.37
pic-FOXL2-7135	chr1	159162415	159162889	475	288	23	102.36	11.83	0.1
pic-FOXL2-11531	chr1	159240929	159241648	720	360	24	75.93	9.07	0.56
pic-FOXL2-7236	chr1	159376495	159376975	481	139	11	54.23	11.83	3.16
pic-FOXL2-12933	chr1	160371364	160372015	652	516	16	61.08	7.7	1.8
pic-FOXL2-4867	chr1	160375554	160375972	419	243	11	65.46	13.27	1.25
pic-FOXL2-3794	chr1	160600318	160600772	455	170	11	59.12	14.08	2.2
pic-FOXL2-856	chr1	160641558	160641964	407	144	27	153	18.25	0.19
pic-FOXL2-2176	chr1	160663116	160663448	333	200	13	87.92	15.76	0.37
pic-FOXL2-2358	chr1	160696027	160696792	766	215	60	181.37	15.46	0.36
pic-FOXL2-9222	chr1	160783164	160783572	409	243	13	61.44	10.63	1.77
pic-FOXL2-7381	chr1	160827507	160828033	527	144	14	60.75	11.73	1.86
pic-FOXL2-11189	chr1	161093272	161093913	642	484	19	51.12	9.35	4.13
pic-FOXL2-12333	chr1	161323110	161323612	503	260	11	50.47	8.5	4.42
pic-FOXL2-120	chr1	161349563	161349826	264	133	13	115.38	22.11	0.07
pic-FOXL2-11208	chr1	161773969	161774690	722	583	16	66.05	9.32	1.2
pic-FOXL2-11031	chr1	161796423	161797199	777	258	14	58.13	9.45	2.31
pic-FOXL2-823	chr1	161805647	161806002	356	145	9	72.6	18.32	0.65
pic-FOXL2-2347	chr1	161825217	161825667	451	138	22	111.99	15.5	0.13
pic-FOXL2-8755	chr1	161830955	161831515	561	383	20	62.91	10.88	1.49
pic-FOXL2-1167	chr1	162347323	162347776	454	322	23	125.59	17.47	0.09
pic-FOXL2-10590	chr1	162611550	162612172	623	218	18	67.22	9.72	1.08
pic-FOXL2-2285	chr1	162742272	162743116	845	503	29	104.75	15.63	0.1
pic-FOXL2-5136	chr1	162751177	162751655	479	354	10	70.46	13.08	0.85
pic-FOXL2-10050	chr1	162866132	162866590	459	332	14	55.24	10.11	2.95
pic-FOXL2-2930	chr1	163080139	163080456	318	188	8	58.87	14.88	2.3
pic-FOXL2-5327	chr1	163126124	163126608	485	201	11	57.84	12.96	2.37
pic-FOXL2-7927	chr1	163412311	163412682	372	231	12	66.62	11.34	1.16
pic-FOXL2-12518	chr1	163437759	163438318	560	234	14	57.56	8.21	2.48
pic-FOXL2-899	chr1	163643104	163643441	338	126	9	68.98	18.14	0.99
pic-FOXL2-2227	chr1	163893225	163893626	402	126	9	67.79	15.7	1.04
pic-FOXL2-6835	chr1	163906397	163906929	533	253	18	79.48	12	0.4
pic-FOXL2-13585	chr1	163970851	163971646	796	318	25	52.61	6.18	3.56
pic-FOXL2-6178	chr1	164063301	164063890	590	359	21	96.73	12.37	0.08
pic-FOXL2-11732	chr1	164116896	164117415	520	286	10	51.29	8.95	4.05
pic-FOXL2-6113	chr1	164132721	164133213	493	113	9	58.01	12.47	2.31
pic-FOXL2-2331	chr1	164183121	164183691	571	362	23	110.12	15.55	0.12
pic-FOXL2-2146	chr1	164439308	164440024	717	372	22	101.92	15.79	0.09
pic-FOXL2-11811	chr1	164551579	164552150	572	258	13	61.18	8.87	1.8
pic-FOXL2-5506	chr1	164589609	164590438	830	364	47	194.99	12.84	0.45
pic-FOXL2-10286	chr1	164722770	164723481	712	333	21	72.39	9.96	0.68
pic-FOXL2-9787	chr1	164822076	164823037	962	244	37	133.37	10.28	0.11
pic-FOXL2-1803	chr1	164828516	164829027	512	137	14	74.91	16.27	0.58
pic-FOXL2-8852	chr1	165053898	165054158	261	131	11	66.15	10.84	1.19
pic-FOXL2-12779	chr1	165056324	165057099	776	341	24	73.53	7.91	0.61
pic-FOXL2-12672	chr1	165134391	165134818	428	283	11	54.98	8.03	3
pic-FOXL2-2533	chr1	165306184	165306584	401	139	10	59.79	15.31	2.04
pic-FOXL2-10822	chr1	165321268	165321844	577	270	17	71.05	9.57	0.8
pic-FOXL2-11484	chr1	165491953	165493051	1099	740	67	129.92	9.13	0.1
pic-FOXL2-3089	chr1	165546785	165547402	618	202	19	85.3	14.74	0.4
pic-FOXL2-3167	chr1	165633387	165633619	233	117	12	105.27	14.58	0.1
pic-FOXL2-9157	chr1	165658746	165659399	654	339	18	77.19	10.68	0.48
pic-FOXL2-7095	chr1	165895081	165895405	325	209	8	50.39	11.9	4.48
pic-FOXL2-8591	chr1	165912777	165913138	362	229	8	55.45	10.97	2.95
pic-FOXL2-10832	chr1	165918963	165919420	458	165	14	62.97	9.57	1.49
pic-FOXL2-3254	chr1	166190493	166191076	584	215	15	64.16	14.58	1.33
pic-FOXL2-669	chr1	166249795	166250340	546	296	18	88.74	18.77	0.31
pic-FOXL2-4224	chr1	166257779	166258453	675	345	18	85.14	13.76	0.4
pic-FOXL2-8781	chr1	166411728	166412154	427	208	11	55.78	10.88	2.87
pic-FOXL2-4157	chr1	166536863	166537288	426	282	18	99.3	13.82	0.09
pic-FOXL2-10885	chr1	166554571	166554974	404	231	11	52.5	9.55	3.63
pic-FOXL2-6547	chr1	166561821	166562429	609	191	30	115.14	12.19	0.14
pic-FOXL2-7449	chr1	166828978	166829709	732	408	18	62.62	11.69	1.54
pic-FOXL2-13417	chr1	167123261	167123900	640	339	16	53.03	6.8	3.47
pic-FOXL2-8402	chr1	167176817	167177612	796	659	31	115.6	11.07	0.07
pic-FOXL2-7224	chr1	167414662	167415207	546	339	12	56.01	11.83	2.88
pic-FOXL2-2344	chr1	167433491	167434144	654	396	24	82.07	15.53	0.41
pic-FOXL2-7443	chr1	167546707	167547254	548	202	16	67.17	11.69	1.09
pic-FOXL2-6230	chr1	167699248	167699616	369	216	11	68.02	12.37	0.98
pic-FOXL2-13423	chr1	167767707	167768098	392	121	11	51.59	6.8	3.98
pic-FOXL2-2048	chr1	167871543	167871864	322	135	11	75.7	15.93	0.58
pic-FOXL2-12547	chr1	167931138	167931688	551	246	28	72.47	8.16	0.68
pic-FOXL2-5209	chr1	167973796	167974489	694	303	28	100.54	13.03	0.09
pic-FOXL2-6236	chr1	168053698	168054171	474	303	15	66.67	12.37	1.14
pic-FOXL2-7810	chr1	168290400	168291157	758	209	20	85.44	11.34	0.4
pic-FOXL2-684	chr1	168334019	168334425	407	156	14	96.02	18.71	0.12
pic-FOXL2-4560	chr1	168340197	168340656	460	327	11	52.55	13.61	3.6
pic-FOXL2-3748	chr1	168372808	168373184	377	257	7	53.01	14.17	3.47
pic-FOXL2-5287	chr1	168997415	168997742	328	145	10	66.17	12.96	1.18
pic-FOXL2-6469	chr1	169172243	169172536	294	171	10	63.43	12.24	1.45
pic-FOXL2-880	chr1	169197598	169198213	616	179	30	136.91	18.19	0.12
pic-FOXL2-5835	chr1	169236576	169236922	347	129	15	81.42	12.63	0.4
pic-FOXL2-9900	chr1	169251807	169252214	408	211	10	59.07	10.2	2.2
pic-FOXL2-9585	chr1	170098510	170098873	364	184	16	85.08	10.39	0.39
pic-FOXL2-7752	chr1	170108788	170109483	696	223	34	132.1	11.34	0.11
pic-FOXL2-10352	chr1	170119829	170120331	503	221	12	57.85	9.92	2.36
pic-FOXL2-10089	chr1	170157194	170157891	698	179	17	62.91	10.08	1.49
pic-FOXL2-9434	chr1	170173821	170174350	530	189	14	73.63	10.47	0.61
pic-FOXL2-602	chr1	170353014	170353581	568	146	27	122.38	18.98	0.08
pic-FOXL2-11855	chr1	170431905	170432800	896	125	32	81.44	8.84	0.4
pic-FOXL2-10010	chr1	170436348	170436919	572	343	19	59.84	10.13	2.04
pic-FOXL2-4483	chr1	170486954	170487339	386	144	8	60.74	13.61	1.86
pic-FOXL2-354	chr1	170528151	170528793	643	378	58	253.4	20.06	1.41
pic-FOXL2-3209	chr1	170569362	170569943	582	405	15	81.05	14.58	0.4
pic-FOXL2-7702	chr1	170629622	170630120	499	283	10	55.61	11.47	2.91
pic-FOXL2-12287	chr1	170734618	170735176	559	423	11	53.77	8.5	3.29
pic-FOXL2-8323	chr1	170752662	170752973	312	139	8	50.12	11.34	4.57
pic-FOXL2-5966	chr1	171159847	171160327	481	359	12	71.23	12.53	0.74
pic-FOXL2-7548	chr1	171322890	171323640	751	355	21	67.66	11.64	1.05
pic-FOXL2-12963	chr1	171325821	171326280	460	151	16	64.32	7.65	1.29
pic-FOXL2-2123	chr1	171904011	171904272	262	132	7	53.81	15.87	3.29
pic-FOXL2-7553	chr1	171968578	171969446	869	569	23	62.87	11.64	1.52
pic-FOXL2-11817	chr1	172222543	172223135	593	308	13	59.38	8.87	2.13
pic-FOXL2-3522	chr1	172291495	172291749	255	128	8	65.18	14.32	1.29
pic-FOXL2-12869	chr1	172415057	172415646	590	427	19	56.5	7.79	2.77
pic-FOXL2-6546	chr1	172469689	172470337	649	431	32	121.9	12.19	0.08
pic-FOXL2-3667	chr1	172478939	172479534	596	192	16	79.59	14.17	0.4
pic-FOXL2-7156	chr1	172534799	172535340	542	404	14	71.75	11.83	0.7
pic-FOXL2-7294	chr1	172552987	172553495	509	305	13	60.89	11.77	1.86
pic-FOXL2-10055	chr1	172575604	172576035	432	163	13	51.61	10.11	3.97
pic-FOXL2-2337	chr1	172631672	172632298	627	310	21	87.34	15.55	0.36
pic-FOXL2-5619	chr1	172674815	172675359	545	378	14	69.11	12.76	0.96
pic-FOXL2-7252	chr1	172705281	172705744	464	178	24	98.95	11.8	0.09
pic-FOXL2-7813	chr1	172789229	172789699	471	284	21	85.04	11.34	0.39
pic-FOXL2-1093	chr1	172869397	172869778	382	192	16	105.55	17.69	0.11
pic-FOXL2-8701	chr1	172977956	172978314	359	221	10	50.6	10.93	4.34
pic-FOXL2-7453	chr1	172987426	172987710	285	143	11	61.36	11.69	1.8
pic-FOXL2-13452	chr1	172991181	172992222	1042	175	32	80.23	6.65	0.41
pic-FOXL2-25	chr1	173053114	173053470	357	175	42	319.66	25.14	4
pic-FOXL2-1086	chr1	173114365	173114972	608	257	40	199.57	17.69	0.51
pic-FOXL2-8054	chr1	173211481	173212070	590	239	14	58.57	11.34	2.31
pic-FOXL2-11191	chr1	173274226	173275071	846	385	33	102.73	9.34	0.1
pic-FOXL2-11816	chr1	173354967	173355714	748	215	22	59.9	8.87	2.02
pic-FOXL2-876	chr1	173366157	173366601	445	187	27	147.65	18.19	0.16
pic-FOXL2-13165	chr1	173400416	173401463	1048	329	33	100.51	7.29	0.09
pic-FOXL2-8378	chr1	174043980	174044537	558	294	20	64.66	11.11	1.29
pic-FOXL2-11894	chr1	174077911	174078422	512	143	19	58.03	8.82	2.32
pic-FOXL2-12408	chr1	174089970	174090537	568	145	23	96.91	8.3	0.08
pic-FOXL2-4014	chr1	174118871	174119215	345	143	12	80.48	13.91	0.39
pic-FOXL2-5772	chr1	174147314	174147547	234	118	7	56.01	12.68	2.87
pic-FOXL2-72	chr1	175697043	175697392	350	207	27	196.13	23.32	0.47
pic-FOXL2-509	chr1	175885143	175885613	471	251	40	236.12	19.34	1.02
pic-FOXL2-8123	chr1	176111432	176112027	596	284	11	55.56	11.34	2.91
pic-FOXL2-94	chr1	176584586	176584916	331	189	17	128.39	22.68	0.1
pic-FOXL2-5496	chr1	176683864	176684197	334	141	8	52.12	12.87	3.74
pic-FOXL2-8163	chr1	176701779	176702407	629	488	15	54.37	11.34	3.15
pic-FOXL2-7044	chr1	176756555	176757184	630	336	12	55.86	11.9	2.88
pic-FOXL2-3099	chr1	176799232	176799772	541	140	16	71.83	14.74	0.7
pic-FOXL2-8398	chr1	176841822	176842470	649	415	22	70.34	11.09	0.85
pic-FOXL2-15	chr1	177071961	177072266	306	184	9	87.33	25.92	0.36
pic-FOXL2-109	chr1	178022227	178022593	367	232	23	158.7	22.32	0.22
pic-FOXL2-11575	chr1	178153188	178154349	1162	361	28	52.91	9.07	3.49
pic-FOXL2-6332	chr1	178521088	178521512	425	95	7	51.98	12.37	3.83
pic-FOXL2-4214	chr1	178673099	178673801	703	220	30	117.6	13.77	0.07
pic-FOXL2-1537	chr1	178792415	178792702	288	145	7	55.98	17.01	2.88
pic-FOXL2-4846	chr1	178854063	178854545	483	243	12	67.4	13.3	1.07
pic-FOXL2-9051	chr1	178918625	178919152	528	383	11	58.51	10.74	2.31
pic-FOXL2-6971	chr1	178978779	178979096	318	192	8	51.19	11.93	4.09
pic-FOXL2-10675	chr1	179081313	179081747	435	120	10	54.45	9.72	3.14
pic-FOXL2-996	chr1	179312889	179313496	608	273	14	75.98	17.9	0.56
pic-FOXL2-6235	chr1	179371099	179371455	357	146	13	66.79	12.37	1.13
pic-FOXL2-1246	chr1	179443281	179443602	322	195	8	53.48	17.21	3.39
pic-FOXL2-11065	chr1	179638953	179639508	556	264	17	72.42	9.42	0.68
pic-FOXL2-7495	chr1	179643613	179644318	706	331	20	71.74	11.66	0.7
pic-FOXL2-9509	chr1	180120543	180120880	338	133	10	56.03	10.47	2.87
pic-FOXL2-13036	chr1	180147270	180147604	335	192	13	54.44	7.56	3.14
pic-FOXL2-13190	chr1	180338925	180339546	622	480	18	55.82	7.29	2.88
pic-FOXL2-1774	chr1	180721254	180721794	541	305	20	124.22	16.27	0.09
pic-FOXL2-891	chr1	181002529	181002873	345	203	13	88.93	18.14	0.32
pic-FOXL2-6255	chr1	181161431	181161925	495	314	12	62.73	12.37	1.53
pic-FOXL2-3830	chr1	181503669	181504334	666	285	17	68.22	14.07	0.99
pic-FOXL2-6826	chr1	181608355	181608956	602	212	21	92.78	12	0.14
pic-FOXL2-13645	chr1	181852150	181852734	585	329	15	51.86	5.83	3.84
pic-FOXL2-5538	chr1	181855993	181856454	462	288	19	101.88	12.76	0.09
pic-FOXL2-7397	chr1	181870618	181871055	438	271	12	55.48	11.73	2.96
pic-FOXL2-7018	chr1	181897718	181898389	672	308	20	65.84	11.9	1.21
pic-FOXL2-6841	chr1	182140151	182140621	471	329	20	73.75	12	0.62
pic-FOXL2-13195	chr1	182155837	182156622	786	475	17	54.02	7.29	3.24
pic-FOXL2-1135	chr1	182210078	182210498	421	279	19	111.29	17.56	0.12
pic-FOXL2-1646	chr1	182282369	182282801	433	238	23	140.37	16.49	0.13
pic-FOXL2-12448	chr1	182293512	182293913	402	185	14	62.18	8.27	1.59
pic-FOXL2-6782	chr1	182320737	182321529	793	405	27	74.06	12.05	0.6
pic-FOXL2-7016	chr1	182476140	182476640	501	290	12	66.74	11.9	1.15
pic-FOXL2-1202	chr1	182602009	182602601	593	357	32	141.6	17.35	0.14
pic-FOXL2-7000	chr1	182799897	182800436	540	284	13	71.29	11.9	0.72
pic-FOXL2-8791	chr1	182995471	182995767	297	158	9	54.25	10.88	3.16
pic-FOXL2-8968	chr1	183062025	183062567	543	222	25	115.98	10.78	0.07
pic-FOXL2-12236	chr1	183074057	183074629	573	389	16	57.68	8.5	2.45
pic-FOXL2-11299	chr1	183133269	183133659	391	216	12	54.76	9.28	3.08
pic-FOXL2-12766	chr1	183187554	183188143	590	241	14	53.12	7.94	3.43
pic-FOXL2-10116	chr1	183893535	183893945	411	138	11	54.09	10.08	3.24
pic-FOXL2-10779	chr1	183941588	183942221	634	425	21	66.1	9.61	1.19
pic-FOXL2-9005	chr1	184001848	184002655	808	439	24	80.36	10.74	0.41
pic-FOXL2-10166	chr1	184018469	184018685	217	109	7	56.62	10.04	2.77
pic-FOXL2-10867	chr1	184336652	184337162	511	374	13	50.51	9.57	4.37
pic-FOXL2-1832	chr1	184898970	184899228	259	130	10	80.74	16.2	0.39
pic-FOXL2-1752	chr1	185460996	185461286	291	146	12	82.1	16.33	0.41
pic-FOXL2-976	chr1	185744952	185745928	977	349	47	155.73	17.9	0.21
pic-FOXL2-6257	chr1	185807407	185807794	388	146	14	62.55	12.37	1.55
pic-FOXL2-12370	chr1	185857431	185858537	1107	568	34	65.62	8.34	1.21
pic-FOXL2-11977	chr1	185885296	185885729	434	223	25	92.81	8.76	0.14
pic-FOXL2-12414	chr1	185906769	185907494	726	354	21	64.64	8.3	1.29
pic-FOXL2-22	chr1	186258365	186258886	522	377	13	84.96	25.51	0.39
pic-FOXL2-5596	chr1	186576564	186577146	583	178	15	73.08	12.76	0.6
pic-FOXL2-40	chr1	186606066	186606406	341	199	18	136.93	24.09	0.12
pic-FOXL2-4003	chr1	186676239	186676730	492	178	23	103.16	13.91	0.1
pic-FOXL2-2692	chr1	186836529	186836996	468	124	11	66.34	15.12	1.16
pic-FOXL2-3122	chr1	186888769	186889545	777	361	21	67.12	14.71	1.09
pic-FOXL2-8567	chr1	186895307	186895673	367	236	13	68.59	10.97	0.99
pic-FOXL2-13330	chr1	186949407	186950453	1047	448	23	62.83	7	1.53
pic-FOXL2-3255	chr1	187200316	187200660	345	142	10	64.03	14.58	1.36
pic-FOXL2-10806	chr1	187242297	187243396	1100	486	52	147.4	9.57	0.16
pic-FOXL2-10087	chr1	187257798	187258191	394	258	12	63.85	10.08	1.36
pic-FOXL2-8961	chr1	187398543	187399005	463	126	10	50.07	10.82	4.58
pic-FOXL2-12776	chr1	188006254	188007125	872	520	17	50.06	7.94	4.59
pic-FOXL2-2296	chr1	188171850	188172268	419	249	15	92.85	15.59	0.14
pic-FOXL2-2110	chr1	188216950	188217272	323	140	8	60.6	15.87	1.9
pic-FOXL2-400	chr1	188666882	188667171	290	146	7	60.88	19.84	1.86
pic-FOXL2-12075	chr1	189050324	189050978	655	248	23	67.65	8.67	1.05
pic-FOXL2-13655	chr1	189060361	189060968	608	346	16	54.32	5.67	3.16
pic-FOXL2-7129	chr1	189830958	189831416	459	145	11	69.23	11.85	0.95
pic-FOXL2-7721	chr1	190212045	190212285	241	121	7	52.55	11.47	3.59
pic-FOXL2-13464	chr1	190231611	190232613	1003	801	28	72.9	6.64	0.62
pic-FOXL2-1917	chr1	190638813	190639312	500	202	12	69.33	16.11	0.93
pic-FOXL2-8782	chr1	190819290	190819643	354	176	10	55.74	10.88	2.87
pic-FOXL2-2057	chr1	190836836	190837441	606	387	27	126.91	15.88	0.09
pic-FOXL2-7664	chr1	190847099	190847432	334	195	9	51.9	11.49	3.85
pic-FOXL2-9027	chr1	190892628	190893307	680	330	20	68.58	10.74	0.99
pic-FOXL2-420	chr1	190961116	190961877	762	422	79	322	19.69	4.35
pic-FOXL2-6870	chr1	191060988	191061463	476	122	10	59.42	12	2.11
pic-FOXL2-3320	chr1	191103746	191104097	352	109	7	50.34	14.58	4.48
pic-FOXL2-6277	chr1	191457571	191457828	258	130	8	59.5	12.37	2.11
pic-FOXL2-7439	chr1	191490779	191491614	836	600	22	72.37	11.69	0.68
pic-FOXL2-7021	chr1	191691395	191692017	623	232	19	64.83	11.9	1.3
pic-FOXL2-9503	chr1	192441536	192441949	414	125	8	56.91	10.47	2.72
pic-FOXL2-5771	chr1	192591573	192591948	376	177	9	56.15	12.68	2.82
pic-FOXL2-6756	chr1	192879150	192879725	576	281	16	66.09	12.07	1.19
pic-FOXL2-12324	chr1	193116144	193116801	658	312	14	51.09	8.5	4.14
pic-FOXL2-8066	chr1	193208674	193209021	348	141	10	58.11	11.34	2.31
pic-FOXL2-13405	chr1	193214712	193215554	843	272	24	58.12	6.8	2.31
pic-FOXL2-11535	chr1	193244044	193244573	530	186	16	73.07	9.07	0.6
pic-FOXL2-2189	chr1	193349410	193349799	390	169	23	134.62	15.7	0.11
pic-FOXL2-3773	chr1	193352040	193352868	829	428	29	102.98	14.1	0.1
pic-FOXL2-6759	chr1	193556660	193557053	394	163	13	64.95	12.07	1.3
pic-FOXL2-8239	chr1	193571032	193571278	247	124	7	52.15	11.34	3.75
pic-FOXL2-1292	chr1	193645167	193645468	302	139	21	136.24	17.01	0.12
pic-FOXL2-9337	chr1	193679384	193679623	240	121	9	65.79	10.56	1.2
pic-FOXL2-5196	chr1	193687053	193687541	489	165	14	65.36	13.05	1.24
pic-FOXL2-12856	chr1	193718976	193719454	479	275	14	50.39	7.85	4.48
pic-FOXL2-3408	chr1	193797888	193798384	497	307	17	94.43	14.39	0.15
pic-FOXL2-770	chr1	194042370	194042943	574	348	19	107.19	18.42	0.11
pic-FOXL2-3940	chr1	194314777	194315293	517	284	10	56.02	14.01	2.87
pic-FOXL2-5697	chr1	194632587	194632950	364	124	8	54.16	12.76	3.21
pic-FOXL2-7549	chr1	194680532	194681044	513	370	17	67.64	11.64	1.05
pic-FOXL2-6887	chr1	194706720	194707301	582	269	13	55.2	12	2.96
pic-FOXL2-11405	chr1	194722167	194722646	480	328	17	62.04	9.18	1.63
pic-FOXL2-8969	chr1	194880514	194880927	414	142	20	99.63	10.78	0.09
pic-FOXL2-11628	chr1	195608114	195608632	519	253	17	73.93	9	0.6
pic-FOXL2-1272	chr1	195696948	195697543	596	213	45	177.04	17.01	0.32
pic-FOXL2-4258	chr1	195719283	195719647	365	143	8	56.71	13.76	2.74
pic-FOXL2-13316	chr1	195751837	195752293	457	247	12	53.52	7.04	3.37
pic-FOXL2-8045	chr1	196171482	196171850	369	140	11	58.81	11.34	2.3
pic-FOXL2-2520	chr1	196561048	196561334	287	144	9	63.18	15.31	1.46
pic-FOXL2-13426	chr1	196711912	196712643	732	348	17	51.25	6.8	4.06
pic-FOXL2-6585	chr1	196777115	196777771	657	299	23	82.78	12.15	0.42
pic-FOXL2-6784	chr1	197067684	197068322	639	140	32	100.9	12.04	0.09
pic-FOXL2-13276	chr1	197140082	197141327	1246	1124	38	82.93	7.09	0.42
pic-FOXL2-1503	chr1	197160295	197160788	494	232	11	63.89	17.01	1.36
pic-FOXL2-963	chr10	3076270	3077040	771	413	30	131.68	17.95	0.11
pic-FOXL2-9399	chr10	3085897	3086319	423	289	15	59.54	10.53	2.12
pic-FOXL2-1730	chr10	3161939	3162590	652	330	16	66.94	16.38	1.11
pic-FOXL2-3836	chr10	4377945	4378525	581	239	15	62.48	14.07	1.57
pic-FOXL2-2719	chr10	5040640	5040926	287	144	8	57.5	15.12	2.49
pic-FOXL2-6202	chr10	5056959	5057696	738	364	28	79.63	12.37	0.4
pic-FOXL2-294	chr10	5168536	5168798	263	132	12	104.3	20.41	0.1
pic-FOXL2-9767	chr10	5178352	5178713	362	138	12	58.35	10.31	2.31
pic-FOXL2-11769	chr10	5204783	5205139	357	133	14	61.76	8.91	1.72
pic-FOXL2-11646	chr10	5259893	5261017	1125	998	25	57.52	9	2.48
pic-FOXL2-863	chr10	5288734	5289143	410	143	18	111.71	18.22	0.13
pic-FOXL2-9666	chr10	5765511	5765931	421	144	11	60.08	10.35	2
pic-FOXL2-7953	chr10	5789433	5789679	247	124	10	64.26	11.34	1.3
pic-FOXL2-5266	chr10	5956973	5957839	867	368	29	89.83	12.96	0.23
pic-FOXL2-10066	chr10	6063946	6064718	773	127	20	83.99	10.08	0.38
pic-FOXL2-3910	chr10	6099788	6100030	243	122	7	59.5	14.01	2.11
pic-FOXL2-2410	chr10	6117724	6118377	654	319	14	63.96	15.46	1.36
pic-FOXL2-11058	chr10	7033189	7033543	355	218	8	50.97	9.45	4.22
pic-FOXL2-5363	chr10	7313680	7314152	473	135	11	51.07	12.96	4.17
pic-FOXL2-6053	chr10	7408062	7408418	357	146	9	52.58	12.51	3.57
pic-FOXL2-8258	chr10	7504484	7504861	378	173	9	51.75	11.34	3.87
pic-FOXL2-1995	chr10	8051155	8051458	304	159	9	68.23	16.01	0.99
pic-FOXL2-1476	chr10	8139445	8139854	410	271	10	68.24	17.01	0.99
pic-FOXL2-7988	chr10	8147316	8147886	571	210	15	61.56	11.34	1.75
pic-FOXL2-4068	chr10	8213736	8214025	290	146	9	59.5	13.91	2.11
pic-FOXL2-10584	chr10	8225908	8226596	689	186	17	68.29	9.72	0.99
pic-FOXL2-7966	chr10	8238755	8239269	515	126	12	63.06	11.34	1.46
pic-FOXL2-1943	chr10	8462622	8463186	565	175	21	93.27	16.06	0.15
pic-FOXL2-1152	chr10	8515235	8515896	662	278	24	109.99	17.52	0.12
pic-FOXL2-6365	chr10	8530843	8531395	553	382	22	81.01	12.3	0.39
pic-FOXL2-8020	chr10	8604987	8605309	323	144	11	60.05	11.34	2.01
pic-FOXL2-4080	chr10	8675894	8676285	392	143	10	56.8	13.91	2.73
pic-FOXL2-8845	chr10	9691921	9693010	1090	372	32	73.73	10.86	0.62
pic-FOXL2-9903	chr10	9821153	9821749	597	367	12	58.37	10.2	2.31
pic-FOXL2-4211	chr10	9955768	9956546	779	296	33	134.85	13.77	0.12
pic-FOXL2-3190	chr10	10265979	10266415	437	238	14	89.05	14.58	0.32
pic-FOXL2-3323	chr10	10269795	10270444	650	305	18	85.04	14.56	0.39
pic-FOXL2-3276	chr10	10534517	10534889	373	258	10	60.77	14.58	1.87
pic-FOXL2-2251	chr10	10725444	10725771	328	183	7	54.86	15.7	3.05
pic-FOXL2-13370	chr10	10916850	10917781	932	704	31	75.45	6.93	0.57
pic-FOXL2-2	chr10	11211661	11212095	435	294	20	153.77	32.31	0.19
pic-FOXL2-10683	chr10	11719138	11719561	424	282	8	53.5	9.72	3.37
pic-FOXL2-1048	chr10	11826647	11827152	506	189	33	177.2	17.75	0.33
pic-FOXL2-8485	chr10	11901811	11902364	554	145	15	51.8	11.03	3.84
pic-FOXL2-8075	chr10	11927005	11927679	675	387	14	57.69	11.34	2.45
pic-FOXL2-2951	chr10	12255080	12255475	396	130	8	51.26	14.88	4.04
pic-FOXL2-10456	chr10	12507649	12508177	529	359	13	50.38	9.87	4.47
pic-FOXL2-9658	chr10	12535954	12536432	479	260	12	62.18	10.35	1.59
pic-FOXL2-916	chr10	12612969	12613619	651	302	14	72.83	18.11	0.65
pic-FOXL2-2000	chr10	13136519	13136917	399	261	10	66.82	16.01	1.12
pic-FOXL2-5272	chr10	13272759	13273308	550	194	14	75.99	12.96	0.56
pic-FOXL2-10638	chr10	13284627	13285205	579	304	12	57.52	9.72	2.48
pic-FOXL2-2277	chr10	13438595	13439017	423	245	7	52.49	15.64	3.62
pic-FOXL2-7312	chr10	13589141	13589709	569	354	13	55.36	11.77	2.96
pic-FOXL2-11891	chr10	13683880	13685098	1219	648	35	59.26	8.82	2.17
pic-FOXL2-3496	chr10	13693647	13694099	453	206	21	106.64	14.32	0.11
pic-FOXL2-8240	chr10	13724850	13725100	251	126	7	52.15	11.34	3.75
pic-FOXL2-3922	chr10	14023303	14023790	488	253	10	58.39	14.01	2.3
pic-FOXL2-43	chr10	14203113	14203448	336	202	8	74.16	24.08	0.6
pic-FOXL2-7587	chr10	15479576	15480459	884	358	72	252.92	11.6	1.39
pic-FOXL2-12028	chr10	15710605	15711543	939	434	25	71.67	8.72	0.69
pic-FOXL2-7171	chr10	15891159	15891531	373	177	14	66.72	11.83	1.15
pic-FOXL2-9273	chr10	16060881	16061701	821	444	37	109.14	10.59	0.12
pic-FOXL2-7340	chr10	16218169	16219015	847	451	35	105.98	11.75	0.11
pic-FOXL2-11802	chr10	16227483	16228299	817	453	25	69.54	8.87	0.91
pic-FOXL2-12803	chr10	16265054	16265738	685	401	26	106.16	7.85	0.11
pic-FOXL2-11217	chr10	16389990	16390733	744	216	22	85.51	9.28	0.4
pic-FOXL2-9494	chr10	16449264	16449797	534	196	13	58.49	10.47	2.31
pic-FOXL2-12778	chr10	16593711	16594390	680	440	23	78.1	7.91	0.47
pic-FOXL2-10739	chr10	16630961	16631528	568	386	18	80.07	9.68	0.41
pic-FOXL2-12546	chr10	16713560	16714361	802	316	27	75.12	8.16	0.59
pic-FOXL2-10391	chr10	16731992	16732954	963	518	52	120.52	9.89	0.08
pic-FOXL2-5380	chr10	16823349	16823890	542	155	28	104.21	12.9	0.1
pic-FOXL2-2302	chr10	16830507	16830806	300	169	12	83.14	15.59	0.4
pic-FOXL2-4152	chr10	16851389	16852120	732	278	27	126.63	13.82	0.09
pic-FOXL2-13233	chr10	17007685	17008539	855	546	18	51.16	7.22	4.11
pic-FOXL2-11346	chr10	17075309	17076115	807	662	18	63.76	9.26	1.38
pic-FOXL2-6992	chr10	17088258	17088886	629	378	21	76.92	11.9	0.52
pic-FOXL2-6694	chr10	17170123	17170815	693	431	32	102.55	12.11	0.1
pic-FOXL2-2853	chr10	17227043	17227278	236	119	9	81.88	14.93	0.41
pic-FOXL2-11007	chr10	17295720	17296398	679	308	26	77.29	9.45	0.48
pic-FOXL2-13481	chr10	17332441	17333116	676	358	17	54.23	6.61	3.17
pic-FOXL2-13001	chr10	17352438	17353209	772	245	31	88.54	7.56	0.34
pic-FOXL2-535	chr10	17409546	17410043	498	265	13	76.88	19.19	0.52
pic-FOXL2-10915	chr10	17480608	17481164	557	438	14	58.35	9.52	2.31
pic-FOXL2-7643	chr10	17733932	17734311	380	142	13	74.96	11.55	0.58
pic-FOXL2-44	chr10	17946334	17946600	267	134	7	67.13	24.08	1.09
pic-FOXL2-1518	chr10	18049511	18049951	441	122	9	61.29	17.01	1.81
pic-FOXL2-5408	chr10	18247596	18247899	304	145	12	73	12.9	0.62
pic-FOXL2-5202	chr10	18333452	18334057	606	372	35	136.15	13.04	0.12
pic-FOXL2-10699	chr10	18428602	18429149	548	285	11	52.52	9.72	3.61
pic-FOXL2-2754	chr10	18595944	18596498	555	302	10	56.08	15.06	2.86
pic-FOXL2-5366	chr10	18636753	18637427	675	336	12	50.46	12.96	4.42
pic-FOXL2-4615	chr10	18687646	18688509	864	539	37	133.04	13.46	0.11
pic-FOXL2-12653	chr10	18783440	18783863	424	184	13	51.22	8.06	4.1
pic-FOXL2-11465	chr10	18828490	18828999	510	218	12	53.5	9.16	3.38
pic-FOXL2-11515	chr10	18872602	18873208	607	218	35	115.23	9.1	0.14
pic-FOXL2-4085	chr10	18881799	18882335	537	146	11	51.4	13.91	4.01
pic-FOXL2-9652	chr10	18905469	18906009	541	139	13	64	10.35	1.35
pic-FOXL2-1694	chr10	18938503	18939160	658	383	20	90.69	16.42	0.17
pic-FOXL2-9256	chr10	18945318	18945699	382	213	8	52.5	10.63	3.63
pic-FOXL2-12502	chr10	19052013	19052925	913	456	34	73.87	8.23	0.62
pic-FOXL2-1428	chr10	19115829	19116238	410	209	11	77.89	17.01	0.47
pic-FOXL2-6909	chr10	19171543	19171912	370	227	8	51.51	12	3.98
pic-FOXL2-4861	chr10	19184080	19184586	507	295	21	91.56	13.27	0.14
pic-FOXL2-10556	chr10	19192209	19193016	808	387	31	80.47	9.72	0.39
pic-FOXL2-13542	chr10	19214265	19214836	572	391	14	51.42	6.38	4.02
pic-FOXL2-9302	chr10	19216973	19217428	456	297	11	57.52	10.58	2.48
pic-FOXL2-8125	chr10	19523615	19524093	479	223	9	55.49	11.34	2.96
pic-FOXL2-2621	chr10	19583960	19584244	285	143	7	52.35	15.15	3.66
pic-FOXL2-1467	chr10	19611123	19611511	389	140	11	69.97	17.01	0.91
pic-FOXL2-12582	chr10	19656909	19657396	488	265	17	59.01	8.13	2.25
pic-FOXL2-4069	chr10	19741293	19741579	287	144	9	59.5	13.91	2.11
pic-FOXL2-11008	chr10	19759649	19760294	646	463	20	76.08	9.45	0.56
pic-FOXL2-8489	chr10	19765890	19766445	556	155	16	82.1	11.01	0.41
pic-FOXL2-7768	chr10	19824183	19824774	592	197	25	105.66	11.34	0.11
pic-FOXL2-9915	chr10	20206542	20207060	519	176	11	57.01	10.2	2.64
pic-FOXL2-11971	chr10	20337671	20338195	525	381	13	50.74	8.78	4.25
pic-FOXL2-6953	chr10	20415358	20415908	551	173	19	78.57	11.95	0.45
pic-FOXL2-133	chr10	20465630	20466089	460	270	38	230.21	21.97	0.92
pic-FOXL2-12817	chr10	20531801	20532778	978	390	20	63.49	7.85	1.44
pic-FOXL2-3502	chr10	20574488	20574960	473	264	16	83.3	14.32	0.37
pic-FOXL2-10444	chr10	20605735	20606508	774	470	17	55.06	9.87	3
pic-FOXL2-9844	chr10	20626581	20627210	630	489	23	90.26	10.2	0.23
pic-FOXL2-4611	chr10	20671919	20672201	283	142	9	58.24	13.47	2.3
pic-FOXL2-8886	chr10	20685755	20686259	505	290	12	61.78	10.82	1.71
pic-FOXL2-11439	chr10	20743051	20743647	597	239	14	59.93	9.16	2.01
pic-FOXL2-2856	chr10	21102814	21103153	340	133	14	83.66	14.91	0.38
pic-FOXL2-11445	chr10	21134830	21135370	541	242	13	57.85	9.16	2.37
pic-FOXL2-1274	chr10	21156192	21156787	596	297	34	170.33	17.01	0.28
pic-FOXL2-6530	chr10	21172495	21173173	679	265	21	73.12	12.21	0.6
pic-FOXL2-9941	chr10	21338553	21338983	431	209	12	54.66	10.2	3.1
pic-FOXL2-11972	chr10	21405727	21406325	599	340	14	50.7	8.78	4.3
pic-FOXL2-12418	chr10	21509625	21510463	839	380	22	59.92	8.3	2.02
pic-FOXL2-5387	chr10	21559122	21559699	578	142	19	92.6	12.9	0.14
pic-FOXL2-3979	chr10	21646219	21647049	831	473	32	128.77	13.95	0.1
pic-FOXL2-10854	chr10	21656260	21656802	543	365	14	54.07	9.57	3.24
pic-FOXL2-4380	chr10	21714811	21715523	713	358	21	77.53	13.61	0.48
pic-FOXL2-4026	chr10	22364547	22365095	549	269	14	73.5	13.91	0.61
pic-FOXL2-10833	chr10	22841513	22841970	458	198	14	62.97	9.57	1.49
pic-FOXL2-13219	chr10	22896857	22897772	916	789	42	107.93	7.22	0.11
pic-FOXL2-13629	chr10	22928885	22929593	709	374	18	50.86	5.95	4.23
pic-FOXL2-13065	chr10	22953125	22953903	779	429	28	68.43	7.49	1
pic-FOXL2-4399	chr10	23233128	23233422	295	140	11	72.44	13.61	0.68
pic-FOXL2-13646	chr10	23289182	23289919	738	224	17	50.78	5.83	4.26
pic-FOXL2-7136	chr10	23307093	23307596	504	306	17	101.84	11.83	0.09
pic-FOXL2-3379	chr10	23331019	23331401	383	202	17	95.93	14.43	0.16
pic-FOXL2-13380	chr10	23402939	23403507	569	326	14	55.58	6.88	2.91
pic-FOXL2-1713	chr10	23453358	23453950	593	405	22	121.16	16.38	0.08
pic-FOXL2-9926	chr10	23529635	23529895	261	131	9	55.88	10.2	2.89
pic-FOXL2-4220	chr10	23614222	23614861	640	400	23	84.92	13.77	0.39
pic-FOXL2-702	chr10	23748603	23749225	623	419	34	170.62	18.63	0.28
pic-FOXL2-5629	chr10	23784917	23785413	497	144	15	65.73	12.76	1.2
pic-FOXL2-13416	chr10	23867987	23869205	1219	723	26	54.5	6.8	3.13
pic-FOXL2-5352	chr10	23885549	23885912	364	133	9	53.16	12.96	3.42
pic-FOXL2-11423	chr10	24093696	24094210	515	333	15	75.65	9.16	0.58
pic-FOXL2-3993	chr10	24178333	24178874	542	286	22	92.54	13.93	0.14
pic-FOXL2-2372	chr10	24198919	24199387	469	261	19	98.47	15.46	0.08
pic-FOXL2-6714	chr10	24205954	24206513	560	245	36	149.28	12.07	0.17
pic-FOXL2-12832	chr10	24215666	24216223	558	283	16	54.65	7.85	3.1
pic-FOXL2-11450	chr10	24542370	24543006	637	243	14	56.54	9.16	2.76
pic-FOXL2-3883	chr10	24595179	24595911	733	354	21	77.63	14.01	0.46
pic-FOXL2-7991	chr10	24605944	24606446	503	237	14	61.42	11.34	1.78
pic-FOXL2-10433	chr10	24625380	24625878	499	194	14	60.11	9.87	2
pic-FOXL2-2352	chr10	24632631	24632990	360	123	11	69.23	15.49	0.95
pic-FOXL2-12762	chr10	24678763	24679198	436	155	12	54.13	7.94	3.22
pic-FOXL2-13269	chr10	24991311	24992261	951	382	23	52.72	7.12	3.54
pic-FOXL2-11691	chr10	25100252	25101326	1075	345	27	68.08	8.95	0.98
pic-FOXL2-7434	chr10	25157984	25158774	791	272	21	76.47	11.69	0.53
pic-FOXL2-11624	chr10	25203452	25204010	559	423	18	76.27	9	0.57
pic-FOXL2-6092	chr10	25253269	25253970	702	490	20	76.3	12.47	0.57
pic-FOXL2-4890	chr10	25308358	25309049	692	372	27	120.38	13.23	0.08
pic-FOXL2-513	chr10	25401113	25401460	348	180	20	138.58	19.27	0.13
pic-FOXL2-5118	chr10	25411229	25411787	559	260	17	86.56	13.08	0.38
pic-FOXL2-8608	chr10	25859193	25859588	396	275	10	56.86	10.95	2.73
pic-FOXL2-8770	chr10	25995095	25995560	466	263	12	59.53	10.88	2.12
pic-FOXL2-12516	chr10	26086890	26087304	415	188	12	58	8.21	2.31
pic-FOXL2-11642	chr10	26482190	26482985	796	295	19	59.41	9	2.12
pic-FOXL2-13292	chr10	26486137	26486561	425	290	15	52.05	7.09	3.78
pic-FOXL2-7122	chr10	26500045	26500546	502	336	13	56.72	11.87	2.74
pic-FOXL2-13299	chr10	26574198	26574895	698	485	26	76.51	7.06	0.53
pic-FOXL2-8569	chr10	26615548	26615981	434	165	14	67.58	10.97	1.04
pic-FOXL2-9850	chr10	26702158	26703172	1015	874	29	79.61	10.2	0.4
pic-FOXL2-8046	chr10	26705318	26705930	613	263	16	58.8	11.34	2.3
pic-FOXL2-1572	chr10	26969393	26970155	763	407	50	190.45	16.75	0.42
pic-FOXL2-746	chr10	27080810	27081112	303	161	8	68.41	18.53	1
pic-FOXL2-1463	chr10	27382946	27383369	424	279	12	70.22	17.01	0.85
pic-FOXL2-155	chr10	27481108	27481596	489	239	17	106.99	21.65	0.11
pic-FOXL2-10593	chr10	27833618	27834185	568	273	15	65.73	9.72	1.2
pic-FOXL2-9408	chr10	27886025	27887453	1429	1031	61	133.81	10.5	0.11
pic-FOXL2-7811	chr10	28105365	28105918	554	186	18	85.39	11.34	0.4
pic-FOXL2-7467	chr10	28115273	28116107	835	365	49	160.57	11.66	0.22
pic-FOXL2-8377	chr10	28174625	28175161	537	208	15	68.8	11.11	0.99
pic-FOXL2-13320	chr10	28238061	28238677	617	289	14	52.57	7.04	3.58
pic-FOXL2-9176	chr10	28243698	28244615	918	471	38	89.86	10.66	0.23
pic-FOXL2-5610	chr10	28563978	28564438	461	174	13	70.04	12.76	0.91
pic-FOXL2-11758	chr10	29101101	29101905	805	372	24	72.47	8.91	0.68
pic-FOXL2-10910	chr10	29199889	29200287	399	260	16	59.6	9.52	2.11
pic-FOXL2-5138	chr10	29546400	29546900	501	274	14	69.34	13.08	0.94
pic-FOXL2-4299	chr10	30146271	30146618	348	207	11	75.4	13.69	0.57
pic-FOXL2-4379	chr10	30261206	30261765	560	247	14	77.71	13.61	0.47
pic-FOXL2-7832	chr10	30397678	30398176	499	306	18	80.07	11.34	0.41
pic-FOXL2-5062	chr10	30403087	30403695	609	392	32	151.32	13.14	0.18
pic-FOXL2-12786	chr10	30432398	30432780	383	239	14	56.83	7.91	2.73
pic-FOXL2-9991	chr10	30437530	30438250	721	342	33	90.36	10.15	0.23
pic-FOXL2-10958	chr10	30444986	30445976	991	594	30	80.7	9.49	0.39
pic-FOXL2-13593	chr10	30451110	30452115	1006	429	49	78.25	6.12	0.45
pic-FOXL2-9304	chr10	30480178	30480916	739	397	21	56.9	10.58	2.71
pic-FOXL2-13000	chr10	30507181	30507757	577	167	24	94.65	7.56	0.15
pic-FOXL2-9334	chr10	30558643	30559323	681	309	17	66.84	10.56	1.12
pic-FOXL2-8634	chr10	30699913	30700497	585	420	18	86.39	10.93	0.38
pic-FOXL2-7337	chr10	30717792	30718440	649	216	36	145.65	11.75	0.15
pic-FOXL2-5558	chr10	30853553	30854219	667	175	21	89.5	12.76	0.26
pic-FOXL2-12383	chr10	31110232	31110790	559	360	18	52.94	8.33	3.48
pic-FOXL2-3629	chr10	31186926	31187484	559	245	36	165.47	14.22	0.25
pic-FOXL2-13295	chr10	31221508	31221927	420	139	14	64.99	7.08	1.3
pic-FOXL2-7880	chr10	31247589	31248024	436	181	15	71.46	11.34	0.73
pic-FOXL2-4728	chr10	31264421	31265141	721	317	35	123.14	13.36	0.08
pic-FOXL2-10082	chr10	31792996	31793518	523	337	14	64.96	10.08	1.3
pic-FOXL2-2541	chr10	32165534	32165924	391	221	11	75.15	15.29	0.59
pic-FOXL2-488	chr10	32548156	32548689	534	343	18	92.75	19.44	0.14
pic-FOXL2-8805	chr10	32569014	32569324	311	114	9	52.53	10.88	3.61
pic-FOXL2-10108	chr10	33024858	33025322	465	163	12	56.02	10.08	2.87
pic-FOXL2-3127	chr10	33095194	33095682	489	229	30	160.74	14.69	0.23
pic-FOXL2-7638	chr10	33196018	33197073	1056	553	42	118.22	11.55	0.07
pic-FOXL2-9569	chr10	33503735	33504543	809	330	30	87.65	10.41	0.36
pic-FOXL2-8662	chr10	33710097	33710683	587	387	15	63.87	10.93	1.36
pic-FOXL2-12504	chr10	33837252	33837773	522	310	16	76.08	8.21	0.56
pic-FOXL2-11010	chr10	33847751	33848934	1184	360	29	75.16	9.45	0.59
pic-FOXL2-8690	chr10	33923422	33923828	407	307	11	52.94	10.93	3.48
pic-FOXL2-2180	chr10	34101889	34102460	572	362	34	149.37	15.75	0.17
pic-FOXL2-10795	chr10	34229185	34229490	306	118	12	58.39	9.59	2.3
pic-FOXL2-10367	chr10	34337932	34338648	717	375	21	54.57	9.92	3.1
pic-FOXL2-3789	chr10	34693128	34693439	312	183	10	66.81	14.08	1.12
pic-FOXL2-2586	chr10	34858509	34859046	538	136	18	81.89	15.25	0.41
pic-FOXL2-1038	chr10	35614679	35615124	446	305	13	78.8	17.82	0.46
pic-FOXL2-10695	chr10	36035843	36036324	482	317	12	52.69	9.72	3.55
pic-FOXL2-805	chr10	36211701	36212129	429	186	24	134.71	18.32	0.11
pic-FOXL2-6482	chr10	36393217	36393763	547	146	13	59.25	12.24	2.18
pic-FOXL2-4543	chr10	36396990	36397276	287	144	8	53.83	13.61	3.28
pic-FOXL2-2169	chr10	36423310	36423695	386	158	23	130.99	15.76	0.1
pic-FOXL2-11601	chr10	36453794	36454195	402	116	9	53.63	9.06	3.36
pic-FOXL2-7543	chr10	36514883	36515602	720	355	21	70.72	11.64	0.84
pic-FOXL2-7730	chr10	36745350	36745770	421	145	8	51.78	11.47	3.85
pic-FOXL2-10163	chr10	36792684	36793110	427	208	11	58.08	10.04	2.31
pic-FOXL2-8408	chr10	36815353	36816229	877	364	29	86.5	11.07	0.38
pic-FOXL2-10533	chr10	36858945	36859936	992	712	41	80.38	9.78	0.41
pic-FOXL2-1618	chr10	36874829	36875529	701	312	25	97	16.57	0.08
pic-FOXL2-8610	chr10	36891225	36891633	409	305	10	55.54	10.95	2.96
pic-FOXL2-11298	chr10	36930219	36930710	492	354	11	55.18	9.28	2.95
pic-FOXL2-11719	chr10	36950613	36951236	624	257	17	55.76	8.95	2.87
pic-FOXL2-10823	chr10	37027011	37027416	406	246	14	69.48	9.57	0.92
pic-FOXL2-6538	chr10	37087762	37088049	288	145	11	63.31	12.21	1.45
pic-FOXL2-10462	chr10	37142234	37142917	684	510	23	81	9.85	0.39
pic-FOXL2-12377	chr10	37199971	37200515	545	344	20	66.29	8.33	1.17
pic-FOXL2-3143	chr10	37204097	37204779	683	489	45	197.53	14.66	0.49
pic-FOXL2-11795	chr10	37223743	37225211	1469	844	56	102.81	8.87	0.1
pic-FOXL2-12463	chr10	37336264	37336816	553	170	15	51.89	8.27	3.85
pic-FOXL2-11671	chr10	37412896	37413231	336	111	12	72.56	8.99	0.65
pic-FOXL2-11088	chr10	37627723	37628072	350	186	9	53.32	9.39	3.39
pic-FOXL2-11818	chr10	38697387	38697983	597	250	13	59.04	8.87	2.22
pic-FOXL2-5469	chr10	38980929	38981604	676	292	38	130.06	12.88	0.1
pic-FOXL2-9018	chr10	39090917	39091240	324	131	14	72.44	10.74	0.68
pic-FOXL2-4394	chr10	39159087	39159316	230	116	8	72.93	13.61	0.62
pic-FOXL2-12129	chr10	39192258	39192755	498	176	12	51.55	8.57	3.98
pic-FOXL2-7216	chr10	39257718	39258343	626	364	13	56.69	11.83	2.74
pic-FOXL2-13228	chr10	39397134	39397647	514	376	14	55.3	7.22	2.95
pic-FOXL2-5003	chr10	39872168	39872944	777	366	28	85.6	13.19	0.4
pic-FOXL2-9899	chr10	40022883	40023404	522	293	15	59.46	10.2	2.11
pic-FOXL2-889	chr10	40030137	40030685	549	364	19	93.89	18.14	0.15
pic-FOXL2-6807	chr10	40061912	40062395	484	279	10	52.58	12.04	3.57
pic-FOXL2-13225	chr10	40176701	40177557	857	721	20	56.58	7.22	2.76
pic-FOXL2-13315	chr10	40235859	40236458	600	292	14	53.99	7.04	3.24
pic-FOXL2-6009	chr10	40616876	40617264	389	172	9	54.43	12.53	3.14
pic-FOXL2-11951	chr10	40660504	40661110	607	323	15	56.39	8.78	2.79
pic-FOXL2-5211	chr10	40924061	40924562	502	137	22	88.7	13.03	0.31
pic-FOXL2-1729	chr10	41206548	41207012	465	259	15	79.45	16.38	0.42
pic-FOXL2-12614	chr10	41240760	41241426	667	508	18	51.59	8.1	3.98
pic-FOXL2-3471	chr10	41296289	41296611	323	193	9	66.77	14.34	1.15
pic-FOXL2-11641	chr10	41463785	41464436	652	322	17	59.77	9	2.04
pic-FOXL2-13475	chr10	41613687	41614326	640	247	18	63.68	6.61	1.39
pic-FOXL2-9629	chr10	41630302	41630898	597	180	16	82.14	10.35	0.41
pic-FOXL2-2660	chr10	41812344	41812802	459	196	15	80.22	15.12	0.41
pic-FOXL2-5407	chr10	41818111	41818590	480	209	15	73.38	12.9	0.61
pic-FOXL2-10104	chr10	41827389	41828075	687	401	15	57.17	10.08	2.58
pic-FOXL2-12571	chr10	41966996	41967398	403	266	10	50.51	8.16	4.38
pic-FOXL2-12035	chr10	41997375	41998239	865	354	22	55.93	8.72	2.88
pic-FOXL2-7859	chr10	42835841	42836310	470	334	16	74.59	11.34	0.61
pic-FOXL2-2356	chr10	42874660	42875268	609	335	48	251.57	15.46	1.33
pic-FOXL2-243	chr10	43016112	43016585	474	339	13	83.8	20.79	0.38
pic-FOXL2-10976	chr10	43203407	43203874	468	351	11	58.38	9.49	2.31
pic-FOXL2-8800	chr10	43208664	43208966	303	122	9	53.5	10.88	3.38
pic-FOXL2-10149	chr10	43259280	43259685	406	132	15	59.23	10.05	2.19
pic-FOXL2-10204	chr10	43413937	43414632	696	524	20	68.3	10	0.99
pic-FOXL2-3532	chr10	43759415	43759715	301	130	9	64.26	14.32	1.3
pic-FOXL2-2476	chr10	43798851	43799493	643	247	36	156.83	15.34	0.21
pic-FOXL2-8035	chr10	44019824	44020330	507	363	13	59.2	11.34	2.21
pic-FOXL2-763	chr10	44134518	44134823	306	137	7	51.42	18.44	4.01
pic-FOXL2-8958	chr10	44168387	44168683	297	134	8	50.21	10.82	4.57
pic-FOXL2-4004	chr10	44417816	44418275	460	296	22	101.24	13.91	0.09
pic-FOXL2-9072	chr10	44565867	44566366	500	357	10	52.86	10.74	3.48
pic-FOXL2-705	chr10	44581534	44582212	679	381	43	197.59	18.61	0.49
pic-FOXL2-11294	chr10	44609118	44609909	792	384	18	55.79	9.28	2.88
pic-FOXL2-8348	chr10	44619471	44620260	790	293	44	151.45	11.16	0.18
pic-FOXL2-12399	chr10	44785833	44786348	516	138	18	57	8.31	2.66
pic-FOXL2-9701	chr10	44945590	44946268	679	363	13	52.72	10.35	3.54
pic-FOXL2-8478	chr10	45028942	45029439	498	368	16	57.53	11.03	2.47
pic-FOXL2-13392	chr10	45043347	45043920	574	249	14	64.1	6.8	1.36
pic-FOXL2-4001	chr10	45069729	45070476	748	353	29	106.28	13.91	0.11
pic-FOXL2-5385	chr10	45083209	45083776	568	127	19	93.88	12.9	0.15
pic-FOXL2-297	chr10	45864628	45865262	635	390	23	100.9	20.41	0.09
pic-FOXL2-6679	chr10	47301987	47302437	451	247	8	51.38	12.15	4.03
pic-FOXL2-1120	chr10	47623350	47623609	260	131	7	57.13	17.64	2.6
pic-FOXL2-9210	chr10	47746469	47746993	525	387	11	66.47	10.63	1.17
pic-FOXL2-1950	chr10	48408404	48408668	265	133	7	54.17	16.06	3.21
pic-FOXL2-2720	chr10	48526715	48526979	265	133	8	57.5	15.12	2.49
pic-FOXL2-7875	chr10	48530936	48531604	669	288	16	72.48	11.34	0.68
pic-FOXL2-5643	chr10	49016304	49016952	649	268	17	63.73	12.76	1.39
pic-FOXL2-3757	chr10	49540501	49540907	407	315	7	50.62	14.17	4.33
pic-FOXL2-3365	chr10	50407082	50407694	613	385	28	129.73	14.46	0.1
pic-FOXL2-393	chr10	51351364	51351693	330	139	15	107.7	19.84	0.11
pic-FOXL2-11076	chr10	51954327	51954700	374	240	15	60.12	9.41	2
pic-FOXL2-3022	chr10	52908131	52908451	321	144	12	72.39	14.79	0.68
pic-FOXL2-7646	chr10	53130541	53131091	551	215	26	92.7	11.54	0.14
pic-FOXL2-9370	chr10	53370507	53370961	455	139	12	53.72	10.56	3.31
pic-FOXL2-4413	chr10	53657697	53658289	593	287	15	69.74	13.61	0.92
pic-FOXL2-8711	chr10	53693785	53694602	818	411	32	90.37	10.91	0.23
pic-FOXL2-7486	chr10	53757904	53758312	409	188	16	79.54	11.66	0.4
pic-FOXL2-11595	chr10	53760405	53760854	450	314	10	50.31	9.07	4.52
pic-FOXL2-9873	chr10	53917357	53918078	722	320	18	67.65	10.2	1.05
pic-FOXL2-6718	chr10	54198793	54199355	563	405	20	97.49	12.07	0.08
pic-FOXL2-2529	chr10	54271597	54271975	379	253	10	62.14	15.31	1.61
pic-FOXL2-7251	chr10	54514378	54515225	848	534	36	126.16	11.8	0.09
pic-FOXL2-13281	chr10	54534411	54535073	663	142	14	58.62	7.09	2.3
pic-FOXL2-3657	chr10	54968956	54969625	670	382	22	86.93	14.17	0.36
pic-FOXL2-12977	chr10	54981723	54982350	628	402	17	52.39	7.65	3.66
pic-FOXL2-7365	chr10	55533860	55534268	409	140	13	66.45	11.73	1.16
pic-FOXL2-4717	chr10	55643751	55644186	436	137	10	61.18	13.38	1.8
pic-FOXL2-10477	chr10	55737361	55738086	726	339	20	64.04	9.85	1.36
pic-FOXL2-13136	chr10	55769264	55769673	410	301	11	53.13	7.37	3.43
pic-FOXL2-362	chr10	55826461	55826785	325	196	11	86.02	20.01	0.38
pic-FOXL2-5961	chr10	56059371	56059574	204	103	7	75.15	12.53	0.59
pic-FOXL2-13660	chr10	56110935	56111325	391	254	20	51.67	5.6	3.94
pic-FOXL2-11269	chr10	56152185	56152406	222	112	9	59.99	9.28	2
pic-FOXL2-10505	chr10	56171623	56172240	618	299	13	62.46	9.83	1.57
pic-FOXL2-105	chr10	56209033	56209892	860	451	79	299.94	22.43	2.94
pic-FOXL2-13531	chr10	56238342	56239123	782	387	29	59.36	6.41	2.13
pic-FOXL2-2041	chr10	56273493	56274078	586	293	20	92.01	15.94	0.14
pic-FOXL2-9073	chr10	56292055	56292373	319	187	8	52.79	10.74	3.52
pic-FOXL2-3385	chr10	56301731	56302182	452	255	17	84.84	14.43	0.39
pic-FOXL2-1821	chr10	56305996	56306668	673	477	30	129.65	16.2	0.1
pic-FOXL2-9460	chr10	56357152	56357472	321	177	13	63.69	10.47	1.39
pic-FOXL2-13550	chr10	56380723	56381714	992	176	30	52.54	6.34	3.59
pic-FOXL2-5765	chr10	56516330	56516750	421	292	10	60.38	12.68	1.96
pic-FOXL2-7300	chr10	56560676	56560987	312	136	10	59.32	11.77	2.14
pic-FOXL2-11912	chr10	57207468	57207901	434	302	11	51.75	8.82	3.89
pic-FOXL2-12294	chr10	57251899	57252581	683	417	19	53.09	8.5	3.43
pic-FOXL2-11669	chr10	57468872	57469350	479	305	13	50.71	9	4.28
pic-FOXL2-6812	chr10	57753496	57753822	327	135	8	50.58	12.04	4.35
pic-FOXL2-12346	chr10	57823067	57823941	875	497	38	68.45	8.4	1
pic-FOXL2-8006	chr10	57954824	57955197	374	239	10	60.66	11.34	1.89
pic-FOXL2-4688	chr10	57961154	57961693	540	145	18	80.62	13.4	0.39
pic-FOXL2-6629	chr10	58000310	58000683	374	131	9	60.61	12.15	1.9
pic-FOXL2-5936	chr10	58048485	58048849	365	136	9	62.85	12.56	1.52
pic-FOXL2-5721	chr10	58739977	58740369	393	201	8	51.52	12.76	3.99
pic-FOXL2-7201	chr10	58759100	58759357	258	130	8	57.8	11.83	2.42
pic-FOXL2-11583	chr10	58893490	58894094	605	323	14	51.85	9.07	3.84
pic-FOXL2-3334	chr10	58905746	58906570	825	502	48	179.2	14.5	0.34
pic-FOXL2-6210	chr10	58934222	58934739	518	260	17	75.96	12.37	0.56
pic-FOXL2-13135	chr10	58964187	58964786	600	461	14	56.4	7.37	2.79
pic-FOXL2-9925	chr10	58971861	58972489	629	340	12	55.93	10.2	2.89
pic-FOXL2-5425	chr10	59249979	59250537	559	415	15	64.65	12.9	1.29
pic-FOXL2-6387	chr10	59378926	59379555	630	182	22	91.89	12.28	0.14
pic-FOXL2-10479	chr10	59383608	59384097	490	333	16	63.62	9.85	1.41
pic-FOXL2-11843	chr10	59406179	59406693	515	305	11	51.28	8.87	4.05
pic-FOXL2-10581	chr10	59414727	59415276	550	201	17	68.43	9.72	1
pic-FOXL2-7059	chr10	59432932	59433131	200	101	7	53.83	11.9	3.28
pic-FOXL2-11345	chr10	59558190	59558591	402	224	12	65.26	9.26	1.28
pic-FOXL2-13251	chr10	59754790	59755505	716	346	20	65	7.16	1.3
pic-FOXL2-11254	chr10	59813532	59814097	566	340	16	63.44	9.28	1.44
pic-FOXL2-223	chr10	59837099	59837402	304	136	11	91.36	20.92	0.17
pic-FOXL2-6500	chr10	60411414	60411777	364	132	10	54.6	12.24	3.1
pic-FOXL2-12818	chr10	60586106	60586743	638	302	25	61.63	7.85	1.73
pic-FOXL2-1769	chr10	60748931	60749368	438	144	10	58.74	16.3	2.29
pic-FOXL2-314	chr10	60804201	60804743	543	277	11	67.87	20.41	1.01
pic-FOXL2-9669	chr10	60857091	60857605	515	244	12	58.74	10.35	2.29
pic-FOXL2-5033	chr10	60949579	60950159	581	397	18	79.89	13.17	0.4
pic-FOXL2-4105	chr10	61214615	61214975	361	223	15	94.76	13.86	0.15
pic-FOXL2-11787	chr10	61219820	61220255	436	143	20	75.86	8.9	0.56
pic-FOXL2-2593	chr10	61222432	61223082	651	359	57	248.55	15.22	1.25
pic-FOXL2-4301	chr10	61301492	61301888	397	142	9	56.92	13.66	2.7
pic-FOXL2-3902	chr10	61568046	61568397	352	143	9	62.5	14.01	1.57
pic-FOXL2-7306	chr10	61727107	61727430	324	180	10	57.76	11.77	2.43
pic-FOXL2-7839	chr10	61928318	61928891	574	317	20	78.84	11.34	0.46
pic-FOXL2-11883	chr10	62063950	62064348	399	136	12	63.25	8.82	1.45
pic-FOXL2-6042	chr10	62113180	62113419	240	121	8	59.95	12.51	2.01
pic-FOXL2-12017	chr10	62705938	62706459	522	342	15	51.51	8.75	3.98
pic-FOXL2-4811	chr10	62715203	62715563	361	227	11	67	13.31	1.11
pic-FOXL2-11833	chr10	62849045	62849527	483	357	11	54.05	8.87	3.24
pic-FOXL2-9726	chr10	63034372	63034751	380	131	9	53.82	10.32	3.28
pic-FOXL2-5217	chr10	63168379	63168732	354	87	7	52.36	13.03	3.66
pic-FOXL2-9689	chr10	63292424	63293076	653	520	14	54.62	10.35	3.1
pic-FOXL2-10480	chr10	63371428	63372228	801	384	21	63.05	9.85	1.46
pic-FOXL2-2933	chr10	63862136	63862470	335	230	8	57.05	14.88	2.61
pic-FOXL2-6260	chr10	64605787	64606380	594	294	13	61.52	12.37	1.75
pic-FOXL2-5088	chr10	64789317	64789634	318	185	9	58.72	13.11	2.29
pic-FOXL2-7123	chr10	65211570	65211948	379	219	8	56.58	11.87	2.76
pic-FOXL2-6639	chr10	65436701	65437063	363	212	8	58.92	12.15	2.3
pic-FOXL2-2425	chr10	65778796	65779166	371	203	7	56.25	15.46	2.82
pic-FOXL2-7193	chr10	65816802	65817158	357	158	10	58.82	11.83	2.3
pic-FOXL2-9104	chr10	66327105	66327765	661	419	27	120.06	10.69	0.08
pic-FOXL2-8062	chr10	66333859	66334255	397	228	10	58.19	11.34	2.32
pic-FOXL2-787	chr10	66338991	66339478	488	286	26	144.89	18.39	0.15
pic-FOXL2-8468	chr10	66365245	66365820	576	173	19	75.47	11.03	0.57
pic-FOXL2-13658	chr10	66438362	66438949	588	330	17	53.37	5.67	3.37
pic-FOXL2-886	chr10	66450251	66450748	498	209	21	118.3	18.14	0.07
pic-FOXL2-12317	chr10	66504689	66505424	736	514	16	51.51	8.5	3.98
pic-FOXL2-7477	chr10	66528123	66528832	710	396	24	91.43	11.66	0.17
pic-FOXL2-3430	chr10	66534131	66534634	504	254	15	76.92	14.39	0.52
pic-FOXL2-4384	chr10	66594226	66594769	544	382	18	76.15	13.61	0.57
pic-FOXL2-8932	chr10	66777833	66778257	425	240	10	53.51	10.82	3.37
pic-FOXL2-1744	chr10	67153426	67154086	661	287	28	99.24	16.33	0.09
pic-FOXL2-3081	chr10	67171301	67171929	629	220	36	138.42	14.74	0.13
pic-FOXL2-7673	chr10	67210062	67210440	379	239	12	72.03	11.47	0.69
pic-FOXL2-5175	chr10	67269590	67269927	338	224	7	53.92	13.08	3.26
pic-FOXL2-1125	chr10	67458697	67459287	591	414	21	107	17.59	0.11
pic-FOXL2-4561	chr10	67470714	67471429	716	312	15	52.55	13.61	3.59
pic-FOXL2-13240	chr10	67555239	67555950	712	349	23	59.9	7.2	2.02
pic-FOXL2-13418	chr10	67589700	67590243	544	377	19	53.02	6.8	3.48
pic-FOXL2-3055	chr10	67599208	67599603	396	222	28	129.69	14.76	0.1
pic-FOXL2-9382	chr10	67674943	67675432	490	317	12	50.35	10.56	4.49
pic-FOXL2-12208	chr10	67681901	67682433	533	288	16	61.86	8.5	1.67
pic-FOXL2-181	chr10	67697157	67697579	423	283	22	135.89	21.26	0.12
pic-FOXL2-11926	chr10	67702970	67703516	547	295	20	54.68	8.8	3.09
pic-FOXL2-11610	chr10	67745872	67746424	553	150	24	63.26	9.03	1.45
pic-FOXL2-9182	chr10	67817171	67817945	775	538	40	122.4	10.63	0.08
pic-FOXL2-10063	chr10	67908740	67909193	454	194	23	92.57	10.08	0.14
pic-FOXL2-4114	chr10	67975338	67975874	537	399	17	86.72	13.86	0.35
pic-FOXL2-8067	chr10	67994333	67994730	398	260	10	58.08	11.34	2.31
pic-FOXL2-7853	chr10	68000322	68000829	508	129	16	75.67	11.34	0.58
pic-FOXL2-11227	chr10	68244096	68244738	643	279	22	74.43	9.28	0.61
pic-FOXL2-10527	chr10	68319163	68319897	735	398	30	79.05	9.8	0.46
pic-FOXL2-4227	chr10	68345319	68345802	484	205	15	82.34	13.76	0.41
pic-FOXL2-134	chr10	68643596	68644272	677	339	34	151.11	21.92	0.18
pic-FOXL2-9789	chr10	68648406	68648975	570	350	27	122.03	10.28	0.08
pic-FOXL2-11134	chr10	68667403	68668051	649	298	15	56.38	9.38	2.79
pic-FOXL2-8736	chr10	68688912	68689426	515	311	14	69.98	10.88	0.91
pic-FOXL2-12584	chr10	68708745	68709266	522	138	17	55.02	8.13	3
pic-FOXL2-2474	chr10	68749457	68749761	305	161	8	61.47	15.36	1.76
pic-FOXL2-11762	chr10	68809649	68810671	1023	351	28	69.1	8.91	0.96
pic-FOXL2-1569	chr10	68849189	68849724	536	261	13	70.94	16.77	0.83
pic-FOXL2-1059	chr10	68983768	68984025	258	130	12	96.52	17.75	0.08
pic-FOXL2-5019	chr10	69117479	69117862	384	119	16	91.2	13.17	0.17
pic-FOXL2-1997	chr10	69125121	69125512	392	256	10	67.57	16.01	1.04
pic-FOXL2-7429	chr10	69351063	69351630	568	264	18	79.28	11.69	0.42
pic-FOXL2-7379	chr10	69388933	69389525	593	352	15	61.34	11.73	1.8
pic-FOXL2-7328	chr10	69506388	69506729	342	197	9	51.9	11.77	3.85
pic-FOXL2-8057	chr10	69540734	69541300	567	322	12	58.5	11.34	2.31
pic-FOXL2-7542	chr10	69547737	69548336	600	331	19	70.82	11.64	0.83
pic-FOXL2-10646	chr10	69660665	69661180	516	391	13	56.52	9.72	2.77
pic-FOXL2-295	chr10	69876563	69877022	460	146	17	102.38	20.41	0.1
pic-FOXL2-9375	chr10	69916803	69917202	400	230	11	52.18	10.56	3.74
pic-FOXL2-5264	chr10	69956949	69957799	851	425	28	91.62	12.96	0.14
pic-FOXL2-245	chr10	70490650	70491193	544	190	33	182.68	20.74	0.36
pic-FOXL2-3251	chr10	70647650	70648145	496	358	14	65.86	14.58	1.21
pic-FOXL2-11027	chr10	70655453	70656346	894	547	22	59.15	9.45	2.21
pic-FOXL2-5716	chr10	70721312	70721604	293	138	7	51.79	12.76	3.85
pic-FOXL2-8141	chr10	70811159	70811534	376	234	10	54.94	11.34	3.02
pic-FOXL2-7420	chr10	71559574	71560369	796	340	24	96.32	11.69	0.08
pic-FOXL2-954	chr10	71837976	71838315	340	198	10	73.67	18.01	0.61
pic-FOXL2-4541	chr10	71973327	71973712	386	146	8	54.36	13.61	3.15
pic-FOXL2-12920	chr10	72083174	72083777	604	286	12	53.4	7.73	3.38
pic-FOXL2-6829	chr10	72131745	72132276	532	178	19	87.08	12	0.36
pic-FOXL2-9846	chr10	72190590	72191431	842	401	22	83.25	10.2	0.37
pic-FOXL2-6967	chr10	72241029	72241646	618	394	34	133.04	11.93	0.11
pic-FOXL2-8406	chr10	72246109	72247013	905	403	30	95.5	11.07	0.16
pic-FOXL2-5620	chr10	72453095	72453499	405	255	12	68.21	12.76	0.99
pic-FOXL2-3520	chr10	73266800	73267168	369	240	10	65.42	14.32	1.24
pic-FOXL2-3857	chr10	73350643	73351172	530	289	24	127.72	14.01	0.1
pic-FOXL2-2064	chr10	74002426	74002780	355	211	7	52.75	15.88	3.53
pic-FOXL2-3195	chr10	74279939	74280321	383	145	13	87	14.58	0.36
pic-FOXL2-1984	chr10	74345038	74345403	366	225	10	70.5	16.01	0.85
pic-FOXL2-9386	chr10	74516781	74517519	739	269	26	92.16	10.53	0.14
pic-FOXL2-2420	chr10	74521912	74522588	677	293	17	59.3	15.46	2.15
pic-FOXL2-6028	chr10	74561194	74561708	515	143	10	51.67	12.53	3.93
pic-FOXL2-13522	chr10	74583663	74584373	711	374	18	55.39	6.44	2.96
pic-FOXL2-995	chr10	74591939	74592355	417	179	12	78.32	17.9	0.45
pic-FOXL2-4060	chr10	74827264	74827756	493	139	12	62.92	13.91	1.48
pic-FOXL2-32	chr10	74967626	74967939	314	130	14	106.52	24.57	0.11
pic-FOXL2-8540	chr10	74990181	74990778	598	388	15	52.23	11	3.71
pic-FOXL2-11550	chr10	75227569	75228317	749	118	19	58.95	9.07	2.29
pic-FOXL2-4693	chr10	75345853	75346381	529	393	17	74.62	13.4	0.61
pic-FOXL2-7616	chr10	75361558	75362267	710	458	25	79.48	11.58	0.4
pic-FOXL2-5728	chr10	75464543	75464844	302	165	7	50.95	12.76	4.22
pic-FOXL2-6446	chr10	75490825	75491399	575	281	15	71.52	12.24	0.73
pic-FOXL2-5258	chr10	75583974	75585019	1046	862	47	123.63	12.96	0.09
pic-FOXL2-6304	chr10	75627577	75628240	664	356	14	55.98	12.37	2.88
pic-FOXL2-8215	chr10	75901704	75902218	515	344	15	52.88	11.34	3.49
pic-FOXL2-2225	chr10	76694614	76694991	378	151	9	70.22	15.7	0.85
pic-FOXL2-1609	chr10	76852637	76853369	733	358	25	88.56	16.59	0.34
pic-FOXL2-6636	chr10	76865414	76865879	466	349	9	59.17	12.15	2.21
pic-FOXL2-13147	chr10	76961487	76962534	1048	692	24	56.52	7.35	2.77
pic-FOXL2-9071	chr10	77439002	77439467	466	338	15	53.1	10.74	3.43
pic-FOXL2-3781	chr10	77481554	77481941	388	253	12	75.18	14.08	0.59
pic-FOXL2-8236	chr10	77532454	77532762	309	191	7	52.25	11.34	3.72
pic-FOXL2-1893	chr10	77585239	77585562	324	191	12	91.15	16.11	0.17
pic-FOXL2-2116	chr10	77631924	77632275	352	141	8	57.57	15.87	2.47
pic-FOXL2-9974	chr10	77707463	77707866	404	267	9	51.09	10.2	4.14
pic-FOXL2-3865	chr10	78123682	78124590	909	551	28	105.91	14.01	0.11
pic-FOXL2-3605	chr10	78184797	78185463	667	300	17	64	14.26	1.35
pic-FOXL2-8841	chr10	78563449	78563908	460	277	23	103.28	10.86	0.1
pic-FOXL2-3872	chr10	78579244	78579555	312	170	16	89.58	14.01	0.26
pic-FOXL2-6809	chr10	78734995	78735397	403	190	9	51.62	12.04	3.97
pic-FOXL2-157	chr10	78879988	78880345	358	191	10	90.55	21.65	0.2
pic-FOXL2-13553	chr10	79264888	79265558	671	399	19	55.31	6.33	2.95
pic-FOXL2-13618	chr10	79303671	79304462	792	524	19	53.97	6	3.25
pic-FOXL2-9044	chr10	79447571	79448091	521	146	17	60.04	10.74	2.01
pic-FOXL2-7840	chr10	79626431	79626893	463	266	23	78.3	11.34	0.45
pic-FOXL2-8817	chr10	79996422	79996900	479	321	11	50.82	10.88	4.25
pic-FOXL2-9006	chr10	80084774	80085366	593	128	20	78.36	10.74	0.45
pic-FOXL2-8729	chr10	80242232	80242757	526	275	15	76.71	10.88	0.51
pic-FOXL2-13403	chr10	80424726	80425331	606	141	21	58.92	6.8	2.3
pic-FOXL2-61	chr10	80490033	80490378	346	203	12	86.48	23.66	0.38
pic-FOXL2-1041	chr10	80622400	80622887	488	132	12	65.65	17.82	1.2
pic-FOXL2-2648	chr10	80631442	80631920	479	350	19	90.53	15.12	0.2
pic-FOXL2-939	chr10	80647544	80647966	423	188	29	151.85	18.01	0.18
pic-FOXL2-11211	chr10	80650497	80651057	561	271	16	51.85	9.32	3.84
pic-FOXL2-12012	chr10	81026274	81026717	444	145	13	52.96	8.75	3.48
pic-FOXL2-9420	chr10	81068910	81069284	375	240	17	86.14	10.47	0.38
pic-FOXL2-2414	chr10	81641318	81641813	496	141	12	62.63	15.46	1.54
pic-FOXL2-167	chr10	82221656	82222020	365	146	21	144.69	21.54	0.15
pic-FOXL2-6351	chr10	82768012	82768470	459	142	10	50.42	12.37	4.46
pic-FOXL2-4943	chr10	82785655	82786097	443	153	10	60.03	13.23	2.01
pic-FOXL2-8494	chr10	82822143	82822380	238	120	8	55.07	11.01	2.99
pic-FOXL2-3723	chr10	83788813	83789230	418	140	8	59.38	14.17	2.13
pic-FOXL2-6490	chr10	83875078	83875412	335	134	10	58	12.24	2.31
pic-FOXL2-12768	chr10	83943581	83944273	693	138	15	52.81	7.94	3.49
pic-FOXL2-10901	chr10	83976631	83977284	654	212	15	64.17	9.52	1.34
pic-FOXL2-11686	chr10	84038642	84039337	696	334	30	93.54	8.95	0.15
pic-FOXL2-5894	chr10	84084859	84085395	537	238	15	63.55	12.6	1.43
pic-FOXL2-10933	chr10	84408894	84409502	609	321	13	53.96	9.52	3.25
pic-FOXL2-915	chr10	84439516	84439772	257	129	8	74.46	18.11	0.61
pic-FOXL2-8191	chr10	84520041	84520460	420	214	9	53.58	11.34	3.36
pic-FOXL2-5018	chr10	84591255	84591744	490	158	18	91.64	13.17	0.14
pic-FOXL2-11884	chr10	84622598	84623067	470	203	13	63	8.82	1.49
pic-FOXL2-10631	chr10	84645966	84646611	646	314	15	58.55	9.72	2.3
pic-FOXL2-9348	chr10	84667182	84667731	550	388	14	58.5	10.56	2.31
pic-FOXL2-1477	chr10	85121255	85121665	411	281	10	68.14	17.01	0.98
pic-FOXL2-13069	chr10	85794021	85795161	1141	770	33	73.09	7.48	0.6
pic-FOXL2-5592	chr10	85819641	85819876	236	119	9	74.49	12.76	0.61
pic-FOXL2-3874	chr10	85852602	85853097	496	216	18	84.39	14.01	0.39
pic-FOXL2-2422	chr10	86770040	86770390	351	133	7	58	15.46	2.31
pic-FOXL2-12928	chr10	87328964	87329778	815	389	34	108.72	7.7	0.12
pic-FOXL2-5562	chr10	87366759	87368177	1419	1023	47	87.78	12.76	0.37
pic-FOXL2-6034	chr10	87402771	87403108	338	215	8	50.8	12.53	4.26
pic-FOXL2-5867	chr10	87657622	87658368	747	365	19	79.32	12.6	0.42
pic-FOXL2-10093	chr10	87672978	87673211	234	118	8	60.22	10.08	1.99
pic-FOXL2-6442	chr10	87708339	87708814	476	288	14	74.32	12.24	0.61
pic-FOXL2-388	chr10	88182517	88182918	402	176	19	134.73	19.84	0.11
pic-FOXL2-529	chr10	88261361	88261813	453	140	16	99.82	19.23	0.09
pic-FOXL2-3016	chr10	88452016	88452455	440	201	13	74.7	14.79	0.6
pic-FOXL2-11623	chr10	88556780	88557389	610	176	19	77.36	9	0.48
pic-FOXL2-13132	chr10	88832768	88833405	638	507	15	59.88	7.37	2.02
pic-FOXL2-11402	chr10	88995772	88996884	1113	602	40	79.48	9.18	0.4
pic-FOXL2-6166	chr10	89014281	89015088	808	548	34	131.91	12.37	0.11
pic-FOXL2-5231	chr10	89194441	89195198	758	626	23	81.67	13.01	0.4
pic-FOXL2-13583	chr10	89228276	89229141	866	563	30	54.5	6.18	3.13
pic-FOXL2-9691	chr10	89694570	89694891	322	169	9	54.35	10.35	3.15
pic-FOXL2-4076	chr10	90523550	90523922	373	231	10	58.84	13.91	2.3
pic-FOXL2-7029	chr10	90557018	90557341	324	146	9	59.43	11.9	2.1
pic-FOXL2-9206	chr10	90621127	90621711	585	191	21	68.83	10.63	0.99
pic-FOXL2-9983	chr10	90633008	90633631	624	333	14	50.29	10.2	4.54
pic-FOXL2-4261	chr10	91356073	91356456	384	143	8	54.95	13.76	3.02
pic-FOXL2-7675	chr10	91771516	91771888	373	193	11	70.2	11.47	0.86
pic-FOXL2-10627	chr10	91788937	91789406	470	344	9	58.84	9.72	2.3
pic-FOXL2-3374	chr10	91896763	91897399	637	283	27	137.79	14.43	0.13
pic-FOXL2-8912	chr10	92165598	92165991	394	256	10	56.59	10.82	2.77
pic-FOXL2-2494	chr10	92203859	92204434	576	461	16	84.59	15.31	0.39
pic-FOXL2-7329	chr10	92397193	92397646	454	314	11	51.43	11.77	3.99
pic-FOXL2-12309	chr10	92614129	92614828	700	312	17	52.2	8.5	3.74
pic-FOXL2-5197	chr10	92895325	92895649	325	189	8	53.54	13.05	3.37
pic-FOXL2-10239	chr10	93211813	93212412	600	347	11	57.78	10	2.42
pic-FOXL2-6533	chr10	93351171	93351705	535	393	18	70.09	12.21	0.91
pic-FOXL2-9723	chr10	93592415	93592852	438	146	10	56.63	10.32	2.74
pic-FOXL2-2469	chr10	93634383	93635016	634	266	19	81.15	15.36	0.4
pic-FOXL2-5054	chr10	93943325	93943668	344	142	8	57.23	13.17	2.59
pic-FOXL2-3390	chr10	94017926	94018494	569	375	17	69.99	14.43	0.91
pic-FOXL2-7032	chr10	94237150	94237482	333	145	9	58.38	11.9	2.31
pic-FOXL2-4266	chr10	94281096	94281472	377	253	9	54.11	13.76	3.23
pic-FOXL2-9020	chr10	94300214	94300695	482	193	17	71.56	10.74	0.73
pic-FOXL2-12859	chr10	94345315	94346387	1073	479	41	97.65	7.81	0.08
pic-FOXL2-7775	chr10	94525246	94525860	615	381	21	101.03	11.34	0.09
pic-FOXL2-12380	chr10	94722965	94723790	826	443	24	58.42	8.33	2.3
pic-FOXL2-176	chr10	94799267	94799936	670	270	60	284.04	21.38	2.44
pic-FOXL2-668	chr10	94810327	94810800	474	332	17	90.27	18.77	0.23
pic-FOXL2-128	chr10	94834505	94834959	455	325	17	103.94	22.02	0.1
pic-FOXL2-4268	chr10	94865921	94866326	406	267	9	51.34	13.76	4.04
pic-FOXL2-7652	chr10	94928058	94929233	1176	392	49	124.8	11.52	0.09
pic-FOXL2-7695	chr10	94938694	94939021	328	94	9	57.54	11.47	2.48
pic-FOXL2-11384	chr10	95007479	95008362	884	336	22	63.57	9.19	1.43
pic-FOXL2-4699	chr10	95085554	95086039	486	157	16	72.55	13.4	0.64
pic-FOXL2-989	chr10	95174651	95175329	679	298	23	88.3	17.9	0.37
pic-FOXL2-2379	chr10	95222974	95223565	592	415	20	88.92	15.46	0.32
pic-FOXL2-2402	chr10	95247486	95247997	512	269	13	69.11	15.46	0.96
pic-FOXL2-5413	chr10	95357168	95357732	565	350	16	71.25	12.9	0.72
pic-FOXL2-3429	chr10	95801260	95801571	312	169	12	77.14	14.39	0.48
pic-FOXL2-5624	chr10	96104634	96105243	610	241	17	67.56	12.76	1.04
pic-FOXL2-12882	chr10	96152247	96153218	972	626	23	60.72	7.77	1.89
pic-FOXL2-4171	chr10	96179634	96180249	616	233	20	80.94	13.82	0.39
pic-FOXL2-7167	chr10	96622908	96623131	224	113	8	66.95	11.83	1.11
pic-FOXL2-3010	chr10	96773005	96773416	412	167	13	78.18	14.79	0.45
pic-FOXL2-1381	chr10	96845022	96845553	532	144	17	89.86	17.01	0.23
pic-FOXL2-10496	chr10	96860307	96861099	793	333	26	79.66	9.83	0.4
pic-FOXL2-2511	chr10	96998295	96998864	570	240	13	68.49	15.31	1
pic-FOXL2-11683	chr10	97010133	97010871	739	438	26	101.44	8.95	0.09
pic-FOXL2-13004	chr10	97019536	97020498	963	463	32	77.37	7.56	0.48
pic-FOXL2-3585	chr10	97029977	97030501	525	219	24	137.33	14.26	0.12
pic-FOXL2-6837	chr10	97112880	97113548	669	419	20	77.68	12	0.47
pic-FOXL2-8644	chr10	97479193	97479872	680	358	18	76.15	10.93	0.57
pic-FOXL2-10857	chr10	97495401	97495653	253	127	9	53.26	9.57	3.42
pic-FOXL2-11073	chr10	97530742	97531113	372	163	18	81.91	9.41	0.41
pic-FOXL2-7929	chr10	97675474	97675984	511	263	14	66.22	11.34	1.18
pic-FOXL2-6957	chr10	97788362	97788961	600	368	20	72.65	11.95	0.65
pic-FOXL2-3859	chr10	97795760	97796459	700	365	33	124.47	14.01	0.09
pic-FOXL2-4567	chr10	97900261	97900571	311	134	7	52.05	13.61	3.79
pic-FOXL2-11355	chr10	97981140	97981671	532	269	12	52.1	9.26	3.75
pic-FOXL2-541	chr10	98163157	98163546	390	211	22	143.12	19.13	0.14
pic-FOXL2-5642	chr10	98238581	98238884	304	141	10	63.74	12.76	1.38
pic-FOXL2-9240	chr10	98357028	98357573	546	267	10	56.27	10.63	2.82
pic-FOXL2-13674	chr10	98704385	98704909	525	401	16	50.09	5.29	4.59
pic-FOXL2-11853	chr10	98725372	98726152	781	391	36	88.29	8.85	0.37
pic-FOXL2-2485	chr10	98750648	98751049	402	142	21	112.22	15.31	0.13
pic-FOXL2-7511	chr10	98760291	98760867	577	263	16	58.9	11.66	2.3
pic-FOXL2-5707	chr10	98885963	98886337	375	140	8	53.13	12.76	3.43
pic-FOXL2-9132	chr10	98922719	98923236	518	171	16	65.19	10.69	1.29
pic-FOXL2-4679	chr10	98986933	98987296	364	213	16	90.62	13.4	0.17
pic-FOXL2-1786	chr10	99082002	99082491	490	142	15	85.91	16.27	0.38
pic-FOXL2-5223	chr10	99135954	99136459	506	274	20	98.6	13.01	0.09
pic-FOXL2-11760	chr10	99237076	99237723	648	144	21	71.1	8.91	0.8
pic-FOXL2-4315	chr10	99369543	99370056	514	335	23	119.43	13.61	0.08
pic-FOXL2-5513	chr10	99382524	99383521	998	380	36	96.89	12.84	0.08
pic-FOXL2-6090	chr10	99411434	99412034	601	143	18	79.82	12.47	0.4
pic-FOXL2-6726	chr10	99454730	99455392	663	370	20	85.13	12.07	0.4
pic-FOXL2-5499	chr10	99487137	99487650	514	331	11	54.98	12.86	3
pic-FOXL2-4705	chr10	99568925	99569374	450	140	15	69.64	13.4	0.91
pic-FOXL2-11242	chr10	101615324	101616131	808	667	21	66.4	9.28	1.16
pic-FOXL2-1347	chr10	101803704	101804371	668	272	22	102.07	17.01	0.1
pic-FOXL2-4757	chr10	101838021	101838371	351	126	12	67.68	13.36	1.05
pic-FOXL2-6355	chr10	102129960	102130371	412	194	9	57.58	12.36	2.47
pic-FOXL2-5295	chr10	102298482	102298904	423	243	11	63.94	12.96	1.36
pic-FOXL2-103	chr10	102756592	102756993	402	130	9	70.95	22.68	0.83
pic-FOXL2-9546	chr10	103866850	103867373	524	297	12	52.26	10.47	3.72
pic-FOXL2-11105	chr10	104105898	104106686	789	576	20	77.25	9.38	0.48
pic-FOXL2-3017	chr10	104579236	104579541	306	123	11	74.61	14.79	0.61
pic-FOXL2-13241	chr10	104845698	104846673	976	251	28	55.28	7.2	2.96
pic-FOXL2-13368	chr10	104960637	104961585	949	631	26	57.55	6.94	2.48
pic-FOXL2-11840	chr10	105149763	105150314	552	367	17	51.76	8.87	3.87
pic-FOXL2-4972	chr10	105641283	105641677	395	185	9	55.89	13.23	2.89
pic-FOXL2-11155	chr10	106165118	106165681	564	353	13	50.5	9.38	4.39
pic-FOXL2-5529	chr10	106173750	106174095	346	160	21	115.67	12.76	0.07
pic-FOXL2-8410	chr10	106340151	106340549	399	146	18	83.2	11.07	0.37
pic-FOXL2-8467	chr10	106376455	106376858	404	175	16	76.86	11.03	0.52
pic-FOXL2-11978	chr10	106940478	106940931	454	254	18	88.5	8.75	0.34
pic-FOXL2-2703	chr10	107069599	107070011	413	275	10	62.95	15.12	1.48
pic-FOXL2-8120	chr10	107236980	107237376	397	189	9	55.7	11.34	2.9
pic-FOXL2-8283	chr10	107326042	107326464	423	210	8	51.22	11.34	4.09
pic-FOXL2-9863	chr10	107714236	107714927	692	386	18	70.42	10.2	0.85
pic-FOXL2-13597	chr10	107796966	107797536	571	300	19	55.98	6.12	2.89
pic-FOXL2-10300	chr10	107826068	107826654	587	184	17	54.88	9.96	3.03
pic-FOXL2-13298	chr10	107846097	107846679	583	398	25	86.13	7.06	0.38
pic-FOXL2-10968	chr10	107873448	107873886	439	178	16	62.82	9.49	1.53
pic-FOXL2-13263	chr10	107881944	107883513	1570	909	95	132.26	7.13	0.11
pic-FOXL2-11121	chr10	107975509	107976037	529	270	14	60.55	9.38	1.92
pic-FOXL2-593	chr10	107984442	107985007	566	265	53	267.78	19.01	2
pic-FOXL2-2319	chr10	107993059	107993469	411	285	12	67.5	15.59	1.06
pic-FOXL2-1245	chr10	108033188	108033476	289	145	7	56.35	17.21	2.81
pic-FOXL2-8895	chr10	108558684	108558911	228	115	7	59.5	10.82	2.11
pic-FOXL2-7476	chr10	108569007	108569537	531	355	20	92.69	11.66	0.14
pic-FOXL2-5027	chr10	108834673	108835232	560	224	18	82.4	13.17	0.41
pic-FOXL2-7172	chr10	108886872	108887238	367	180	11	66.25	11.83	1.18
pic-FOXL2-5099	chr10	108979442	108979937	496	316	35	180.95	13.08	0.35
pic-FOXL2-199	chr10	109149916	109150498	583	403	22	116.46	21.11	0.07
pic-FOXL2-6217	chr10	109312535	109312941	407	144	12	72.24	12.37	0.69
pic-FOXL2-2005	chr10	109600924	109601287	364	240	9	61.2	16.01	1.8
pic-FOXL2-11540	chr10	110010473	110011120	648	506	17	67.82	9.07	1.04
pic-FOXL2-11136	chr10	110366850	110367288	439	132	12	55.38	9.38	2.96
pic-FOXL2-10408	chr10	110390313	110390846	534	266	17	78.03	9.87	0.47
pic-FOXL2-1869	chr10	110408693	110409493	801	521	44	156.69	16.17	0.21
pic-FOXL2-10816	chr10	110570150	110570754	605	423	18	75.04	9.57	0.58
pic-FOXL2-9584	chr10	110663532	110664460	929	340	26	85.4	10.39	0.4
pic-FOXL2-13038	chr10	110670985	110671471	487	221	14	53.61	7.56	3.35
pic-FOXL2-7845	chr10	110928494	110929252	759	422	24	77.26	11.34	0.48
pic-FOXL2-660	chr10	111012984	111013503	520	304	42	217.77	18.77	0.74
pic-FOXL2-12658	chr10	111016502	111017038	537	195	17	52.73	8.05	3.53
pic-FOXL2-6213	chr10	111058016	111058486	471	271	13	73.46	12.37	0.61
pic-FOXL2-6701	chr10	111109755	111110526	772	270	29	100.76	12.09	0.09
pic-FOXL2-1319	chr10	111138163	111138651	489	199	21	114.46	17.01	0.13
pic-FOXL2-1084	chr10	111150836	111151122	287	144	7	57.26	17.71	2.59
pic-FOXL2-6661	chr10	111207015	111207420	406	194	8	55.01	12.15	3
pic-FOXL2-8272	chr10	111221647	111222010	364	127	10	51.5	11.34	3.98
pic-FOXL2-5127	chr10	111277497	111277931	435	176	14	77.16	13.08	0.48
pic-FOXL2-2710	chr10	111307498	111307936	439	329	10	60.4	15.12	1.96
pic-FOXL2-7614	chr10	111330125	111330921	797	549	27	81.21	11.58	0.4
pic-FOXL2-547	chr10	111373885	111374293	409	179	21	129.42	19.13	0.1
pic-FOXL2-304	chr10	111737799	111738046	248	125	9	85.51	20.41	0.4
pic-FOXL2-570	chr10	111776742	111777431	690	356	51	218.91	19.07	0.75
pic-FOXL2-13013	chr10	111786955	111787431	477	311	17	61.72	7.56	1.73
pic-FOXL2-3776	chr10	112051184	112051768	585	288	23	94.41	14.1	0.15
pic-FOXL2-5796	chr10	112066742	112067495	754	534	32	109.31	12.67	0.12
pic-FOXL2-8018	chr10	112241917	112242238	322	139	11	60.18	11.34	2
pic-FOXL2-5404	chr10	112353875	112354461	587	218	17	76.23	12.9	0.57
pic-FOXL2-12433	chr10	112366149	112366887	739	323	19	52.24	8.3	3.72
pic-FOXL2-4395	chr10	113001701	113001928	228	115	8	72.93	13.61	0.62
pic-FOXL2-2506	chr10	113107872	113108135	264	133	9	72.93	15.31	0.62
pic-FOXL2-8130	chr10	113693355	113693655	301	177	9	55.29	11.34	2.96
pic-FOXL2-12706	chr10	114687356	114687785	430	256	19	54.47	8	3.13
pic-FOXL2-9565	chr10	114688372	114688772	401	160	23	91.39	10.42	0.17
pic-FOXL2-483	chr10	114760360	114760727	368	184	14	99.07	19.44	0.09
pic-FOXL2-11321	chr10	114813790	114814085	296	146	10	51.74	9.28	3.89
pic-FOXL2-2968	chr10	115707498	115707832	335	196	19	111.21	14.83	0.12
pic-FOXL2-8265	chr10	115831338	115832032	695	379	16	51.72	11.34	3.91
pic-FOXL2-4099	chr10	115844968	115845370	403	288	8	53.54	13.87	3.37
pic-FOXL2-13620	chr10	115928137	115928801	665	385	16	52.51	6	3.62
pic-FOXL2-4659	chr10	116330624	116331339	716	397	21	71.12	13.43	0.79
pic-FOXL2-1690	chr10	116344459	116344854	396	192	17	102.48	16.42	0.1
pic-FOXL2-2615	chr10	116432535	116433174	640	361	46	175.39	15.17	0.31
pic-FOXL2-9832	chr10	116581634	116582215	582	278	34	96	10.25	0.12
pic-FOXL2-12994	chr10	116588300	116588879	580	295	35	99.4	7.6	0.09
pic-FOXL2-7867	chr10	116622884	116623240	357	230	16	73.37	11.34	0.61
pic-FOXL2-2927	chr10	116892617	116893023	407	136	9	59.24	14.88	2.19
pic-FOXL2-9506	chr10	117114109	117114440	332	143	10	56.76	10.47	2.74
pic-FOXL2-13404	chr10	117229665	117230169	505	141	16	58.89	6.8	2.3
pic-FOXL2-2109	chr10	117301175	117301592	418	140	9	60.69	15.87	1.89
pic-FOXL2-4799	chr10	117353365	117353779	415	142	13	77.8	13.31	0.47
pic-FOXL2-10402	chr10	117390001	117390692	692	288	20	81.96	9.87	0.41
pic-FOXL2-6893	chr10	118298721	118299064	344	190	8	54.02	12	3.24
pic-FOXL2-8213	chr10	118373764	118374098	335	126	8	52.96	11.34	3.48
pic-FOXL2-3007	chr10	119052146	119052613	468	311	14	79.94	14.79	0.4
pic-FOXL2-6205	chr10	119103874	119104381	508	334	17	77.22	12.37	0.48
pic-FOXL2-360	chr10	119166126	119166508	383	203	24	148.99	20.01	0.17
pic-FOXL2-3069	chr10	119597956	119598309	354	221	10	63.44	14.75	1.44
pic-FOXL2-5759	chr10	119605940	119606281	342	161	10	69.14	12.68	0.96
pic-FOXL2-11306	chr10	119641692	119642109	418	265	10	54.18	9.28	3.21
pic-FOXL2-8606	chr10	119709480	119709845	366	139	10	60.11	10.95	2
pic-FOXL2-3065	chr10	119765583	119765948	366	225	11	71.07	14.75	0.8
pic-FOXL2-8629	chr10	119867523	119867992	470	197	25	100.44	10.93	0.09
pic-FOXL2-1733	chr10	119920774	119921471	698	482	50	186.23	16.33	0.4
pic-FOXL2-1020	chr10	119926991	119927659	669	526	33	153.45	17.82	0.19
pic-FOXL2-706	chr10	119954864	119955248	385	178	32	185	18.61	0.38
pic-FOXL2-8880	chr10	119962732	119963306	575	143	13	63.16	10.82	1.46
pic-FOXL2-794	chr10	120019607	120020130	524	181	34	170.45	18.37	0.28
pic-FOXL2-9445	chr10	120027509	120028255	747	480	17	67.88	10.47	1.01
pic-FOXL2-5804	chr10	120055833	120056242	410	166	19	88.93	12.66	0.32
pic-FOXL2-4866	chr10	120073124	120073814	691	332	22	68.18	13.27	0.99
pic-FOXL2-5291	chr10	120158761	120159097	337	146	10	65.02	12.96	1.31
pic-FOXL2-9960	chr10	120238885	120239277	393	248	9	52.12	10.2	3.74
pic-FOXL2-8524	chr10	120308904	120309581	678	252	18	63.64	11	1.41
pic-FOXL2-11011	chr10	120316988	120317708	721	367	27	72.13	9.45	0.69
pic-FOXL2-2046	chr10	120348879	120349597	719	406	20	76.85	15.94	0.51
pic-FOXL2-10993	chr10	120869032	120869648	617	201	18	60.12	9.47	2
pic-FOXL2-7192	chr10	120913768	120914123	356	167	10	58.93	11.83	2.3
pic-FOXL2-2909	chr10	120953391	120953635	245	123	7	61.64	14.88	1.73
pic-FOXL2-10027	chr10	121024370	121024780	411	260	16	75.8	10.11	0.56
pic-FOXL2-1903	chr10	121259781	121260074	294	160	10	75.15	16.11	0.59
pic-FOXL2-6134	chr10	121327184	121327409	226	114	8	69.1	12.44	0.96
pic-FOXL2-6982	chr10	121398313	121399037	725	461	34	101.82	11.9	0.09
pic-FOXL2-7862	chr10	121466811	121467181	371	137	16	74.31	11.34	0.61
pic-FOXL2-9745	chr10	121508464	121508952	489	204	16	72.17	10.31	0.69
pic-FOXL2-13349	chr10	121711011	121711779	769	528	19	52.88	6.98	3.49
pic-FOXL2-11131	chr10	121727255	121727470	216	109	8	57.26	9.38	2.58
pic-FOXL2-681	chr10	121773341	121773736	396	155	15	107.7	18.71	0.11
pic-FOXL2-12613	chr10	122939050	122939421	372	141	8	51.73	8.1	3.9
pic-FOXL2-8862	chr10	123734248	123734746	499	237	20	80.26	10.82	0.41
pic-FOXL2-4093	chr10	123805049	123805388	340	200	22	117.73	13.88	0.07
pic-FOXL2-7582	chr10	123815475	123815720	246	124	7	52.98	11.61	3.47
pic-FOXL2-5009	chr10	124545714	124546686	973	344	43	119.43	13.17	0.08
pic-FOXL2-7992	chr10	125222754	125223075	322	177	10	61.33	11.34	1.8
pic-FOXL2-1099	chr10	125516573	125516939	367	225	15	98.5	17.69	0.08
pic-FOXL2-5694	chr10	125770187	125770646	460	317	11	54.32	12.76	3.16
pic-FOXL2-3223	chr10	126308729	126309209	481	135	15	75.31	14.58	0.57
pic-FOXL2-12659	chr10	126360649	126361728	1080	730	41	110.26	8.04	0.12
pic-FOXL2-5112	chr10	126372909	126373392	484	142	17	96.23	13.08	0.08
pic-FOXL2-4617	chr10	126415408	126416136	729	539	31	106.53	13.46	0.11
pic-FOXL2-2639	chr10	126531538	126531878	341	146	15	98.29	15.12	0.08
pic-FOXL2-7568	chr10	126564769	126565200	432	293	19	88.59	11.61	0.34
pic-FOXL2-7846	chr10	126749622	126750246	625	488	18	77.18	11.34	0.48
pic-FOXL2-1773	chr10	126821769	126822279	511	220	29	142.28	16.27	0.14
pic-FOXL2-9954	chr10	126948837	126949311	475	256	10	52.86	10.2	3.48
pic-FOXL2-7923	chr10	127058651	127059225	575	203	15	67.1	11.34	1.08
pic-FOXL2-5386	chr10	127315085	127315538	454	327	17	93.17	12.9	0.15
pic-FOXL2-4675	chr10	127619812	127620177	366	197	17	99.02	13.4	0.09
pic-FOXL2-3389	chr10	127690536	127691171	636	323	19	76.53	14.43	0.51
pic-FOXL2-7060	chr10	127895365	127895596	232	117	7	53.83	11.9	3.28
pic-FOXL2-10919	chr10	127986272	127986616	345	207	10	56.79	9.52	2.73
pic-FOXL2-1848	chr10	128020808	128021251	444	114	12	70.25	16.2	0.85
pic-FOXL2-6640	chr10	128041886	128042173	288	145	10	58.71	12.15	2.29
pic-FOXL2-2630	chr10	128133397	128133836	440	272	22	122.09	15.12	0.08
pic-FOXL2-1849	chr10	128169013	128169458	446	146	12	70.02	16.2	0.91
pic-FOXL2-5288	chr10	128174563	128174891	329	185	10	66.04	12.96	1.2
pic-FOXL2-9255	chr10	129268665	129269144	480	221	9	52.99	10.63	3.47
pic-FOXL2-9510	chr11	3023761	3024169	409	131	11	55.95	10.47	2.89
pic-FOXL2-5115	chr11	3179633	3180355	723	429	20	91.83	13.08	0.14
pic-FOXL2-11472	chr11	3201232	3201854	623	326	13	50.97	9.16	4.21
pic-FOXL2-8775	chr11	3295919	3296325	407	216	11	57.88	10.88	2.35
pic-FOXL2-13217	chr11	3568689	3569441	753	338	33	52.66	7.24	3.56
pic-FOXL2-12726	chr11	3569674	3570370	697	397	34	64.03	7.96	1.36
pic-FOXL2-1047	chr11	3784548	3785142	595	261	37	189.75	17.75	0.42
pic-FOXL2-5612	chr11	3814453	3814915	463	240	15	69.77	12.76	0.92
pic-FOXL2-7914	chr11	3893399	3893847	449	309	11	68.23	11.34	0.99
pic-FOXL2-9821	chr11	4056341	4056720	380	137	12	66.5	10.27	1.15
pic-FOXL2-1090	chr11	4084174	4084806	633	259	33	138.85	17.69	0.13
pic-FOXL2-8002	chr11	4102422	4102948	527	146	15	60.72	11.34	1.89
pic-FOXL2-9145	chr11	4217334	4217737	404	154	13	57.59	10.69	2.47
pic-FOXL2-8553	chr11	4235941	4236455	515	376	17	80.38	10.97	0.41
pic-FOXL2-8180	chr11	4351257	4351582	326	167	8	53.9	11.34	3.25
pic-FOXL2-12525	chr11	4397292	4397754	463	307	12	52.92	8.21	3.48
pic-FOXL2-864	chr11	4461426	4461802	377	216	17	108.31	18.22	0.11
pic-FOXL2-8808	chr11	4559893	4560206	314	124	9	52.17	10.88	3.74
pic-FOXL2-667	chr11	4607804	4608302	499	263	19	103.49	18.77	0.1
pic-FOXL2-12103	chr11	4748020	4748696	677	492	13	60.32	8.6	1.96
pic-FOXL2-11567	chr11	4908893	4909395	503	212	13	54.39	9.07	3.15
pic-FOXL2-11392	chr11	4996556	4997298	743	235	19	58.4	9.19	2.3
pic-FOXL2-10415	chr11	5152353	5153005	653	146	18	72.08	9.87	0.69
pic-FOXL2-368	chr11	5204509	5205019	511	213	37	211.61	19.96	0.65
pic-FOXL2-10096	chr11	5214768	5215128	361	187	11	59.79	10.08	2.04
pic-FOXL2-8480	chr11	5290894	5291401	508	141	15	56.45	11.03	2.78
pic-FOXL2-13139	chr11	5402467	5403293	827	526	22	68.49	7.35	1
pic-FOXL2-9052	chr11	5409829	5410178	350	189	9	58.44	10.74	2.3
pic-FOXL2-472	chr11	5428842	5429318	477	188	33	176.67	19.44	0.32
pic-FOXL2-12205	chr11	5601193	5601731	539	397	13	62.03	8.5	1.64
pic-FOXL2-11809	chr11	5641152	5641634	483	332	12	61.78	8.87	1.71
pic-FOXL2-7231	chr11	6016863	6017253	391	280	10	55.08	11.83	2.97
pic-FOXL2-9593	chr11	6030628	6031205	578	228	18	70.27	10.39	0.85
pic-FOXL2-3242	chr11	6038601	6039154	554	329	14	67.44	14.58	1.07
pic-FOXL2-12517	chr11	6053274	6053908	635	300	15	57.57	8.21	2.47
pic-FOXL2-5918	chr11	6074537	6075170	634	295	14	54.83	12.6	3.08
pic-FOXL2-3125	chr11	6363407	6363843	437	293	9	51.07	14.71	4.17
pic-FOXL2-9882	chr11	6428567	6429289	723	214	14	63.69	10.2	1.39
pic-FOXL2-9884	chr11	6598109	6598660	552	309	15	63.45	10.2	1.44
pic-FOXL2-3596	chr11	7137683	7138166	484	245	17	84.45	14.26	0.39
pic-FOXL2-8532	chr11	8351377	8352043	667	357	17	58.4	11	2.3
pic-FOXL2-5628	chr11	8384491	8384989	499	278	13	65.95	12.76	1.2
pic-FOXL2-1762	chr11	8403563	8404391	829	409	36	131.63	16.3	0.11
pic-FOXL2-9181	chr11	8445764	8446096	333	188	8	51	10.64	4.2
pic-FOXL2-11827	chr11	8479812	8480360	549	157	12	55.76	8.87	2.87
pic-FOXL2-2607	chr11	8528695	8529242	548	388	27	117.04	15.2	0.07
pic-FOXL2-8147	chr11	8545830	8546146	317	159	8	54.87	11.34	3.04
pic-FOXL2-10894	chr11	8592957	8593517	561	118	16	72.94	9.52	0.62
pic-FOXL2-1696	chr11	8759628	8760165	538	340	17	81.89	16.42	0.41
pic-FOXL2-4647	chr11	8835915	8836465	551	374	22	98.43	13.43	0.08
pic-FOXL2-13222	chr11	8937283	8938061	779	562	19	62.77	7.22	1.52
pic-FOXL2-344	chr11	8995747	8995959	213	107	13	143.25	20.1	0.14
pic-FOXL2-4430	chr11	9419792	9420129	338	197	10	66.96	13.61	1.11
pic-FOXL2-7503	chr11	9448303	9448709	407	264	10	64.75	11.66	1.29
pic-FOXL2-4486	chr11	12191346	12191740	395	253	10	60.42	13.61	1.95
pic-FOXL2-7865	chr11	12282998	12283671	674	257	21	73.66	11.34	0.61
pic-FOXL2-9159	chr11	12305458	12305821	364	232	13	73.1	10.68	0.6
pic-FOXL2-10117	chr11	12321373	12321784	412	218	11	53.99	10.08	3.25
pic-FOXL2-7242	chr11	12330334	12330838	505	145	11	52.12	11.83	3.74
pic-FOXL2-2771	chr11	12370455	12371294	840	630	43	167.08	15.04	0.26
pic-FOXL2-7026	chr11	12440301	12440761	461	311	11	62.26	11.9	1.58
pic-FOXL2-3760	chr11	12593485	12593895	411	276	7	50.32	14.17	4.52
pic-FOXL2-1238	chr11	12871608	12871897	290	146	8	62.06	17.21	1.63
pic-FOXL2-7722	chr11	13422761	13422994	234	118	7	52.55	11.47	3.59
pic-FOXL2-261	chr11	15635894	15636205	312	184	7	65.2	20.64	1.29
pic-FOXL2-13055	chr11	16440735	16441108	374	236	10	50.42	7.56	4.46
pic-FOXL2-4913	chr11	16459127	16459453	327	184	10	72.89	13.23	0.61
pic-FOXL2-11083	chr11	16496375	16496721	347	171	12	60.89	9.39	1.86
pic-FOXL2-13140	chr11	16528043	16528951	909	486	23	67.13	7.35	1.09
pic-FOXL2-11478	chr11	16547538	16548000	463	176	11	50.59	9.16	4.34
pic-FOXL2-12650	chr11	16635308	16635921	614	389	25	52.58	8.06	3.57
pic-FOXL2-8360	chr11	16684758	16685370	613	202	26	84.68	11.13	0.39
pic-FOXL2-12390	chr11	16700434	16701187	754	502	26	84.11	8.31	0.38
pic-FOXL2-7954	chr11	16707960	16708220	261	131	10	64.26	11.34	1.3
pic-FOXL2-6040	chr11	16735815	16736349	535	249	13	67.44	12.51	1.07
pic-FOXL2-5249	chr11	16815835	16816476	642	361	17	60.7	13.01	1.89
pic-FOXL2-566	chr11	16839345	16839913	569	358	38	173.82	19.1	0.3
pic-FOXL2-12011	chr11	17112671	17113239	569	286	15	53.33	8.75	3.39
pic-FOXL2-4978	chr11	17319797	17320199	403	282	9	55.13	13.23	2.96
pic-FOXL2-12796	chr11	17395776	17396834	1059	425	44	98.46	7.89	0.08
pic-FOXL2-8621	chr11	17512593	17512848	256	129	7	50.96	10.95	4.22
pic-FOXL2-6115	chr11	17668193	17668822	630	316	15	56.15	12.47	2.82
pic-FOXL2-5397	chr11	17959187	17959505	319	185	13	79.46	12.9	0.42
pic-FOXL2-6448	chr11	18924424	18924926	503	272	14	71.27	12.24	0.72
pic-FOXL2-817	chr11	19769183	19769635	453	309	15	83.26	18.32	0.37
pic-FOXL2-8752	chr11	19893061	19893290	230	116	8	63.43	10.88	1.45
pic-FOXL2-10895	chr11	20006975	20007629	655	143	16	71.29	9.52	0.72
pic-FOXL2-2111	chr11	20016814	20017137	324	136	8	60.49	15.87	1.94
pic-FOXL2-2526	chr11	20082293	20082748	456	255	11	62.75	15.31	1.54
pic-FOXL2-10940	chr11	20104125	20104674	550	261	12	51.84	9.52	3.84
pic-FOXL2-5355	chr11	20225935	20226219	285	143	8	52.15	12.96	3.75
pic-FOXL2-4442	chr11	20259780	20260242	463	321	10	65.82	13.61	1.2
pic-FOXL2-12831	chr11	20270375	20270871	497	320	12	54.69	7.85	3.09
pic-FOXL2-9448	chr11	20516374	20516967	594	430	15	67.39	10.47	1.07
pic-FOXL2-10373	chr11	20526333	20526883	551	287	12	53.62	9.92	3.35
pic-FOXL2-4352	chr11	20538792	20539867	1076	335	34	90.11	13.61	0.23
pic-FOXL2-7612	chr11	20632202	20632646	445	279	20	83.83	11.58	0.38
pic-FOXL2-97	chr11	20691595	20692080	486	339	16	101.18	22.68	0.09
pic-FOXL2-10130	chr11	20778645	20778942	298	112	9	51.25	10.08	4.06
pic-FOXL2-2040	chr11	20816327	20816795	469	299	18	92.49	15.94	0.14
pic-FOXL2-8678	chr11	20933789	20934094	306	137	10	57.06	10.93	2.6
pic-FOXL2-9942	chr11	20936210	20936586	377	129	13	54.42	10.2	3.14
pic-FOXL2-11556	chr11	20940759	20941307	549	299	14	56.83	9.07	2.73
pic-FOXL2-11395	chr11	21057287	21057872	586	415	16	54.86	9.19	3.07
pic-FOXL2-8321	chr11	21287074	21287509	436	94	8	50.18	11.34	4.57
pic-FOXL2-506	chr11	21302650	21303348	699	416	52	227.01	19.36	0.88
pic-FOXL2-12037	chr11	21449527	21450022	496	362	16	54.89	8.72	3.02
pic-FOXL2-7574	chr11	21463757	21464295	539	228	19	72.96	11.61	0.62
pic-FOXL2-8368	chr11	21629831	21630585	755	382	27	71.42	11.12	0.73
pic-FOXL2-11331	chr11	21750119	21750661	543	374	11	50.92	9.28	4.21
pic-FOXL2-9671	chr11	22010896	22011110	215	108	7	57.8	10.35	2.42
pic-FOXL2-12944	chr11	22147651	22148275	625	284	16	61.3	7.68	1.8
pic-FOXL2-5502	chr11	22186937	22187929	993	849	36	110.9	12.85	0.12
pic-FOXL2-9648	chr11	22313461	22313907	447	261	12	65.49	10.35	1.25
pic-FOXL2-3355	chr11	22337411	22338084	674	252	33	138.75	14.47	0.13
[truncated: 11,684 more rows]
