# Supplementary material for: The transcription factor FOXL2 mobilizes estrogen signaling to maintain the identity of ovarian granulosa cells
Source: eLife. 2014 Nov 4;3:e04207. doi: 10.7554/eLife.04207 (PMC4356143; doi:10.7554/eLife.04207)
Supplement: Figure 4—source data 1. — The different tabs contain respectively (all Log2 transcriptional effects from both arrays, a list of E2 targets and a list of E2 targets in the absence of FOXL2). Red indicates activated transcriptional targets (more than twofold). Dark blue indicates repressed transcriptional targets (more than twofold). Orange indicates activated targets (between 1.5-fold and twofold). Light blue indicates repressed transcriptional targets (between 1.5-fold and twofold). DOI: http://dx.doi.org/10.7554/eLife.04207.015 [file elife04207s003.xlsx]

## Sheet: Legend
Legend
Log2 transcriptional effects and transcriptional targets were calculated as indicated in methods
Red indicates activated transcriptional targets (more than twofold)
Dark Blue indicates repressed transcriptional targets (more than twofold)
Orange indicates activated targets (between 1.5-fold and twofold)
Light Blue indicates repressed transcriptional targets (between 1.5-fold and twofold)
List of tables :
Log2 transcriptional effect	Summary of transcriptional effects from both arrays calculated for all genes present and detected on both arrays
E2 targets	Transcriptional effect of estradiol (with or without FOXL2) on its detected targets
E2 targets in absence of FOXL2	Transcriptional effect of estradiol (with or without FOXL2) on its detected targets in absence of FOXL2

## Sheet: Log2 transcriptional effect
EntrezGeneID	Gene_name	E2 effect (log2)	E2 effect in absence of FOXL2 (log2)	FOXL2 effect in absence of hormones (log2)	FOXL2 effect after E2 treatment	ESR1 effect (log2)	ESR2 effect (log2)	AR effect (log2)	NR5A1 effect (log2)	NR2C1 (log2)	ESR1 effect in absence of FOXL2 (log2)	ESR2 effect in absence of FOXL2 (log2)	AR effect in absence of FOXL2 (log2)	NR5A1 effect in absence of FOXL2 (log2)	NR2C1 effect in absence of FOXL2 (log2)	FOXL2 effect (log2)	FOXL2 effect in absence of ESR1 (log2)	FOXL2 effect in absence of ESR2 (log2)	FOXL2 effect in absence of AR (log2)	FOXL2 effect in absence of NR5A1 (log2)
11298	Aanat	0.0489129	0.111322	0.14406	0.0816516	-0.0724063	0.119772	-0.103469	-0.153557	0.38185	0.108542	0.0766027	0.212039	0.276335	0.298753	-0.2503	-0.069351	-0.293469	0.0652084	0.179593
11306	Abcb7	-0.278313	0.221403	0.80096	0.301244	-0.0189228	-0.0725275	-0.198853	-0.0557747	-0.0574508	-0.190651	-0.233577	-0.339649	-0.209373	-0.20896	0.383415	0.211686	0.222365	0.242619	0.229817
11307	Abcg1	-0.371	-0.0968375	-0.435955	-0.710117	-0.248468	-0.143337	-0.448107	-0.482797	0.049874	-0.230188	-0.106301	-0.291505	-0.40969	-0.0593838	-0.330026	-0.311747	-0.29299	-0.173423	-0.25692
11308	Abi1	-0.164981	0.213201	0.302729	-0.0754532	0.155534	-0.0683777	0.221818	-0.351284	-0.180917	-0.110821	-0.0977517	0.122857	-0.286236	-0.230929	-0.0212799	-0.287635	-0.050654	-0.120241	0.0437677
11350	Abl1	0.0306336	-0.0453777	0.157566	0.233578	-0.21593	-0.183226	-0.186006	-0.130646	0.0417862	-0.0634095	-0.113151	-0.11015	-0.0225051	-0.0198545	-0.0390141	0.113506	0.0310608	0.0368421	0.0691267
11352	Abl2	0.0982128	-0.0288262	-0.0642054	0.0628336	0.238475	0.259695	-0.00528628	0.0843019	0.299822	0.127302	0.200484	-0.0200582	0.158634	0.275123	0.109304	-0.00186879	0.0500929	0.0945325	0.183637
11363	Acadl	-0.00494606	-0.0707831	-0.205208	-0.139371	-0.0970335	-0.197162	-0.31513	-0.0941278	0.018418	0.0482168	-0.0136313	-0.0139997	0.100935	-0.0222868	-0.297538	-0.152288	-0.114007	0.00359298	-0.102475
11364	Acadm	-0.144179	0.0784317	0.284815	0.0622041	0.0946676	-0.17442	0.0101473	0.178004	-0.163526	0.142918	-0.191771	0.0263438	0.124889	-0.147801	-0.00515473	0.0430957	-0.0225054	0.0110418	-0.0582705
11370	Acadvl	-0.0401496	-0.0322985	0.228482	0.220631	-0.253965	-0.385589	-0.244204	-0.27617	-0.101511	0.128275	-0.10576	-0.172359	-0.141431	-0.039848	-0.0571337	0.325107	0.222694	0.0147118	0.077605
11409	Acads	-0.060078	0.000130678	0.231963	0.171754	-0.0401433	0.0278017	-0.0478486	0.215166	0.18589	0.0832259	0.0625065	0.0733671	0.224569	0.129349	-5.11532e-05	0.123318	0.0346537	0.121164	0.00935141
11416	Slc33a1	-0.0511425	0.255307	0.102551	-0.203899	0.154511	-0.120359	0.0773065	0.052856	-0.0222123	0.0474513	0.0101098	0.133851	0.123766	0.0257978	-0.140384	-0.247443	-0.00991507	-0.0838397	-0.0694742
11421	Ace	0.112272	-0.243053	0.751818	1.10714	-0.228268	-0.0558294	-0.217807	-0.848629	-0.213277	-0.496286	-0.505715	-0.439858	-0.568336	-0.148993	0.82604	0.558022	0.376155	0.603988	1.10633
11426	Macf1	-0.150339	-0.196296	-0.853878	-0.807922	0.165599	0.0984584	0.0724569	0.0420462	0.159774	0.0106317	-0.0202578	0.0280026	-0.0657081	0.0315077	0.107212	-0.0477555	-0.0115046	0.0627573	-0.000542644
11428	Aco1	-0.097462	0.00898606	0.0562708	-0.0501773	0.048099	-0.0639246	0.0136538	0.244324	-0.0497502	-0.0441369	-0.136751	-0.021728	0.11498	-0.108262	0.0545431	-0.0376928	-0.0182828	0.0191613	-0.0748005
11429	Aco2	0.0686543	-0.0080184	0.0292765	0.105949	0.0044764	-0.091497	-0.161914	0.0167698	-0.0759649	0.01865	0.0481298	-0.0814272	0.000553475	-0.00221854	-0.038437	-0.0242634	0.10119	0.04205	-0.0546533
11430	Acox1	-0.0366525	-0.0298433	-0.156365	-0.163174	-0.0416539	-0.0351556	-0.120246	-0.0632025	-0.139817	-0.0176383	-0.00948566	-0.0776914	-0.102557	-0.0347096	-0.0636255	-0.0396099	-0.0379556	-0.0210706	-0.10298
11431	Acp1	0.00627966	0.078064	0.145762	0.0739778	0.0182123	-0.0637815	-0.0621856	-0.0246607	-0.0977293	0.0817983	0.00248671	0.00471145	-0.0238372	-0.0255999	-0.102767	-0.0391811	-0.036499	-0.0358701	-0.101944
11432	Acp2	0.00942938	0.025283	0.0671246	0.051271	0.0936542	0.0709431	0.0908926	0.199446	-0.00614231	0.057403	0.130189	0.103913	0.147295	0.0914261	-0.0468344	-0.0830856	0.0124117	-0.0338143	-0.0989853
11433	Acp5	-0.112676	0.0713992	-0.0291569	-0.213232	-0.672182	-0.193413	-0.656449	-0.220379	-0.259058	-0.316598	-0.0422344	-0.330829	-0.220129	-0.177103	-0.164789	0.190795	-0.0136102	0.160831	-0.164539
11443	Chrnb1	-0.349879	0.289052	0.60989	-0.0290399	-0.0462096	0.162234	-0.15289	0.33903	0.122054	0.0161624	0.0469789	-0.152126	0.132277	0.218827	0.105234	0.167605	-0.0100217	0.105998	-0.10152
11459	Acta1	-0.00232538	0.213343	0.0898196	-0.125849	0.159068	-0.0445981	-0.268078	-0.218736	0.142636	0.0170574	0.127002	0.112709	-0.0142197	0.107082	-0.252488	-0.394498	-0.0808882	0.128299	-0.047971
11465	Actg1	0.0242916	-0.00953005	-0.0594466	-0.025625	0.0477104	0.0206422	-0.0323499	-0.115003	-0.0326912	0.00268974	0.0153765	0.0169893	-0.0572135	0.0236698	-0.0508123	-0.0958329	-0.056078	-0.00147305	0.00697677
11468	Actg2	0.139002	0.1439	-0.202724	-0.207622	0.132465	-0.0300664	-0.24937	0.0548016	0.111323	0.293349	0.229577	0.195016	0.127239	0.440803	-0.248267	-0.0873832	0.0113765	0.19612	-0.175829
11474	Actn3	-0.44188	-0.0216438	-1.20542	-1.62566	0.280738	0.172913	0.903043	-1.11963	-0.0149079	0.0824022	-0.0128391	0.883368	-1.27728	-0.0898506	-0.444791	-0.643127	-0.630544	-0.464466	-0.602447
11475	Acta2	-0.0658453	-0.0380205	0.0554821	0.0276573	0.0140738	-0.0207602	0.218331	-0.354917	0.108838	-0.063566	0.0929243	0.254808	-0.343426	0.0812024	-0.130965	-0.208605	-0.0172803	-0.0944882	-0.119474
11477	Acvr1	-0.0382441	-0.0682992	0.0562312	0.0862864	-0.0155014	-0.0136047	0.234554	0.060638	0.062985	-0.0634811	-0.173219	0.217199	0.071948	-0.0466916	0.109747	0.0617675	-0.0498676	0.0923917	0.121057
11479	Acvr1b	0.0223932	-0.0703468	0.722931	0.815671	0.0476271	0.0108114	0.0293032	0.343	0.665498	0.0359049	-0.0335016	-0.231723	0.293682	0.387664	0.58221	0.570487	0.537897	0.321183	0.532892
11480	Acvr2a	-0.297967	0.184439	-0.0216138	-0.504019	0.86067	0.14422	0.445091	0.151424	0.0841224	0.23523	-0.211561	0.0586807	-0.0908053	-0.159904	0.261248	-0.364192	-0.0945329	-0.125163	0.0190184
11481	Acvr2b	0.0333792	-0.139785	0.0417115	0.214876	-0.479646	-0.272118	-0.499982	-0.202074	0.0479326	-0.0776689	-0.20215	-0.288484	-0.0399052	-0.127407	0.00995364	0.411931	0.0799216	0.221453	0.172122
11482	Acvrl1	0.243506	0.00136493	-0.701823	-0.459682	-0.480087	-0.173377	-0.923503	0.673053	-0.217865	-0.0951366	0.0246129	-0.519382	0.871103	-0.030963	-0.576985	-0.192034	-0.378995	-0.172864	-0.378935
11486	Ada	-0.0609434	-0.0572562	-0.0455459	-0.0492331	-0.160094	-0.241677	-0.144927	-0.015695	-0.149078	-0.0685368	-0.164456	-0.0680404	0.0655797	-0.221605	-0.134689	-0.0431319	-0.0574684	-0.0578022	-0.0534141
11490	Adam15	-0.0504117	0.0133052	-0.0889981	-0.152715	-0.0934955	-0.0557541	-0.0184131	-0.0517456	-0.0146292	-0.0542312	0.079032	0.0669199	0.150895	0.0140378	-0.030761	0.00850322	0.104025	0.054572	0.17188
11491	Adam17	0.0798277	-0.161908	-0.261136	-0.0194006	-0.23486	-0.186532	-0.271932	-0.167164	-0.127704	-0.138077	-0.125397	-0.123101	-0.100784	-0.128607	-0.145236	-0.0484529	-0.0841005	0.00359524	-0.0788566
11495	Adam2	0.0200935	-0.613138	2.22955	2.86278	0.72849	0.137851	0.44883	-0.160217	0.304064	-0.0944189	0.0499857	0.0673282	-0.0978656	0.109055	0.918438	0.0955295	0.830572	0.536936	0.980789
11501	Adam8	-0.00973493	0.12065	0.0640389	-0.0663464	-0.178665	-0.307754	-0.264119	-0.389827	0.0558755	0.00560121	-0.0290761	-0.0835109	-0.191622	-0.039264	-0.269055	-0.0847885	0.00962292	-0.0884463	-0.0708498
11502	Adam9	-0.0936593	-0.118358	-0.332846	-0.308148	-0.0774646	-0.00233753	0.0956068	-0.0242588	-0.0239895	-0.138283	-0.00825188	0.0314287	-0.131797	-0.0295988	-0.0118516	-0.0726702	-0.0177659	-0.0760297	-0.11939
11504	Adamts1	0.0787712	-0.0260128	-1.43647	-1.33169	-0.610314	-0.235098	-0.0935041	-0.65649	-0.0246252	-0.308497	-0.0744129	0.329988	-0.203225	-0.141307	-0.757106	-0.455289	-0.596421	-0.333614	-0.303841
11512	Adcy6	-0.0982121	-0.153498	-0.33861	-0.283324	-0.228009	-0.0838852	-0.114093	-0.413063	0.0250477	-0.0659583	-0.0268354	-0.0844983	-0.172354	0.0608008	-0.209975	-0.0479242	-0.152925	-0.180381	0.0307343
11513	Adcy7	-0.367381	-0.387711	-0.298856	-0.278526	0.123284	-0.108546	0.133301	-0.265622	0.188271	0.139105	-0.132609	0.0765536	-0.222498	0.13145	-0.0707956	-0.0549748	-0.0948586	-0.127543	-0.0276723
11515	Adcy9	0.259586	0.131525	0.0478317	0.175892	0.18669	0.153676	-0.137291	0.254237	0.0571635	0.121201	0.0992415	-0.145854	0.443554	-0.116585	0.195015	0.129527	0.140581	0.186452	0.384333
11518	Add1	-0.0470536	-0.133386	0.922488	1.00882	-0.0695751	-0.0675294	-0.225281	-0.0891355	0.0155266	-0.0568921	-0.255615	-0.359267	-0.151826	0.133561	0.692126	0.704809	0.50404	0.55814	0.629435
11520	Plin2	-0.00212859	-0.0481705	0.0317805	0.0778224	-0.341133	-0.163575	-0.286192	-0.124343	-0.0395733	-0.0472703	-0.076123	-0.170596	-0.121961	-0.0839737	-0.0691014	0.224761	0.0183504	0.046494	-0.0667198
11522	Adh1	-0.250292	-0.239591	-0.618856	-0.629557	-0.0903422	-0.0433672	-0.0624776	0.539499	0.119294	-0.125505	-0.109271	0.0269974	0.484564	-0.0344512	-0.173928	-0.209091	-0.239832	-0.0844532	-0.228863
11529	Adh7	-0.554699	-0.187424	-0.647401	-1.01468	-0.326583	-0.32694	-0.237633	1.06565	0.262094	0.0981871	-0.0786647	0.0506263	1.11728	0.215423	-0.665613	-0.240843	-0.417338	-0.377353	-0.613984
11532	Adh5	-0.144546	-0.160284	-0.0503639	-0.0346262	-0.183458	-0.291895	-0.28222	0.0763906	0.0313286	-0.123093	-0.195466	-0.0316387	0.0786306	-0.181218	-0.101671	-0.0413066	-0.0052421	0.148911	-0.0994309
11534	Adk	-0.114535	0.0315038	0.159508	0.0134684	-0.0835322	-0.227775	-0.0559433	-0.294517	-0.199694	-0.228605	-0.12382	-0.015568	-0.152047	-0.209827	-0.0413226	-0.186395	0.0626319	-0.00094735	0.101147
11535	Adm	-0.384112	-0.538779	0.191821	0.346489	0.226664	-0.0484877	-0.105971	0.097323	-0.0319389	0.471798	0.0470591	-0.0382838	0.0633189	0.191167	-0.00578452	0.23935	0.0897623	0.0619026	-0.0397886
11539	Adora1	-0.397745	-0.709173	-1.85189	-1.54046	-0.0832641	-0.642654	-0.669312	0.459077	-0.0194343	0.00347949	-0.256093	-0.186928	0.755863	0.141063	-0.928005	-0.841261	-0.541444	-0.445621	-0.631219
11541	Adora2b	0.362876	0.345182	-1.51287	-1.49517	0.173985	-0.27012	-0.0742098	-0.44273	0.124623	0.390859	-0.0567372	0.021784	-0.557792	-0.016082	-0.579488	-0.362615	-0.366106	-0.483495	-0.694551
11544	Adprh	0.0227234	-0.013689	0.0438754	0.0802878	-0.142125	-0.187283	-0.173116	0.0676922	0.158114	0.0385308	0.00985121	-0.0956463	0.163297	0.217141	-0.154787	0.0258687	0.042347	-0.0773177	-0.0591825
11545	Parp1	-0.188523	0.0931206	0.519343	0.237699	-0.0397331	-0.015221	-0.0346561	0.221737	0.0586193	-0.0648876	-0.107773	-0.119858	0.0927088	-0.0181895	0.0822755	0.0571211	-0.0102768	-0.00292626	-0.0467526
11546	Parp2	-0.262743	0.114591	0.418159	0.0408247	0.125711	0.659418	0.282091	0.241925	0.0626252	-0.2042	0.457093	0.0812864	0.120947	0.146061	0.144444	-0.185467	-0.0578802	-0.05636	0.0234664
11548	Adra1b	0.000683582	-0.123059	-0.203577	-0.0798339	0.0623227	0.0781001	-0.182127	-0.104537	0.131301	-0.0367897	0.13228	-0.104826	-0.0299826	0.249025	-0.177071	-0.276184	-0.122891	-0.0997699	-0.102517
11552	Adra2b	0.316583	0.449527	-0.253822	-0.386766	-0.131705	0.166637	-0.0374893	-0.0554466	0.0520068	-0.131289	0.0659281	-0.0456903	-0.0112353	0.279236	-0.23364	-0.233223	-0.334349	-0.241841	-0.189428
11555	Adrb2	0.0162958	-0.00774679	1.45069	1.47474	-0.252389	-0.627298	-0.48479	-0.132789	-0.191885	-0.0879362	-0.486765	-0.548106	-0.128903	-0.150218	0.541146	0.705599	0.681679	0.47783	0.545032
11564	Adsl	-0.0609773	0.0564418	0.38002	0.262601	-0.128168	-0.219666	-0.191955	-0.0497105	0.0900652	-0.0507276	-0.112198	-0.102961	-0.00528453	-0.129618	-0.0266554	0.050785	0.0808131	0.0623386	0.0177705
11565	Adssl1	-0.260455	-0.148211	0.202457	0.0902129	-1.17304	-0.881177	-0.347196	-0.968878	-0.228406	-0.626794	-0.777806	-0.273246	-0.49081	-0.123021	-0.405153	0.141093	-0.301781	-0.331203	0.0729152
11566	Adss	-0.260364	0.0885749	0.321672	-0.0272676	-0.0382984	-0.0781899	0.00805765	-0.0163059	-0.070935	0.0519829	-0.0611475	0.0438279	-0.0265467	0.00698247	-0.0539356	0.0363457	-0.0368932	-0.0181654	-0.0641765
11568	Aebp1	0.0046193	0.0136551	-0.310922	-0.319957	0.0912835	0.051429	-0.0848712	0.0281273	-0.0311708	0.0165028	0.124546	-0.0402552	0.183137	0.0177068	-2.45424e-05	-0.0748053	0.0730923	0.0445915	0.154985
11569	Aebp2	-0.118972	-0.0662688	-0.292905	-0.345608	-0.0395154	-0.156313	0.060644	-0.124107	-0.0779679	-0.0312158	-0.110364	0.110139	-0.0189688	-0.0601467	-0.0643135	-0.0560139	-0.0183653	-0.0148185	0.0408243
11593	Aga	-0.209875	0.152398	0.341674	-0.020599	-0.0775554	-0.175005	-0.172146	-0.0873298	-0.228918	0.0435662	-0.123118	-0.134986	-0.131078	-0.161118	-0.0546119	0.0665097	-0.00272491	-0.0174512	-0.0983597
11595	Acan	0.694947	-0.332511	-0.270837	0.756621	-0.039059	-0.467261	0.0114983	0.696464	0.205229	-0.212986	-0.114359	0.113705	1.0813	-0.392389	-0.901079	-1.07501	-0.548178	-0.798872	-0.516244
11600	Angpt1	0.0328841	0.048075	0.88045	0.865259	0.248346	0.279614	-0.0687489	-0.170027	-0.518699	0.0348128	-0.0250389	-0.271492	-0.804133	-1.50705	1.09727	0.883741	0.792622	0.894531	0.463169
11601	Angpt2	1.23477	1.9521	2.59154	1.87421	0.0353913	0.543528	0.48082	-0.473247	-0.103314	0.140783	0.534649	0.0428064	-0.774282	-0.0351241	0.793709	0.899101	0.784829	0.355695	0.492674
11602	Angpt4	-0.566767	0.41538	1.11394	0.131797	0.522816	0.188	0.0828739	-0.912691	-0.312047	0.125088	0.151493	0.020914	-0.712401	0.0175056	0.543288	0.145561	0.506781	0.481328	0.743578
11603	Agrn	-0.0335568	-0.0286045	-0.29535	-0.300302	-0.23087	-0.23429	-0.383206	-0.351224	0.0780596	-0.0738892	-0.0662152	-0.189409	-0.0980816	-0.0260057	-0.176537	-0.0195562	-0.00846195	0.0172596	0.0766059
11604	Agrp	0.122681	-0.0204406	-0.314204	-0.171082	0.0992942	0.363136	0.126167	-0.062504	0.250889	-0.0384009	0.278232	-0.0190841	-0.0107789	0.220372	0.0306185	-0.107076	-0.0542853	-0.114633	0.0823436
11605	Gla	0.106097	0.219948	0.181262	0.0674108	-0.341594	-0.0981311	-0.392115	-0.085598	-0.10554	-0.0175388	0.165386	-0.18119	0.103405	0.04579	-0.148609	0.175446	0.114909	0.0623163	0.040394
11610	Agtrap	0.0741207	-0.0827464	-0.294873	-0.138005	-0.180234	-0.287481	-0.167319	-0.0066224	-0.266981	-0.14996	-0.115557	-0.0466589	0.178037	-0.0863916	-0.271605	-0.241331	-0.0996813	-0.150945	-0.0869461
11622	Ahr	0.117113	-0.0915241	0.821173	1.02981	0.301484	0.111502	-0.0494164	-0.147498	-0.0697474	-0.117555	-0.230653	-0.21337	-0.307748	0.0241474	0.514724	0.0956853	0.172569	0.350771	0.354475
11624	Ahrr	-0.0686592	-0.00209133	0.128943	0.0623751	0.00899508	-0.0123467	0.232925	0.167617	0.224006	-0.0824441	0.0687725	0.121494	0.125062	0.155459	0.0567545	-0.0346846	0.137874	-0.0546768	0.0142002
11628	Aicda	-0.556671	0.0744455	2.95617	2.32505	-0.164817	0.0912419	-0.167755	0.0509301	-0.518813	-0.24712	-0.275249	-0.228817	-0.123972	0.0607846	0.698656	0.616353	0.332165	0.637593	0.523754
11629	Aif1	0.647017	0.173957	-0.381986	0.0910736	-0.171781	0.186002	0.069967	-0.319514	0.0368483	-0.588381	0.148619	-0.0949467	-0.251415	0.0346324	-0.108082	-0.524683	-0.145465	-0.272996	-0.0399836
11630	Aim1	-0.162934	-0.340573	-0.586462	-0.408823	-0.0146143	0.0127901	0.102134	-0.653494	0.141398	-0.122648	0.133366	-0.0233129	-0.252768	0.0454109	-0.0194232	-0.127457	0.101153	-0.14487	0.381303
11632	Aip	-0.0878247	0.0185246	0.0297276	-0.0766217	-0.323649	-0.192648	-0.227238	-0.00926127	-0.0378874	-0.126298	-0.0913682	-0.0859522	-0.0065566	-0.173359	-0.155999	0.0413524	-0.0547191	-0.0147129	-0.153294
11636	Ak1	-0.0312556	-0.119266	-0.400987	-0.312977	-0.0371812	-0.262154	-0.179181	-0.151425	-0.0894466	0.0222951	-0.0155425	-0.0622277	-0.0163634	0.000642098	-0.196989	-0.137513	0.0496226	-0.0800357	-0.0619282
11637	Ak2	0.131219	0.0576263	0.0894624	0.163055	-0.195758	-0.114307	-0.279626	-0.0541087	-0.136028	-0.0225114	0.02373	-0.170143	-0.041673	0.00492192	-0.161741	0.0115054	-0.0237044	-0.052258	-0.149306
11639	Ak3l1	-0.0688394	-0.11323	-0.0780842	-0.0336941	0.072386	-0.32342	-0.941042	-0.43053	-0.662214	0.132294	-0.641565	-0.0716994	-0.740525	0.110876	-0.038694	0.0212138	-0.356839	0.830649	-0.348689
11640	Akap1	0.116772	0.00817778	0.213356	0.32195	-0.0118187	-0.118952	-0.155608	0.000489974	-0.0291287	-0.0350486	-0.0531357	-0.0154059	0.123842	-0.0241003	-0.0389629	-0.0621928	0.026853	0.101239	0.0843887
11641	Akap2	0.133318	0.121385	-0.72097	-0.709038	-0.0120878	0.0388945	-0.095333	-0.289723	0.020963	-0.0253193	0.0552206	0.0175385	-0.166142	-0.0627027	-0.16939	-0.182622	-0.153064	-0.0565189	-0.0458095
11651	Akt1	-0.0184196	-0.0262861	0.0655787	0.0734451	0.0444862	-0.0180493	-0.076244	0.0114435	0.0689052	-0.0645099	0.0124318	-0.01891	0.0223245	-0.0156432	0.00853224	-0.100464	0.0390134	0.0658663	0.0194132
11652	Akt2	-0.0955042	-0.188275	-0.392762	-0.299991	-0.184203	-0.0432725	-0.142285	0.028638	-0.0338635	-0.0871011	0.000539557	-0.0862167	0.0486199	-0.0119671	-0.122585	-0.025483	-0.0787728	-0.0665165	-0.102603
11655	Alas1	-0.0728039	-0.208195	-0.983974	-0.848583	-0.0178124	-0.322857	-0.146942	0.338529	-0.151093	-0.098766	-0.201835	-0.0209852	0.399383	-0.100064	-0.316887	-0.397841	-0.195865	-0.190931	-0.256034
11658	Alcam	-0.206121	-0.133834	0.675818	0.603532	0.296462	-0.0646937	0.668214	0.380445	0.0657345	0.0200752	-0.0634882	0.564173	0.454902	0.0523785	0.308473	0.0320867	0.309679	0.204433	0.382929
11666	Abcd1	-0.45603	-0.0428958	-0.134097	-0.547231	-0.364714	-0.208829	-0.487675	0.206238	-0.110383	-0.129064	-0.0955871	-0.313029	0.184602	-0.0153476	-0.158579	0.0770712	-0.0453371	0.0160668	-0.180216
11668	Aldh1a1	-0.0550874	-0.0737305	-0.486011	-0.467368	-0.129167	-0.094846	-0.127553	-0.0260539	-0.08555	-0.0503268	-0.0562927	-0.0434171	0.0253208	-0.00296771	-0.170242	-0.0914017	-0.131688	-0.0861056	-0.118867
11669	Aldh2	-0.233739	0.131842	0.153634	-0.211947	-0.189942	-0.189855	-0.183712	-0.183311	-0.134222	-0.0460263	-0.0200791	-0.0165465	-0.0103824	0.00344956	-0.190166	-0.0462507	-0.0203904	-0.0230006	-0.0172374
11671	Aldh3a2	-0.1046	0.186818	0.181429	-0.109989	0.434688	0.140203	0.0502669	0.0148292	0.0254781	0.255492	0.0675086	0.0488569	-0.0652661	-0.0477314	0.0551002	-0.124096	-0.0175944	0.0536903	-0.0249951
11674	Aldoa	0.0369764	-0.128249	-0.358799	-0.193574	-0.0553309	-0.101756	-0.198163	0.0155071	-0.047568	-0.0130722	-0.0903249	-0.0534014	0.0628219	-0.062773	-0.101301	-0.0590428	-0.0898705	0.0434606	-0.0539867
11676	Aldoc	0.00211158	0.0299592	-0.904356	-0.932204	-0.0841329	0.133077	-0.393799	0.177641	-0.239554	0.0602144	0.0404567	-0.0290331	0.101625	-0.152007	-0.580567	-0.436219	-0.673187	-0.2158	-0.656583
11677	Akr1b3	-0.129003	-0.0287042	-0.152252	-0.252551	-0.0479784	-0.0707046	-0.0809506	-0.0273056	-0.0164412	-0.0769655	-0.025934	-0.00736677	0.00507851	0.0117964	-0.113906	-0.142893	-0.0691351	-0.0403219	-0.0815215
11690	Alox5ap	1.02741	0.509331	-0.239221	0.278854	0.334134	0.699602	-0.349203	-0.206129	-0.526172	-0.00111622	0.463656	-0.131692	-0.420911	0.024505	-0.0127114	-0.347961	-0.248657	0.204799	-0.227493
11692	Gfer	0.0975009	-0.011642	0.201451	0.310594	0.127978	0.0250575	0.0251525	0.302856	0.211169	0.129479	0.136849	0.0827817	0.213994	0.131013	0.166669	0.16817	0.27846	0.224298	0.0778062
11722	Amy1	0.0850728	0.0746	-0.0995639	-0.089091	-0.236549	-0.697139	0.0903566	-0.139928	0.0653764	-0.061941	-0.670191	-0.0334288	0.0141536	0.0648741	0.0809747	0.255583	0.107923	-0.0428107	0.235056
11727	Ang	0.53689	-0.496702	-0.866467	0.167125	0.00802748	0.311688	-0.00353719	0.0254791	0.0396901	-0.18479	0.153876	0.0121154	0.0278954	0.333844	-0.0920734	-0.284891	-0.249885	-0.0764208	-0.0896571
11733	Ank1	0.197854	0.0941089	-0.72292	-0.619176	0.117365	0.136061	0.214153	-0.323691	0.189743	-0.269474	-0.00925526	0.207835	-0.34061	0.207545	-0.0705337	-0.457373	-0.21585	-0.0768511	-0.0874531
11736	Ankfy1	-0.113383	0.0537465	0.0726261	-0.0945031	-0.00709722	0.0696036	0.095865	-0.414452	-0.0498999	-0.153988	-0.227158	-0.041158	-0.176273	-0.0551591	0.0597901	-0.0871005	-0.236972	-0.0772329	0.297969
11737	Anp32a	-0.157536	0.000396772	-0.169145	-0.327078	0.146568	-0.368132	-0.152529	-0.142171	-0.122874	-0.0773173	-0.284208	-0.0509076	-0.106134	-0.23178	-0.0660564	-0.289942	0.0178668	0.0355653	-0.0300194
11739	Slc25a4	-0.0324949	0.0193129	0.253182	0.201374	-0.199574	-0.208024	-0.302169	-0.107158	-0.107568	0.00676999	-0.0500172	-0.105868	-0.0328619	-0.0414676	-0.143699	0.062645	0.0143084	0.0526018	-0.0694021
11740	Slc25a5	-0.00726828	0.00363494	0.0553657	0.0444625	-0.0341902	-0.0339523	-0.0304306	0.0951568	-0.0222018	-0.131503	-0.194656	-0.131153	-0.109075	-0.269266	0.113589	0.016277	-0.0471142	0.0128674	-0.0906422
11744	Anxa11	-0.0244106	-0.223145	0.32738	0.526114	-0.149378	-0.118546	-0.0819171	0.0478865	0.0231582	-0.0530231	-0.114547	-0.0376154	0.0945906	-0.0322229	0.104744	0.201099	0.108743	0.149046	0.151448
11745	Anxa3	-0.205406	0.0862084	-0.498355	-0.789969	0.0946281	0.00488072	0.00958742	-0.0495413	0.109271	0.010156	-0.0130513	0.150578	-0.0116578	0.0640949	-0.261326	-0.345798	-0.279258	-0.120335	-0.223442
11746	Anxa4	-0.0751852	-0.0299758	-0.14879	-0.193999	0.000917266	0.112325	-0.0843359	0.0982287	0.116781	0.0792153	0.0936685	-0.0248145	-0.0189549	0.076748	-0.0781114	0.000186628	-0.0967676	-0.0185899	-0.195295
11747	Anxa5	-0.133937	0.0972905	0.0649941	-0.166233	-0.0370807	-0.128236	-0.11985	0.102217	-0.0916875	-0.0311531	-0.0620379	-0.0391955	0.106233	-0.0524313	-0.152918	-0.146991	-0.0867199	-0.0722639	-0.148902
11749	Anxa6	-0.125727	-0.10495	-0.414482	-0.435259	-0.117185	-0.257118	-0.298951	-0.00834654	-0.174992	-0.0315855	-0.145865	-0.217662	0.000374495	-0.143688	-0.199575	-0.113975	-0.0883217	-0.118286	-0.190854
11750	Anxa7	-0.0492363	-0.0279722	-0.0670145	-0.0882785	0.0587051	0.0888473	-0.0315259	0.222376	0.0176195	0.0188301	0.0100325	-0.0743208	0.174046	0.0306274	-0.0788096	-0.118685	-0.157624	-0.121604	-0.127139
11757	Prdx3	-0.0569901	0.0177275	0.305997	0.231279	0.206358	0.0622735	0.144025	0.318044	-0.0263649	0.0882775	0.0680961	0.116691	0.195001	0.0446361	0.128216	0.0101354	0.134038	0.100882	0.0051727
11758	Prdx6	-0.11239	0.0225053	0.153328	0.0184324	0.060123	-0.129081	0.322754	-0.0850781	0.135361	-0.124423	-0.14606	0.25525	-0.107086	-0.065387	0.192958	0.00841237	0.175979	0.125455	0.17095
11761	Aox1	-0.10717	-0.165142	0.410293	0.468265	0.0664816	0.0883246	0.0696762	-0.0437416	0.108544	-0.0108781	0.0341918	-0.00311646	-0.210974	-0.0252075	0.336538	0.259178	0.282405	0.263745	0.169306
11764	Ap1b1	0.0703407	-0.00113008	-0.179941	-0.108471	0.179655	0.0617422	0.0211426	0.136096	0.0562283	0.0804387	0.0190932	-0.0517107	0.187738	0.0119092	-0.0251947	-0.124411	-0.0678436	-0.098048	0.0264474
11765	Ap1g1	-0.0468568	0.057459	0.0341676	-0.0701482	0.143999	0.380487	0.155381	0.132438	0.0068316	-0.00756064	0.128985	-0.024248	-0.0609064	-0.0848382	0.122425	-0.0291352	-0.129077	-0.0572046	-0.0709196
11767	Ap1m1	0.126571	0.0120893	-0.00226816	0.112214	-0.041899	0.02156	-0.0761	0.104725	0.031371	0.0220944	0.0673846	-0.0886211	-0.0249863	0.066576	-0.0132744	0.050719	0.0325501	-0.0257956	-0.142986
11769	Ap1s1	-0.0447591	-0.0372763	-0.296894	-0.304377	-0.28914	-0.263552	-0.499933	-0.226092	-0.0536137	0.0293909	0.0276907	-0.119672	-0.0349835	-0.0334868	-0.359728	-0.0411966	-0.0684856	0.0205327	-0.168619
11770	Fabp4	-0.0268555	0.157151	0.374398	0.190391	-0.365927	-0.381367	-0.287362	0.061253	0.0172608	-2.31934	-0.108731	0.00833954	0.109311	0.0491583	-0.243396	-2.1968	0.0292404	0.0523057	-0.195338
11771	Ap2a1	0.191306	-0.117311	-0.150849	0.157768	0.110012	0.0747198	0.121042	-0.0146625	0.0444843	0.0593194	0.136596	0.0612889	0.0914425	0.084138	-0.0660688	-0.116762	-0.00419227	-0.125822	0.0400362
11772	Ap2a2	-0.200615	0.0234928	0.0426995	-0.181408	0.011446	0.0286065	0.00246668	-0.140879	-0.0445138	0.0503692	0.0546693	0.0277955	-0.080986	0.0226204	-0.0846307	-0.0457074	-0.0585679	-0.0593019	-0.0247377
11773	Ap2m1	0.406203	-0.0318675	-0.5995	-0.16143	-0.0506475	0.0464721	0.0388097	0.0017289	-0.0655908	-0.0617918	-0.104549	-0.0711103	-0.0664919	-0.14848	0.00997727	-0.00116709	-0.141044	-0.0999427	-0.0582435
11774	Ap3b1	-0.0118016	-0.0265312	-0.0548551	-0.0401256	0.0411884	-0.00799806	-0.0723462	0.0838357	0.0144186	-0.069586	0.012212	-0.0225822	-0.031537	-0.121671	0.0213937	-0.0893807	0.0416037	0.0711576	-0.0939791
11776	Ap3d1	0.0184184	0.00367642	-0.128453	-0.113711	0.00817205	0.041225	-0.0458139	-0.0982046	0.0493408	-0.059182	0.0262358	-0.0719129	-0.0249093	-0.0877988	-0.0237671	-0.0911211	-0.0387563	-0.0498662	0.0495282
11777	Ap3s1	-0.0741389	0.013887	0.240932	0.152906	0.515012	0.338328	0.440315	0.272327	0.0629911	0.278319	0.131118	0.214118	0.042285	0.0718404	0.286528	0.0498355	0.0793181	0.0603306	0.0564854
11778	Ap3s2	-0.0831622	-0.0044679	0.102042	0.0233477	-0.0662823	-0.0878683	-0.372377	-0.528926	-0.189544	-0.066459	-0.00542926	-0.204312	-0.198878	-0.181227	-0.152675	-0.152851	-0.0702357	0.0153898	0.177372
11781	Ap4m1	-0.0572813	-0.0543006	0.230704	0.227723	-0.303215	-0.0821776	-0.118793	-0.0775858	-0.0853947	-0.158729	-0.0818479	-0.092713	-0.0426651	-0.0979979	-0.0367027	0.107784	-0.0363729	-0.0106232	-0.00178202
11782	Ap4s1	-0.0637084	-0.0883185	-0.0294533	-0.0048431	0.124516	-0.0772286	0.104188	-0.156183	-0.200822	-0.0619588	-0.0483672	0.100346	-0.072004	-0.129962	-0.0338705	-0.220346	-0.00500915	-0.0377126	0.0503083
11783	Apaf1	-0.086913	-0.0663738	-0.317609	-0.338148	-0.0720151	-0.165093	-0.303453	-0.168017	-0.0523929	-0.0538449	-0.0988632	-0.144355	-0.0300871	-0.155863	-0.175852	-0.157682	-0.109622	-0.0167548	-0.0379228
11785	Apbb1	-0.433817	0.24883	0.427385	-0.255262	0.00792303	0.085012	0.121522	0.0889201	0.224223	0.146636	0.0597588	-0.0445384	-0.072436	0.070795	0.0860812	0.224794	0.060828	-0.0799795	-0.075275
11787	Apbb2	-0.165519	-0.0436215	-0.0555312	-0.177429	0.154125	0.479222	0.371305	0.162942	-0.00869865	0.030962	0.312664	0.166885	-0.0117486	0.140531	0.10885	-0.0143133	-0.0577078	-0.0955697	-0.065841
11789	Apc	-0.0235652	0.0919637	-0.0132966	-0.128826	-0.0945446	-0.0582483	-0.00423231	-0.031864	0.0676308	-0.117756	-0.148178	-0.00551134	-0.00613358	-0.0513473	0.0301138	0.006902	-0.0598158	0.0288348	0.0558442
11790	Speg	0.152455	0.0764179	-0.636637	-0.5606	-0.264218	-0.0920063	-0.459908	-0.363581	-0.344217	0.0512086	0.0145953	-0.0689897	-0.0330202	-0.0713885	-0.536394	-0.220967	-0.429792	-0.145475	-0.205832
11792	Apex1	-0.0823931	-0.0199294	0.106705	0.0442417	-0.311354	-0.236813	-0.130504	0.0487931	-0.0663602	-0.171407	-0.16262	-0.0587644	-0.0351257	-0.212405	-0.0741136	0.0658339	7.86097e-05	-0.00237363	-0.158032
11793	Atg5	-0.0397233	0.0469542	0.119914	0.0332363	-0.0909708	0.00991915	-0.0601849	0.176571	-0.0314926	-0.0127476	0.0227077	0.0289515	0.0672759	0.0243048	0.0125605	0.0907837	0.0253491	0.101697	-0.0967348
11796	Birc3	-0.130427	0.502182	0.255513	-0.377096	-0.178743	-0.0195801	-0.143681	-0.054341	0.0676464	-0.072596	0.0760039	0.0552089	0.0801422	0.0191907	-0.282275	-0.176129	-0.186692	-0.0833859	-0.147792
11797	Birc2	-0.0844859	0.0341125	-0.32787	-0.446469	-0.227883	-0.279628	-0.077572	0.0229004	-0.0814329	-0.0850789	-0.0575557	0.235135	0.216047	-0.165705	-0.580712	-0.437908	-0.35864	-0.268005	-0.387565
11798	Xiap	0.00287157	-0.0995507	-0.168743	-0.0663207	0.145917	0.145738	0.123027	0.145362	0.0418665	0.0360382	0.0139524	0.021225	0.0368415	0.075176	0.0713033	-0.0385757	-0.0604826	-0.0304985	-0.0372171
11799	Birc5	-0.160975	0.0455471	0.213263	0.00674084	0.380079	-0.184254	-0.063907	-0.0303388	-0.154848	0.130842	-0.0930158	-0.0600912	-0.0915182	-0.0832396	-0.0533259	-0.302563	0.0379123	-0.0495101	-0.114505
11800	Api5	-0.0100048	-0.00696844	-0.00519973	-0.00823612	0.272813	0.0317379	0.14128	-0.0991886	-0.0975478	0.0605804	-0.0712693	0.0136294	-0.0908083	-0.0281089	0.0663933	-0.145839	-0.0366139	-0.0612569	0.0747737
11803	Aplp1	0.0711065	-0.243975	-0.0317924	0.283289	-0.33271	-0.246981	-0.296012	-0.162348	-0.165833	-0.0390592	-0.184611	-0.0331712	-0.260119	-0.148253	-0.189077	0.104574	-0.126707	0.0737642	-0.286848
11804	Aplp2	-0.092874	0.00688936	0.222526	0.122763	-0.131752	-0.211331	-0.274946	-0.148402	-0.21391	-0.12096	-0.136993	-0.167721	-0.121143	-0.0636117	-0.073898	-0.0631052	0.000439839	0.033327	-0.0466395
11807	Apoa2	0.381483	-0.152999	-0.129694	0.404788	-0.178802	0.418525	0.481416	0.0221477	-0.16173	0.081325	0.410854	0.496145	0.0176636	0.275647	-0.22565	0.0344766	-0.233321	-0.210922	-0.230134
11810	Apobec1	-0.0864506	0.0275302	0.758139	0.644159	-0.0916751	0.0177594	0.188592	-0.261781	-0.151105	-0.151401	-0.0100898	-0.00935328	-0.300732	-0.0334564	0.386053	0.326327	0.358203	0.188107	0.347102
11812	Apoc1	-0.0170476	-0.309771	-0.240131	0.0525918	0.103072	0.137387	-0.109766	-0.157918	0.303381	0.198507	0.262485	0.193334	0.171827	0.364537	-0.362572	-0.267138	-0.237474	-0.0594721	-0.0328272
11815	Apod	0.161848	-0.0936286	-0.49617	-0.240693	0.150021	-0.0374406	0.194592	0.13558	0.456874	-0.0606973	0.258175	0.0891182	0.0136324	0.504293	0.0924	-0.118319	0.388015	-0.0130735	-0.029547
11816	Apoe	-0.0224075	-0.0897646	0.286885	0.354242	-0.461689	-0.0474526	-0.120059	-0.535987	-0.156037	0.0211353	0.119604	0.0945424	-0.135854	0.231302	-0.211623	0.271201	-0.0445664	0.00297855	0.18851
11819	Nr2f2	0.0810129	0.0874172	-0.0264485	-0.0328528	0.7539	0.815142	1.26958	0.281885	-0.0154029	0.301861	0.509433	0.62175	-0.0130522	0.176481	0.473178	0.0211394	0.167469	-0.17465	0.178241
11820	App	-0.0722713	-0.0638446	-0.364333	-0.37276	0.142438	0.138914	0.0352684	0.0662155	0.0836748	0.0641328	0.0579657	-0.0347927	0.000224983	0.127393	-0.0336265	-0.111932	-0.114574	-0.103688	-0.099617
11821	Aprt	0.0576874	-0.0587391	-0.0156524	0.100774	-0.106885	-0.109251	-0.193356	-0.204505	-0.0927352	0.00552169	0.00685346	-0.081036	-0.127528	-0.0182357	-0.132478	-0.0200718	-0.0163734	-0.0201585	-0.0555013
11828	Aqp3	1.10912	0.717323	-0.187737	0.204065	-0.162726	0.278649	-0.331545	-0.467454	0.152175	-0.180728	0.169813	-0.57009	-0.536376	-0.236122	0.066388	0.0483863	-0.0424482	-0.172157	-0.00253425
11834	Aqr	-0.120149	-0.0617587	0.2212	0.16281	0.0329338	0.173089	0.20513	0.163132	-0.0129149	-0.0143703	0.045086	0.0293694	0.0221704	0.173163	0.0847792	0.0374751	-0.0432235	-0.0909813	-0.0561823
11835	Ar	0.0909094	0.0176167	0.190924	0.264217	-0.0493831	0.119194	2.76219	0.0651026	0.036348	-0.11818	-0.113885	2.09886	0.0440804	-0.185597	0.178675	0.109878	-0.0544046	-0.484661	0.157653
11836	Araf	0.0207235	-0.0666518	-0.130277	-0.0429012	-0.0242365	-0.0487117	0.00217781	0.0457404	-0.00579594	0.00944373	-0.0320933	0.0223207	0.0940621	0.0316479	-0.0484292	-0.014749	-0.0318109	-0.0282863	-0.00010753
11837	Rplp0	0.105541	-0.0410518	0.00968433	0.156277	-0.140597	-0.14765	-0.203247	-0.023511	-0.0143448	-0.0317431	-0.0741434	-0.017241	0.0223306	-0.0184193	-0.10805	0.000803804	-0.0345434	0.0779558	-0.0622086
11840	Arf1	-0.0313028	0.0487767	0.148656	0.0685767	-0.0722986	-0.0010604	0.049704	0.030245	-0.0224287	-0.016099	-0.0710602	-0.0341216	-0.0529135	-0.0379698	0.0141219	0.0703215	-0.0558779	-0.0697037	-0.0690366
11841	Arf2	-0.00974403	0.031765	-0.0343039	-0.075813	0.128478	-0.35543	-0.327981	-0.267929	-0.218913	0.176743	-0.109192	-0.194424	-0.175768	-0.115974	-0.2256	-0.177334	0.0206379	-0.0920431	-0.133438
11842	Arf3	-0.0707129	-0.154769	-0.180931	-0.0968749	-0.160339	-0.230165	-0.29824	-0.225839	-0.111936	-0.109344	-0.106348	-0.185257	-0.0582218	-0.0769346	-0.16917	-0.118174	-0.0453523	-0.0561871	-0.00155234
11843	Arf4	-0.0907401	0.149241	0.192306	-0.0476748	0.0500652	0.0278037	0.0224447	-0.0225079	-0.045589	-0.0475511	0.00356654	0.0135934	-0.080313	-0.0636448	-0.00675204	-0.104368	-0.0309892	-0.0156033	-0.0645572
11844	Arf5	0.0109503	0.0495277	-0.207563	-0.24614	-0.137749	0.027894	-0.0950335	-0.17427	-0.0617642	0.0724639	0.0973095	-0.138643	0.012445	0.0192852	-0.223822	-0.0136094	-0.154407	-0.267432	-0.0371075
11845	Arf6	-0.00839605	0.0556264	0.210023	0.146001	0.126154	0.178657	0.250024	0.0828448	0.0734675	-0.0636492	0.140024	0.179356	0.0309438	0.0965744	0.0529539	-0.13685	0.0143206	-0.0177145	0.00105293
11848	Rhoa	-0.0339559	0.090135	-0.14028	-0.264371	0.120385	0.0868089	0.0442606	0.0266772	-0.0129563	0.0780425	0.0267064	0.0173538	-0.0598728	0.0377796	-0.0268817	-0.0692243	-0.0869842	-0.0537885	-0.113432
11852	Rhob	-0.010374	0.147303	-0.288789	-0.446466	-0.340869	0.0109007	-0.271846	-0.217614	0.0445183	-0.0205513	0.0175748	0.0487245	0.133142	0.196467	-0.398592	-0.0782749	-0.391918	-0.0780221	-0.0478356
11853	Rhoc	0.0644523	-0.0216889	-0.467588	-0.381447	-0.299702	-0.347963	-0.448362	-0.348676	-0.136313	-0.0345379	-0.070004	0.00299204	-0.102768	-0.0576352	-0.368114	-0.10295	-0.0901551	0.0832395	-0.122206
11854	Rhod	-0.172583	0.124966	0.241608	-0.0559403	0.0116547	-0.184302	-0.0719513	-0.0030858	-0.0366005	0.0997829	-0.049553	0.00841722	0.166235	0.0113985	-0.0352609	0.0528673	0.099488	0.0451076	0.13406
11855	Arhgap5	-0.140689	0.198172	-0.0260835	-0.364945	0.20354	0.173838	0.309646	0.119804	0.0875338	0.0156954	-0.0903379	0.13102	-0.0331341	-0.0033309	0.150468	-0.0373764	-0.113708	-0.0281577	-0.0024704
11856	Arhgap6	0.0812036	-0.287516	-0.178951	0.189769	0.136625	0.182409	0.195766	0.179646	0.0607887	-0.133378	-0.163404	-0.0990178	-0.00123836	-0.0811249	0.44903	0.179027	0.103217	0.154246	0.268145
11857	Arhgdib	0.222169	-0.115406	-0.761126	-0.42355	-0.225586	0.0211829	-0.155285	-0.575679	0.0710097	-0.106672	0.159407	-0.0108839	-0.459027	-0.000584925	-0.350457	-0.231543	-0.212233	-0.206056	-0.233805
11858	Rnd2	0.073752	0.0674268	0.0846713	0.0909965	-0.473826	-0.221997	-0.488626	-0.18132	-0.366475	-0.0941654	-0.116958	-0.305634	-0.207686	-0.205068	0.00785922	0.38752	0.112898	0.190851	-0.0185067
11863	Arnt	0.146889	0.00102042	0.00709263	0.152961	0.126053	0.0408748	0.0385538	0.0815328	-0.0531438	0.0450915	-0.0127291	-0.0471966	0.00617175	-0.0395266	0.180899	0.0999379	0.127295	0.0951489	0.105538
11864	Arnt2	-0.65237	0.201061	0.006109	-0.847322	-0.0624039	-0.172438	-0.117054	-0.322902	-0.0924502	0.0116089	-0.147684	-0.0616231	-0.121459	-0.0186167	-0.286412	-0.212399	-0.261658	-0.23098	-0.0849693
11865	Arntl	-0.107441	-0.0521893	0.00728862	-0.0479634	0.028856	-0.0454281	-0.0334725	0.249075	-0.0473495	0.0500849	0.0527972	0.0367531	0.0841087	-0.0809901	-0.0286756	-0.00744675	0.0695497	0.0415499	-0.193642
11867	Arpc1b	-0.0367874	-0.166791	-0.231061	-0.101058	-0.127667	-0.110634	-0.223048	-0.0881943	-0.0370237	-0.0861982	-0.0256312	-0.0517545	-0.0234103	-0.140501	-0.0809957	-0.0395266	0.00400707	0.0902974	-0.0162117
11877	Arvcf	-0.0115601	-0.2082	-0.330444	-0.133804	0.00623531	-0.116091	-0.295511	-0.162336	0.312745	-0.0634198	-0.129859	-0.226183	-0.246835	0.00185717	-0.135357	-0.205012	-0.149124	-0.0660281	-0.219856
11881	Arsb	0.154325	0.028316	0.330009	0.456018	0.204155	-0.116922	-0.093363	-0.129221	0.190454	-0.325374	0.0404871	0.120976	0.0783781	0.0239726	-0.140772	-0.670301	0.0166377	0.0735678	0.0668278
11883	Arsa	0.0120431	-0.0100746	-0.0165036	0.00561419	0.133858	0.0404726	-0.200213	-0.0149742	0.0517491	0.144926	0.143036	-0.140173	-0.055925	0.00179102	6.79517e-05	0.0111367	0.102631	0.0601083	-0.0408829
11886	Asah1	-0.278451	0.105228	0.0586673	-0.325012	0.0104771	0.0731751	0.00239223	0.138034	-0.0348178	-0.0549357	-0.101519	0.011	0.087637	-0.175552	-0.0424566	-0.107869	-0.217151	-0.0338488	-0.0928532
11889	Asgr1	-0.244775	-0.370927	1.89496	2.02111	0.0120816	-0.417135	-0.0167211	-0.331114	-0.344367	-0.172636	-0.316718	-0.0122504	-0.536013	-0.264936	0.77652	0.591803	0.876938	0.780991	0.571621
11890	Asgr2	-0.106669	0.0264853	1.11076	0.977609	0.532048	0.194344	0.103784	0.62352	-0.172894	0.344911	-0.0616412	-0.0218286	0.246947	-0.0340175	0.840901	0.653764	0.584916	0.715289	0.464328
11898	Ass1	0.139054	-0.15684	-0.682372	-0.386477	0.244401	0.135136	0.213079	-0.148701	0.0840921	-0.0091571	0.271864	0.191851	-0.231703	0.00194478	-0.104026	-0.357584	0.0327016	-0.125254	-0.187028
11907	Ate1	-0.0316652	0.0256453	0.0390622	-0.0182483	-0.0595974	-0.0562612	-0.0386472	-0.108507	-0.09234	-0.141441	0.0309343	0.0127056	-0.0831088	-0.05691	-0.0535767	-0.13542	0.0336188	-0.00222397	-0.0281785
11908	Atf1	0.00862936	-0.0972023	-0.0504334	0.0553982	-0.068199	0.476778	-0.014112	-0.0131026	-0.171201	-0.0537241	0.36154	0.00668816	0.0307153	-0.00581868	0.00623132	0.0207062	-0.109007	0.0270314	0.0500492
11909	Atf2	0.127589	0.0567856	-0.0159714	0.0548317	0.121157	0.324078	0.148295	0.173254	-0.0606561	0.02091	0.0410705	0.0124132	-0.0261383	0.0127884	0.215596	0.115349	-0.0674119	0.0797133	0.0162032
11910	Atf3	0.0813273	0.163357	-0.166981	-0.249011	-0.215375	0.21048	0.0916561	-0.238474	0.386445	0.192042	-0.014582	0.223009	-0.211338	0.275931	-0.209852	0.197565	-0.434914	-0.0784989	-0.182717
11911	Atf4	0.0154506	0.0149789	-0.00413921	-0.00366754	0.113587	0.0651458	0.0833692	0.077514	0.0230645	-0.0318517	0.0569872	0.0442512	0.0732256	-0.0204765	0.0202068	-0.125232	0.0120482	-0.0189111	0.0159184
11920	Atm	-0.21153	0.212137	0.331107	-0.0925601	0.209794	0.350984	0.451849	0.119476	0.182461	-0.0122628	0.308672	0.202153	0.180251	0.197583	0.121113	-0.100943	0.0788016	-0.128583	0.181888
11927	Atox1	0.0901367	-0.12328	-0.0399078	0.173509	-0.0164529	-0.200249	-0.214677	-0.187105	-0.216317	-0.0480562	-0.0232685	-0.0415233	-0.0672891	-0.111893	-0.13866	-0.170264	0.0383201	0.0344933	-0.0188446
11928	Atp1a1	0.156181	0.193161	-0.477984	-0.514963	0.0825978	0.0939207	-0.0198913	0.00399774	0.0344329	0.0427923	0.0814822	-0.0121889	0.0246029	0.0174134	-0.0906471	-0.130453	-0.103086	-0.0829446	-0.0700419
11931	Atp1b1	-0.166132	-0.000925035	-0.875496	-1.0407	-0.132542	-0.350104	-0.590791	-0.0539434	-0.0957414	-0.0294933	-0.0559118	-0.231505	0.0771203	-0.0769564	-0.632772	-0.529724	-0.33858	-0.273485	-0.501708
11932	Atp1b2	0.365286	0.227079	-0.978268	-0.840061	0.195925	0.531479	-0.245762	0.443117	-0.31898	0.0850016	0.250672	-0.21885	0.250904	-0.0466361	-0.224214	-0.335138	-0.505021	-0.197302	-0.416427
11933	Atp1b3	-0.119678	0.0383334	0.242017	0.0840053	0.216495	-0.142318	-0.102963	0.0793462	-0.102583	0.204659	-0.134623	-0.0593405	-0.0569716	-0.0737214	-0.0208589	-0.0326953	-0.013164	0.0227631	-0.157177
11937	Atp2a1	-0.117033	0.202203	0.535018	0.215782	0.0243798	0.0127452	-0.13481	-0.167411	0.0956112	-0.174526	-0.00997971	-0.101578	0.0868947	0.172031	-0.153884	-0.35279	-0.176609	-0.120653	0.100421
11938	Atp2a2	0.0667344	-0.0513792	0.0228078	0.140921	0.440294	0.0659145	0.12745	-0.0808702	-0.117307	0.176502	-0.014774	-0.00257277	-0.139581	-0.135039	0.0873868	-0.176405	0.00669831	-0.042636	0.0286757
11944	Atp4a	-0.0515229	-0.190919	-0.173275	-0.0338783	0.149598	0.0198867	0.279144	0.722382	-0.0731032	0.0768463	-0.122832	0.152182	0.528463	0.0316363	-0.0525732	-0.125324	-0.195292	-0.179535	-0.246493
11946	Atp5a1	-0.0402573	0.0770349	0.184728	0.0674356	-0.151671	-0.200924	-0.313309	-0.109523	-0.0913668	-0.0695858	-0.0252603	-0.120494	0.0164899	0.0178204	-0.154133	-0.0720474	0.0215307	0.0386818	-0.0281196
11947	Atp5b	-0.0575794	0.0411739	0.034312	-0.0644414	-0.106855	-0.134536	-0.12426	-0.0400338	-0.114073	-0.0389509	-0.138624	-0.0211275	0.0133275	-0.147204	-0.0557508	0.0121533	-0.0598394	0.0473821	-0.00238958
11949	Atp5c1	-0.0658178	-0.0150389	0.0120628	-0.0387161	0.0776943	-0.0419921	-0.0855159	-0.0169382	-0.0731468	0.00266345	-0.00204307	-0.0114888	0.016893	-0.0293743	-0.0539541	-0.128985	-0.0140051	0.020073	-0.0201229
11950	Atp5f1	0.0562226	-0.0411209	-0.0506538	0.0466897	-0.00853541	-0.0974816	-0.0866122	0.00129229	-0.102158	0.0475486	-0.0320316	0.0196565	0.0320399	-0.0169445	-0.105879	-0.049795	-0.0404291	0.00038973	-0.0751313
11951	Atp5g1	0.0714093	-0.0925202	-0.172192	-0.00826233	-0.21532	-0.252537	-0.15921	-0.0958452	-0.235507	-0.0879691	-0.230356	-0.0164259	0.0150968	-0.211639	-0.163095	-0.0357447	-0.140914	-0.0203107	-0.0521531
11957	Atp5j	0.0523407	-0.032802	-0.0834883	0.00165448	-0.0529843	-0.143379	-0.0547825	-0.0557597	-0.120822	-0.131847	-0.113028	-0.0212299	-0.0725766	-0.182489	-0.0903249	-0.169188	-0.059974	-0.0567723	-0.107142
11958	Atp5k	0.0375734	-0.0986691	-0.106731	0.0295118	0.0824624	-0.210478	-0.254858	-0.0741941	-0.257934	0.16749	-0.0700311	-0.0712387	-0.0340478	-0.0497591	-0.156343	-0.0713151	-0.015896	0.027276	-0.116197
11964	Atp6v1a	0.0412699	0.0107952	-0.219367	-0.188893	0.216273	0.00139784	-0.0171672	0.0716615	-0.018259	0.035046	-0.0695096	-0.0147216	0.10546	-0.0972031	-0.0212813	-0.202508	-0.0921887	-0.0188357	0.0125172
11966	Atp6v1b2	-0.00130451	0.37979	0.436696	0.0556009	0.12081	-0.00905198	-0.167499	-0.059254	0.0279091	0.285842	0.100992	-0.0604019	-0.0936041	0.0875169	-0.0767017	0.0883309	0.0333421	0.0303952	-0.111052
11972	Atp6v0d1	-0.0498814	0.132865	0.0525864	-0.13016	0.130572	0.103659	0.0612468	0.223384	-0.0233642	0.086729	0.0109094	0.046969	0.0778499	0.0678945	-0.00535356	-0.0491962	-0.0981035	-0.0196313	-0.150888
11973	Atp6v1e1	-0.0232276	0.0162936	0.143505	0.103984	-0.0975727	-0.137018	-0.137316	0.106907	-0.0504825	-0.0412836	-0.0751932	-0.0480261	0.0305509	-0.0956469	-0.0690025	-0.0127134	-0.00717809	0.0202879	-0.145359
11974	Atp6v0e	0.0382663	0.0186086	-0.146701	-0.127043	-0.0723469	-0.0536243	-0.119004	-0.0347299	-0.209624	-0.00617171	-0.0114224	-0.0417475	-0.0170959	-0.00888416	-0.15717	-0.0909947	-0.114968	-0.0799133	-0.139536
11975	Atp6v0a1	0.0790288	-0.0954933	-0.204325	-0.0298029	0.224259	0.0225248	-0.105492	0.0653009	-0.137022	0.0923068	-0.0249936	0.0330228	0.162559	-0.0347121	-0.0776673	-0.20962	-0.125186	0.060848	0.0195908
11977	Atp7a	0.0753504	0.0622959	-0.17435	-0.161295	-0.0110361	0.593424	-0.126388	-0.00914635	-0.0717549	-0.0697136	0.230385	-0.0765199	-0.14492	-0.0946376	0.073448	0.0147704	-0.289591	0.123316	-0.0623252
11980	Atp8a1	-0.0794628	-0.0346837	-0.246246	-0.291026	0.0255867	-0.243765	-0.381864	0.043219	0.0940354	-0.0654581	-0.197821	-0.0839926	0.286836	0.019206	-0.480009	-0.571054	-0.434064	-0.182138	-0.236391
11981	Atp9a	-0.0963162	-0.0975361	0.313421	0.31464	-0.0613566	-0.193123	-0.0931972	-0.186988	-0.0336669	-0.0271697	-0.206905	-0.105171	-0.12603	-0.0885641	0.161981	0.196168	0.148198	0.150007	0.222939
11983	Atpif1	-0.0708111	-0.0733547	-0.19731	-0.194766	-0.0276384	-0.161684	-0.0962832	-0.123214	-0.190387	0.0141958	-0.116993	-0.00267238	0.0208975	-0.0993232	-0.151888	-0.110053	-0.107197	-0.0582767	-0.00777604
11984	Atp6v0c	0.0151349	0.00174995	-0.220588	-0.207203	0.0517025	0.0332704	-0.0943412	-0.00752869	-0.0232324	-0.00229939	0.0341427	-0.0572954	-0.00753905	0.0268794	-0.0651632	-0.119165	-0.0642909	-0.0281173	-0.0651736
11987	Slc7a1	-0.154419	-0.153667	0.245443	0.244691	0.0109138	0.0503538	-0.0466269	0.193733	0.00100559	-0.150185	-0.0534548	-0.0893138	0.203476	-0.0452396	0.202864	0.0417649	0.099055	0.160177	0.212606
11989	Slc7a3	-0.285342	-0.164049	0.0872288	-0.0340648	0.000758263	-0.305995	-0.272349	-0.0178169	0.119003	-0.198637	-0.204019	-0.25184	-0.0191912	-0.0847089	-0.117305	-0.316701	-0.0153292	-0.0967965	-0.11868
11991	Hnrnpd	-0.0086965	-0.0720419	-0.00993943	0.053406	-0.188132	-0.336224	-0.358455	-0.390963	-0.159549	0.026057	-0.21089	-0.146683	-0.187343	-0.176562	-0.18057	0.0336194	-0.0552356	0.0312022	0.0230502
11992	Auh	-0.0693359	-0.00415948	0.0959928	0.0308164	-0.388007	-0.325289	-0.268866	-0.398033	-0.17789	-0.134412	-0.13417	-0.144875	-0.245099	-0.127621	-0.181426	0.0721691	0.00969364	-0.0574356	-0.0284921
11993	Aup1	-0.112354	0.1113	0.194806	-0.0288479	0.0446074	0.032293	-0.00948984	0.155027	0.0032672	0.0875701	0.157606	0.0468603	0.119262	0.0941599	0.0203603	0.063323	0.145673	0.0767105	-0.0154047
12005	Axin1	-0.0887302	-0.0148845	0.137604	0.0637587	-0.168766	-0.0416184	-0.0497993	0.0802663	0.151384	-0.0134962	-0.0128436	-0.0958866	0.03682	-0.0051666	0.080921	0.23619	0.109696	0.0348336	0.0374746
12006	Axin2	1.03849	0.0170492	-1.18115	-0.159709	0.487278	0.164813	0.456601	0.0964711	0.276965	0.201261	0.175461	0.442973	0.160907	0.196967	-0.478401	-0.764418	-0.467753	-0.492029	-0.413965
12009	Azi1	-0.0298089	-0.0510502	0.240271	0.261512	-0.234387	-0.222838	-0.321511	-0.267255	0.0122483	-0.0390407	0.0649857	0.0363288	0.0718217	0.141281	-0.18763	0.00771617	0.100194	0.170209	0.151447
12010	B2m	0.0227238	0.0121871	-0.170141	-0.159604	0.0266408	0.0451519	0.0989099	0.0754092	0.0380995	0.0077849	-0.0208057	-0.0324645	-0.0458635	0.0303223	0.0329802	0.0141243	-0.0329773	-0.0983943	-0.0882925
12013	Bach1	0.0359751	-0.0602493	-0.364995	-0.268771	0.166525	0.289017	0.078463	-0.147777	0.271614	0.147361	0.0717008	0.075897	-0.0746049	0.176557	-0.066095	-0.0852592	-0.283411	-0.068661	0.00707702
12015	Bad	0.0871646	0.0201588	0.201034	0.26804	0.0361111	0.0443647	-0.0443033	0.146128	-0.0451385	0.102939	0.056995	-0.0562302	0.0168928	-0.00455036	0.0920631	0.158891	0.104693	0.0801362	-0.0371722
12017	Bag1	-0.0507773	-0.068522	0.17617	0.193914	0.0324912	-0.0737332	0.0590515	0.0308397	0.049037	-0.139164	-0.193856	-0.181665	-0.170613	-0.154739	0.243118	0.0714622	0.122995	0.00240114	0.041665
12018	Bak1	0.0874974	-0.218883	-0.372504	-0.0661228	-0.157725	-0.112505	-0.0588807	-0.181538	-0.0554029	-0.202903	-0.103761	-0.0272104	-0.10483	-0.188312	-0.0842939	-0.129472	-0.07555	-0.0526235	-0.00758604
12021	Bard1	-0.103262	0.0235217	0.0763518	-0.0504317	0.0138996	-0.203017	0.175642	-0.104972	0.222082	-0.123401	-0.0378647	0.0453658	-0.115745	0.00911524	0.00891185	-0.128389	0.174064	-0.121365	-0.00186044
12028	Bax	-0.0708922	-0.088469	-0.0478981	-0.0303213	-0.452165	-0.417797	-0.460598	-0.241179	0.0044179	-0.136223	-0.0901701	-0.13015	-0.0155864	-0.114079	-0.21788	0.0980618	0.109747	0.112568	0.00771192
12032	Bcan	2.21131	1.88138	-0.533554	-0.20362	0.121454	0.804048	0.127574	0.146861	0.022056	0.00238527	0.755853	-0.180741	-0.0920275	0.225998	-0.0571462	-0.176215	-0.105341	-0.365461	-0.296035
12033	Bcap29	-0.0718411	0.118225	0.210275	0.0202097	0.162779	-0.24517	0.12623	-0.054927	-0.0730915	0.0603747	-0.144746	0.158096	-0.00520276	-0.0326187	-0.111852	-0.214256	-0.0114272	-0.0799855	-0.0621274
12034	Phb2	-0.0386166	0.0351024	0.215349	0.14163	-0.0956677	-0.0305336	-0.0340917	0.230164	-0.00664102	-0.0597398	-0.0680789	-0.0711775	0.163609	-0.0119309	-0.0128958	0.0230321	-0.0504411	-0.0499816	-0.079451
12035	Bcat1	-0.519453	-0.160313	1.05592	0.696784	-0.0880804	-0.246238	-0.0724738	0.126997	-0.151728	-0.133502	-0.11447	-0.16141	0.0614744	-0.0914901	0.192874	0.147453	0.324643	0.103938	0.127352
12036	Bcat2	0.446985	0.157537	0.83622	1.12567	-0.170077	-0.0546477	-0.411306	0.140888	-0.156358	-0.125767	-0.162362	-0.414203	0.0936037	-0.19686	0.543642	0.587952	0.435928	0.540745	0.496358
12038	Bche	-0.208858	-0.291765	0.103955	0.186862	0.0961485	0.0315249	-0.0706459	-0.0182052	-0.0762141	-0.181443	-0.00344165	0.213361	-0.0240638	0.0951988	0.0994477	-0.178144	0.0644812	0.383454	0.0935891
12039	Bckdha	0.0117323	-0.0967403	0.22923	0.337702	-0.206216	-0.0894551	-0.20585	0.0821429	0.151525	0.0208549	0.188439	-0.0559228	0.14843	0.23394	-0.135077	0.0919934	0.142817	0.0148498	-0.0687908
12040	Bckdhb	0.131478	0.0893698	0.20856	0.250668	0.0594579	-0.089103	-0.0242044	-0.171845	-0.214825	-0.0483294	-0.155704	0.0286449	-0.223024	-0.23512	0.0876404	-0.0201469	0.0210394	0.14049	0.0364619
12041	Bckdk	-0.0417837	-0.0704598	0.155793	0.18447	-0.146975	0.0308935	-0.03209	0.166975	0.126803	-0.154786	-0.00510959	-0.0782682	0.0401272	-0.056162	0.242529	0.234717	0.206526	0.196351	0.115681
12042	Bcl10	-0.110514	0.0809131	-0.104613	-0.29604	-0.0351149	-0.000925981	-0.0696015	-0.0532481	-0.169809	-0.0788146	-0.0488889	0.139353	-0.127762	-0.100979	-0.110894	-0.154594	-0.158857	0.0980598	-0.185408
12043	Bcl2	0.460769	0.0357318	-0.308956	0.116082	-0.186908	0.220471	-0.274801	-0.091632	0.338908	-0.133672	0.179097	-0.0946377	0.085869	0.220701	-0.0236669	0.0295691	-0.0650408	0.156496	0.153834
12048	Bcl2l1	0.453241	0.210936	-0.384383	-0.142077	-0.0535589	0.0180575	-0.212476	-0.0473172	-0.00924357	0.0515838	0.127835	-0.112924	-0.0192734	0.0331077	-0.118925	-0.0137822	-0.00914761	-0.0193733	-0.090881
12050	Bcl2l2	-0.0946095	-0.0521569	0.0247318	-0.0177209	0.153197	-0.193879	-0.177871	-0.12255	-0.00851957	0.0821012	-0.14117	-0.0542967	0.115215	0.0668263	-0.0538884	-0.124984	-0.00117992	0.0696863	0.183876
12051	Bcl3	-0.0965408	-0.265863	-0.19855	-0.0292279	0.169727	-0.0488152	0.444125	-0.324732	-0.135254	0.14923	0.0702115	0.222494	-0.222108	-0.00803785	0.0793609	0.0588633	0.198388	-0.14227	0.181985
12053	Bcl6	0.0302201	-0.00474779	0.356455	0.391423	0.464439	0.159532	0.785493	-0.0279864	-0.0726582	-0.0403923	0.0443275	0.218301	-0.119786	-0.126188	0.421748	-0.0830835	0.306544	-0.145444	0.329948
12054	Bcl7b	-0.0748376	-0.0130286	0.05465	-0.0071589	0.275713	0.17654	0.196982	0.271177	0.0684725	0.0703024	0.0735418	0.0272144	0.121188	0.0453191	0.321187	0.115776	0.218189	0.15142	0.171198
12055	Bcl7c	0.0298877	-0.137397	-0.135311	0.0319737	-0.0191943	-0.048634	0.0366577	-0.00862121	0.00836505	0.0335834	0.0770684	0.036503	0.0691819	0.0963457	-0.0192568	0.0335209	0.106446	-0.0194115	0.0585463
12064	Bdnf	-0.249434	-0.0222587	1.25122	1.02405	0.175335	0.341529	0.343367	0.221062	0.169566	-0.0126701	0.0412644	0.264723	-0.0923044	0.0595175	0.87981	0.691804	0.579545	0.801165	0.566443
12068	Bet1	-0.160223	0.144952	0.296824	-0.00835153	-0.190466	-0.249196	0.000891138	-0.147135	-0.310948	-0.0610525	-0.0932272	0.106245	-0.0784266	-0.189159	-0.224059	-0.0946458	-0.0680905	-0.118705	-0.155351
12069	Bex2	-0.227737	-0.195707	0.0828316	0.0508016	0.127289	0.0931474	0.286184	-0.149831	-0.255494	0.140325	0.168116	0.252525	-0.195518	-0.209248	-0.0607469	-0.0477107	0.0142218	-0.0944062	-0.106435
12070	Ngfrap1	-0.061725	-0.10904	-0.196163	-0.148848	-0.039647	-0.00121511	-0.0392511	0.0471392	-0.0435926	0.0374133	-0.0477497	0.0339702	0.00397394	0.0877113	-0.0508056	0.0262547	-0.0973402	0.0224157	-0.0939709
12091	Glb1	-0.107596	0.0501404	0.0605175	-0.0972188	-0.0605694	0.122491	-0.0536983	-0.0439744	-0.0325954	-0.0324569	0.0438257	-0.0695667	-0.0433589	-0.034808	-0.000354739	0.0277578	-0.0790198	-0.0162231	0.000260823
12095	Bglap-rs1	0.96644	-0.156036	-0.0298617	1.09261	0.104592	0.19906	0.0274058	-0.127369	0.0707065	-0.103608	0.115977	-0.167365	0.0193273	0.0923766	-0.0376239	-0.245824	-0.120707	-0.232395	0.109073
12111	Bgn	1.21807	-0.341819	-0.455629	1.10426	0.333629	0.293148	0.208669	0.162265	0.204339	0.146875	0.248472	0.0693969	0.0550394	0.33623	0.0479455	-0.138809	0.00327005	-0.0913267	-0.0592797
12121	Bicd1	-0.200708	0.0954483	1.27414	0.977987	0.0741354	0.120156	0.088489	-0.333749	-0.041298	-0.106525	-0.189565	0.0253669	-0.381037	-0.058416	0.772325	0.591665	0.462604	0.709203	0.725038
12122	Bid	0.162687	0.26365	-0.0475085	-0.148472	0.279588	0.211254	-0.0949356	-0.0651735	0.178647	0.315888	0.324227	-0.0624866	-0.0671801	0.136084	-0.191216	-0.154916	-0.0782434	-0.158767	-0.193223
12124	Bik	0.220591	0.509261	-1.46867	-1.75734	-0.288347	0.00100022	-0.273243	-0.400351	-0.182764	-0.0881477	0.266559	-0.182782	-0.264174	0.0140785	-0.511984	-0.311785	-0.246426	-0.421523	-0.375807
12140	Fabp7	-0.190713	0.113802	0.766052	0.461537	-0.217323	-0.224839	0.00902303	-0.0003421	-0.567051	-0.115727	-0.18731	-0.0744946	-0.185979	-0.216428	0.25742	0.359015	0.294949	0.173902	0.0717829
12142	Prdm1	0.346913	-0.929366	0.665108	1.94139	-0.128162	0.203102	-0.0369867	-0.201614	-0.274513	-0.0470967	0.268436	0.207187	0.156001	0.42253	-0.0409769	0.040088	0.0243573	0.203197	0.316638
12144	Blm	0.0445378	-0.0515099	-0.0605139	0.0355338	0.233539	-0.0744434	0.253719	0.233237	0.221468	-0.0152222	-0.0107018	0.155646	0.0794507	0.0161924	0.0553174	-0.193443	0.119059	-0.0427554	-0.098469
12151	Bmi1	-0.0352206	-0.0408464	0.105412	0.111038	-0.0421225	0.173403	0.420633	0.0594143	0.0855284	-0.478126	-0.0867679	0.165858	-0.0648423	-0.0212751	0.140439	-0.295565	-0.119733	-0.114336	0.016182
12153	Bmp1	0.0289055	-0.0119705	-0.341715	-0.300839	0.0378683	-0.0390284	-0.120076	-0.247637	0.010827	0.0107968	-0.0639006	-0.0584418	-0.224088	-0.0424715	-0.0645662	-0.0916376	-0.0894385	-0.00293213	-0.0410171
12156	Bmp2	1.19304	0.494322	1.23402	1.93273	0.0402201	0.678152	-0.0315953	0.587886	0.253239	-0.202269	0.127758	-0.433152	0.079555	0.166934	1.38921	1.14672	0.838819	0.987656	0.880882
12159	Bmp4	-0.454559	-0.23966	-0.680174	-0.895073	-0.483222	-0.0385381	-0.0607952	-0.718194	-0.373666	-0.377108	0.159187	-0.239544	-0.875079	0.232748	-0.136508	-0.0303944	0.0612174	-0.315257	-0.293393
12163	Bmp8a	0.203601	0.0579823	-0.346539	-0.200921	0.0469782	0.233423	0.0537597	0.0651564	-0.006927	-0.245277	0.343825	-0.0167008	-0.034959	-0.0125222	-0.0029782	-0.295233	0.107424	-0.0734387	-0.103094
12164	Bmp8b	0.00680482	0.476308	-0.629387	-1.09889	0.0654032	0.127162	-0.119704	0.477504	0.110537	0.217198	0.525059	0.127493	0.608903	0.122281	-0.334435	-0.18264	0.0634615	-0.0872383	-0.203036
12166	Bmpr1a	-0.030311	-0.0911126	0.452773	0.513575	0.11644	0.292271	0.446654	0.258188	0.0729658	-0.0657932	-0.137006	0.110393	-0.2059	0.0489917	0.598758	0.416525	0.169482	0.262497	0.13467
12167	Bmpr1b	0.289236	0.205271	1.26613	1.3501	-0.0776144	0.29812	-0.0357333	-0.0664183	-0.117686	-0.191558	-0.00858302	-0.149605	-0.264266	-0.0271461	0.878064	0.764121	0.571361	0.764192	0.680216
12168	Bmpr2	0.286379	0.127441	0.543642	0.70258	0.3589	0.244885	0.210423	0.30288	0.048846	0.139948	0.0761678	0.00620727	0.238755	0.0393211	0.234487	0.0155356	0.0657696	0.030271	0.170362
12175	Bnip2	0.00114081	-0.0500502	-0.0524229	-0.00123182	-0.0120581	0.0725131	-0.00817483	0.18833	0.113597	0.00941933	-0.0105951	-0.00735387	0.0615378	0.00530824	0.0409942	0.0624717	-0.042114	0.0418152	-0.0857979
12176	Bnip3	0.00363702	-0.0145083	0.249823	0.267968	0.291024	-0.0444819	0.101159	0.231943	-0.087226	0.219698	-0.201826	0.272162	0.138341	0.162307	0.0539749	-0.0173508	-0.103369	0.224978	-0.0396279
12177	Bnip3l	-0.04748	-0.0373515	0.115501	0.105373	0.0061179	-0.0701285	-0.173726	0.126682	0.00716375	-0.0688033	-0.0281742	-0.0955698	-0.100532	-0.111835	0.0696863	-0.00523485	0.111641	0.147843	-0.157527
12180	Smyd1	0.125036	0.240173	-0.0580451	-0.173181	0.0233764	-0.130435	0.0884902	-0.17095	0.222102	0.065876	0.38347	0.119355	-0.084952	0.519874	-0.436972	-0.394473	0.0769324	-0.406107	-0.350974
12181	Bop1	-0.00955812	-0.0622491	-0.0109164	0.0417745	-0.271043	0.0201855	-0.110523	-0.110929	0.0179	-0.173056	0.0185307	-0.184149	-0.0580636	-0.0796578	-0.014213	0.0837746	-0.0158678	-0.0878396	0.0386526
12183	Bpgm	-0.0138329	0.0794654	0.395423	0.302125	-0.212283	-0.321831	-0.308582	-0.263407	-0.271056	-0.00457888	-0.159621	-0.0704452	-0.10328	-0.173723	-0.185375	0.0223299	-0.0231648	0.0527619	-0.0252472
12190	Brca2	-0.00235446	-0.0379534	-0.1221	-0.0865012	0.0731706	0.0554366	-0.131399	-0.0347879	0.150744	0.00714646	0.18498	0.105817	0.0733413	0.318898	-0.26514	-0.331165	-0.135597	-0.0279244	-0.157011
12192	Zfp36l1	-0.0995563	-0.197138	-0.569212	-0.47163	-0.0451862	0.249105	0.358639	0.204297	-0.152573	0.145403	0.240637	0.265116	0.156069	0.179199	-0.0734671	0.117122	-0.0819349	-0.166989	-0.121695
12211	Birc6	0.146978	-0.128579	-0.17069	0.104867	0.0608417	0.0314278	0.0612413	0.00207164	-0.00952308	0.00251829	-0.0675684	-0.00361616	-0.0588565	-0.0165808	0.041685	-0.0166384	-0.0573112	-0.0231725	-0.0192432
12212	Chic1	-0.0755603	0.000685005	-0.303045	-0.37929	-0.177945	-0.0658378	-0.244773	-0.241379	-0.275142	-0.122111	-0.0591655	-0.11906	-0.115865	-0.1813	-0.227388	-0.171554	-0.220716	-0.101676	-0.101874
12215	Bsg	-0.0831564	0.147584	0.118263	-0.112477	-0.13543	0.0398945	0.0294931	0.144576	-0.0188338	0.0590825	0.0228133	0.202366	0.0682887	0.0752577	-0.108273	0.0862399	-0.125354	0.0646002	-0.18456
12223	Btc	-0.279838	-0.175706	1.02417	0.920035	0.721927	0.32067	1.10955	0.533272	0.0721336	0.186311	0.123303	0.244266	0.0247071	0.0155193	1.22144	0.685822	1.02407	0.356152	0.712873
12224	Klf5	-0.299952	-0.312039	-1.41758	-1.40549	-0.203645	-0.287178	-0.44612	-0.623843	0.197041	-0.156516	0.0316921	-0.102159	-0.302194	0.0224431	-0.532472	-0.485343	-0.213602	-0.188511	-0.210824
12226	Btg1	-0.283573	-0.107995	0.67195	0.496372	0.0343044	0.0515062	0.154713	0.0641951	-0.027157	-0.0178695	-0.0584707	0.0327573	-0.0635468	-0.0101183	0.276263	0.224089	0.166286	0.154308	0.148521
12227	Btg2	-0.12986	-0.120694	-0.515276	-0.524443	-0.107572	-0.385053	-0.502949	-0.217881	0.0878934	0.0159115	-0.193077	-0.221099	-0.156654	0.0887878	-0.162069	-0.0385851	0.0299072	0.119781	-0.100842
12228	Btg3	-0.199817	0.0598735	0.116941	-0.142749	0.0630578	0.051773	-0.0166101	0.277046	0.0543746	0.0108578	0.0183545	-0.0100577	0.207266	0.0253145	0.0700383	0.0178382	0.0366197	0.0765906	0.000258502
12234	Btrc	-0.0569404	-0.229406	-0.111659	0.0608068	0.0885672	-0.0715359	0.0373608	0.0940899	-0.0196815	0.00475336	-0.0632907	0.0169591	0.0938258	-0.0317473	-0.0491771	-0.132991	-0.040932	-0.0695789	-0.0494413
12235	Bub1	-0.0837858	-0.0126633	-0.0260479	-0.0971705	0.11293	-0.137092	0.0860373	-0.0144325	-0.133058	-0.0516401	-0.0458943	0.0705141	-0.0610495	0.00276596	-0.110355	-0.274925	-0.0191573	-0.125878	-0.156972
12236	Bub1b	-0.215114	-0.0547609	0.0302784	-0.130074	0.180167	0.0708987	0.343143	0.35277	0.302265	-0.10108	-0.0335457	0.0499831	0.081443	0.0960613	0.112318	-0.168929	0.00787352	-0.180842	-0.15901
12237	Bub3	0.0478678	-0.0160966	0.00227374	0.0662382	-0.134526	-0.101434	-0.171394	-0.0463862	-0.10753	0.0168401	0.0205205	-0.0539187	-0.0284804	0.0481715	-0.195897	-0.0445313	-0.073943	-0.0784217	-0.177991
12238	Commd3	-0.00537344	0.0899573	0.0090177	-0.086313	0.191897	0.0831315	0.155156	0.173935	0.0534507	0.102087	-0.0568018	0.069305	0.0239334	-0.0595639	0.0782367	-0.0115733	-0.0616966	-0.00761477	-0.0717649
12257	Tspo	0.017665	-0.0805439	-0.387278	-0.289069	-0.214478	-0.117738	-0.119778	-0.132184	-0.102611	-0.0134837	0.0214639	-0.0399605	-0.0337904	-0.0418428	-0.187468	0.0135258	-0.048266	-0.10765	-0.0890739
12258	Serping1	-0.0695736	0.0285747	-0.452983	-0.551131	0.118037	0.165877	0.1022	0.0195924	-0.01222	0.226237	0.118282	0.084686	-0.0260538	0.17402	0.057945	0.166144	0.0103498	0.0404308	0.0122988
12261	C1qbp	-0.0138843	-0.033616	0.0725495	0.0922812	0.0112976	-0.0548229	-0.0253953	-0.055132	0.0119648	-0.0468939	0.0252796	0.0468701	0.0763816	0.0528315	-0.0410531	-0.0992446	0.0390494	0.0312123	0.0904604
12263	C2	-0.154774	-0.161536	-0.310125	-0.303362	-0.144412	-0.126073	-0.336848	-0.182454	0.038915	-0.0707373	-0.0540911	-0.250293	-0.075162	0.00165552	-0.161488	-0.0878133	-0.0895053	-0.0749329	-0.0541958
12282	Hyou1	0.0516631	0.313497	0.256728	-0.00510662	-0.126859	-0.146333	-0.163479	0.0991521	-0.119772	-0.126831	-0.0965566	-0.132505	0.0112396	-0.161538	0.00135912	0.00138745	0.0511359	0.0323336	-0.0865534
12283	Cab39	0.00239239	-0.0856752	-0.179962	-0.0918939	0.233337	0.165517	0.102843	0.349186	0.313443	0.179692	0.153928	0.0455358	0.3085	0.177198	0.0730187	0.019373	0.0614298	0.0157119	0.0323331
12286	Cacna1a	1.51143	1.81191	-0.157835	-0.45832	0.204447	0.164605	0.143376	-0.0321873	0.198986	-0.0492286	0.194502	-0.0135711	-0.0532595	0.104552	0.207331	-0.0463444	0.237228	0.0503837	0.186259
12293	Cacna2d1	0.0468914	0.0162235	0.503782	0.53445	0.0428896	0.251033	-0.196153	-0.185769	-0.209087	-0.0706116	-0.107708	-0.117107	-0.184171	-0.112283	0.265595	0.152094	-0.0931465	0.344641	0.267193
12295	Cacnb1	0.0496938	-0.317022	-0.192908	0.173807	0.0525724	0.100892	0.263086	0.248567	0.281606	0.0410138	0.0374898	-0.0407104	0.165682	0.246771	0.0501313	0.0385727	-0.0132713	-0.253665	-0.0327536
12297	Cacnb3	-0.0632838	-0.14695	-0.254364	-0.170698	-0.268199	-0.0400598	-0.300009	-0.161246	0.0133868	0.0216945	0.0373495	-0.13922	0.00220611	0.042996	-0.172764	0.117129	-0.0953551	-0.0119758	-0.00931252
12301	Cacybp	-0.235475	0.113211	0.276127	-0.0725586	0.133743	0.0982001	0.298376	0.159	-0.0694723	-0.0453157	-0.00309083	0.155354	0.0366715	-0.0942738	0.125266	-0.0537925	0.0239752	-0.0177553	0.0029375
12305	Ddr1	0.0583435	-0.0828533	-0.274664	-0.133467	-0.152555	-0.0683697	-0.208689	-0.247446	-0.037858	-0.0750791	-0.109818	-0.0840178	-0.0795857	-0.0413488	-0.0873816	-0.00990543	-0.12883	0.0372895	0.0804786
12306	Anxa2	0.00705201	-0.0403461	-0.338255	-0.290857	-0.0851919	0.0850361	-0.190547	0.0407099	0.0835674	-0.0184892	0.103749	-0.0688769	0.0396529	0.0260341	-0.0882316	-0.0215289	-0.0695183	0.0334381	-0.0892885
12313	Calm1	0.0790569	-0.0144481	-0.221307	-0.127802	0.0964992	-0.178891	-0.0642436	-0.311535	-0.231211	-0.0305047	-0.0798362	0.0771427	-0.206337	-0.125683	-0.268585	-0.395589	-0.169531	-0.127199	-0.163387
12314	Calm2	-0.0875748	0.0322137	-0.0816358	-0.201424	-0.0564098	-0.0712369	-0.107856	0.0182443	-0.107129	0.00211548	0.00647508	-0.0111621	0.0186836	0.0197541	-0.190002	-0.131477	-0.11229	-0.0933082	-0.189563
12315	Calm3	-0.0406602	-0.0972733	-0.232965	-0.176352	-0.0705444	-0.0213209	-0.040362	0.0297418	-0.171359	-0.0591296	-0.124372	-0.0963442	-0.0196505	0.0923135	-0.00789128	0.00352353	-0.110943	-0.0638735	-0.0572836
12316	Aspm	-0.160978	-0.0221023	0.102822	-0.0360534	0.038372	-0.0131672	0.195275	0.137778	0.0619228	-0.0918014	-0.0428276	-0.0848642	0.00681422	-0.0133109	0.151694	0.021521	0.122034	-0.128444	0.0207307
12317	Calr	0.0943537	-0.0466294	-0.162699	-0.0217158	-0.0321821	-0.0809073	-0.133545	0.0996905	-0.114105	-0.0370955	0.0247848	-0.0352081	0.114683	0.0167665	-0.16279	-0.167704	-0.0570984	-0.0644531	-0.147798
12321	Calu	-0.0274361	0.0336658	0.0917065	0.0306047	-0.0808133	0.101739	-0.167216	0.0401406	-0.154195	0.0120552	0.0878069	-0.00261654	0.0668524	-0.00160775	-0.184297	-0.0914288	-0.198229	-0.0196983	-0.157586
12325	Camk2g	0.202603	-0.0337458	0.0249349	0.261283	-0.000471567	0.0433625	-0.180475	0.00314886	-0.0947046	-0.00635164	-0.00395441	-0.153543	-0.0983848	-0.0696346	0.0736029	0.0677229	0.0262861	0.100534	-0.0279307
12328	Caml	-0.0181956	0.0538602	0.0900209	0.017965	-0.0645619	0.150354	0.146795	0.32553	0.0538186	0.0788974	0.00492318	-0.0182734	0.110931	0.01106	0.0498704	0.19333	-0.0955604	-0.115198	-0.164728
12330	Canx	0.020838	-0.0156003	-0.169916	-0.133478	0.055185	0.0493519	-0.00784729	0.143831	-0.0934699	-0.0355763	0.00293551	0.0288787	-0.0114541	-0.0891994	0.0131249	-0.0776364	-0.0332915	0.0498509	-0.14216
12331	Cap1	-0.105288	0.0529886	0.0446269	-0.11365	-0.0312959	0.0740845	-0.0552128	0.0218267	-0.0282554	0.0158683	-0.0062845	-0.0541923	-0.0695883	-0.0271923	-0.0164611	0.0307032	-0.0968301	-0.0154406	-0.107876
12332	Capg	0.0353838	-0.150669	-0.00507902	0.180973	-0.500043	-0.312484	-0.556667	-0.444952	0.0927202	-0.231294	-0.0340116	-0.340844	-0.342452	0.0306782	-0.16452	0.104229	0.113952	0.0513032	-0.0620206
12333	Capn1	-0.127271	0.173039	0.00944014	-0.29087	-0.105717	-0.00899962	-0.0490842	0.0232947	-0.00882105	0.0261187	0.0324992	0.00130846	0.0730003	-0.0490519	-0.101508	0.0303286	-0.0600087	-0.0511149	-0.051802
12334	Capn2	-0.063138	0.0522413	-0.180349	-0.295728	0.0729639	0.107037	-0.0608286	-0.122091	0.00203437	0.00139736	0.117025	-0.0125288	-0.0930505	0.0222988	-0.0597923	-0.131359	-0.0498047	-0.0114925	-0.0307519
12336	Capns1	0.0254851	-0.0708188	-0.00623245	0.0900715	-0.14908	-0.0577579	-0.0678771	0.026923	0.0126169	-0.068456	-0.138887	-0.0609272	-0.0743194	-0.0727988	-0.00646147	0.0741624	-0.0875908	0.000488446	-0.107704
12337	Capn5	0.214665	0.102713	-0.367468	-0.255516	-0.0351967	0.0413768	-0.291616	-0.0379116	-0.219144	0.135172	0.13745	-0.0978962	0.282487	-0.0255397	-0.367453	-0.197084	-0.27138	-0.173734	-0.0470547
12339	Capn7	-0.130726	0.133834	0.369844	0.105284	0.0704366	-0.137632	-0.122223	0.0497865	-0.187215	0.0435955	-0.0479408	-0.0172408	0.00561945	-0.0528635	-0.060757	-0.0875981	0.0289345	0.0442253	-0.104924
12340	Capza1	-0.0840033	-0.0403094	-0.253421	-0.297115	0.0589744	0.108996	-0.0876855	0.0894103	-0.087229	-0.0310361	0.0427571	-0.0380234	0.000762629	-0.0086594	-0.0414088	-0.131419	-0.107648	0.0082534	-0.130056
12343	Capza2	-0.136758	0.0604887	0.0219433	-0.175303	0.0895584	0.105773	0.0551042	0.0230442	0.0502556	-0.0457252	-0.00641297	0.0125517	-0.0320901	0.0292375	-0.0168122	-0.152096	-0.128998	-0.0593648	-0.0719465
12345	Capzb	-0.0539502	0.00767239	0.0951373	0.0335147	-0.056685	-0.0193279	-0.0243892	0.00781053	-0.106232	0.00342872	-0.0073158	-0.00994806	-0.0148489	0.00562994	-0.0867102	-0.0265964	-0.0746981	-0.0722691	-0.10937
12348	Car11	-0.0885647	-0.305869	-0.105231	0.112074	0.0916879	-0.225923	0.271182	0.178973	-0.21966	0.350195	-0.0687283	0.301628	0.131699	0.168502	-0.129577	0.12893	0.0276168	-0.0991313	-0.176852
12354	Car7	0.318747	0.166608	-0.0102794	0.141859	0.0313044	0.31323	0.0818443	0.00853915	0.220223	-0.149645	0.269379	0.113571	-0.0120525	0.434348	-0.252265	-0.433215	-0.296116	-0.220539	-0.272857
12355	Nr1i3	-0.4081	-0.0470039	0.704702	0.343606	-0.135072	0.0875009	-0.239555	-0.0930701	-0.141185	-0.0931189	0.128403	-0.122917	-0.066323	0.0264551	-0.122267	-0.0803137	-0.0813646	-0.00562965	-0.0955201
12359	Cat	-0.147735	-0.113161	-0.164251	-0.198825	0.111282	0.206056	0.226588	0.292919	0.233798	0.0245977	0.120399	0.14497	0.0715775	0.0337422	0.219629	0.132944	0.133972	0.138011	-0.00171279
12361	Cask	-0.0720113	-0.064618	0.335708	0.328315	0.182549	0.0694379	0.160629	0.0220895	0.123396	-0.0162903	0.00125515	-0.125228	-0.292301	0.00835474	0.527016	0.328176	0.458833	0.241158	0.212625
12363	Casp4	0.0623683	0.0195474	-0.194825	-0.152004	-0.292817	-0.186198	0.0745327	-0.202646	-0.121236	0.0906755	0.274697	0.250136	-0.0864702	0.119188	-0.189498	0.193995	0.271397	-0.0138943	-0.0733222
12364	Casp12	-0.110515	0.0122082	-0.60279	-0.725513	-0.067956	-0.143077	0.275073	-0.129971	-0.0311508	0.0403188	-0.00935287	0.246222	0.0389951	0.170772	-0.247053	-0.138778	-0.113329	-0.275904	-0.0780866
12366	Casp2	-0.111005	0.100244	0.236954	0.0257052	0.115055	-0.0258406	0.0739558	-0.011917	0.151696	-0.0602065	-0.226081	-0.0129978	-0.073767	0.0755375	0.144867	-0.0303945	-0.0553731	0.0579133	0.0830169
12367	Casp3	-0.1989	0.24666	0.275925	-0.169635	-0.257517	-0.135733	-0.350835	-0.306059	-0.0815954	-0.0597563	-0.0181125	-0.154871	-0.104469	-0.171751	-0.200754	-0.00299347	-0.0831342	-0.00479047	0.000835482
12368	Casp6	-0.269677	0.107865	0.777493	0.399951	-0.136195	-0.0020938	0.231036	0.0400188	0.0375376	-0.116483	-0.127078	0.0486279	-0.0109797	-0.0997332	0.284358	0.30407	0.159374	0.10195	0.23336
12369	Casp7	-0.0218712	-0.0905876	-0.431223	-0.362507	-0.0489162	0.0356541	0.312708	0.00252798	0.177547	-0.0189459	0.0646665	0.171295	-0.198049	0.0365037	-0.00235997	0.0276104	0.0266525	-0.143773	-0.202937
12370	Casp8	-0.0654767	0.0761423	0.151356	0.00973691	-0.0628278	0.108483	0.0554489	0.0789488	0.11519	0.0391064	0.0856463	0.0525955	-0.00101664	0.0845965	-0.0845953	0.0173389	-0.107432	-0.0874487	-0.164561
12371	Casp9	0.0658108	0.0274839	-0.0280116	0.0103153	-0.208325	-0.030809	-0.292495	-0.332175	-0.0726424	-0.210481	-0.0555889	-0.216239	-0.205271	-0.152953	-0.118837	-0.120992	-0.143616	-0.0425806	0.00806764
12380	Cast	-0.223078	-0.0756679	-0.342822	-0.490233	0.024861	-0.0234724	0.0176539	0.00556115	0.0501777	-0.00658532	-0.0588319	0.00496179	-0.0546787	-0.0645182	-0.00546658	-0.0369129	-0.0408261	-0.0181587	-0.0657064
12385	Ctnna1	-0.0921263	-0.0112691	0.105302	0.0244449	-0.029673	-0.14782	-0.185476	-0.295102	-0.00963763	-0.0869241	-0.0893657	-0.095768	-0.157565	-0.104848	-0.0723841	-0.129635	-0.0139294	0.0173241	0.0651524
12386	Ctnna2	-0.271685	-0.157667	-0.128471	-0.242489	-0.0610081	-0.170638	-0.268102	0.214286	-0.376177	-0.118609	-0.315914	-0.0742964	0.0579766	-0.167368	-0.0910006	-0.148601	-0.236277	0.102805	-0.24731
12387	Ctnnb1	-0.00392194	0.00622323	0.019233	0.00908783	-0.0706964	-0.180638	-0.196457	-0.0556465	-0.0518751	-0.406393	-0.44097	-0.346969	-0.299116	-0.450201	0.251711	-0.0839854	-0.00862154	0.101199	0.00824105
12388	Ctnnd1	-0.146726	-0.230004	-0.307139	-0.223861	0.0719757	0.0619713	-0.0318939	-0.0134676	0.0926211	-0.0359371	-0.0324113	0.0813747	-0.000698994	0.0246	-0.016376	-0.124289	-0.110759	0.0968926	-0.00360744
12389	Cav1	-0.0448502	0.0971969	-0.40863	-0.550677	0.0673347	0.0761643	-0.29661	0.211065	0.0313187	0.0526461	0.0949892	-0.135098	0.0162911	-0.110584	-0.10844	-0.123129	-0.089615	0.0530718	-0.303214
12390	Cav2	-0.338682	0.0587531	0.0802228	-0.317212	-0.126879	-0.166141	-0.338369	-0.173275	-0.184206	-0.0591577	-0.177869	-0.19406	-0.0630936	0.0255713	-0.167588	-0.0998662	-0.179316	-0.0232781	-0.0574063
12393	Runx2	-0.482741	0.0088964	0.58103	0.0893927	0.112766	-0.034819	0.11869	0.127362	-0.108576	-0.0222487	-0.0678027	-0.0109529	0.0802017	-0.0159231	0.308316	0.173301	0.275332	0.178673	0.261156
12394	Runx1	0.0974403	0.014124	0.277242	0.360559	0.115908	0.084165	0.0695361	-0.0478526	-0.054466	0.0542858	-0.0643468	-0.0181206	-0.0523962	-0.0417607	0.410409	0.348786	0.261897	0.322752	0.405865
12396	Cbfa2t2	0.0741278	-0.0499449	0.0116989	0.135772	0.143794	0.103463	0.0441611	0.111805	0.142634	0.102553	0.112712	0.0106937	0.0887919	0.117712	0.0675406	0.026299	0.0767891	0.0340733	0.0445273
12398	Cbfa2t3	0.492451	0.189076	-0.600517	-0.297141	0.125046	0.079466	0.334668	0.123605	-0.0408781	0.0124311	-0.0343692	0.182153	0.172579	-0.0184178	-0.200225	-0.312839	-0.31406	-0.35274	-0.151251
12400	Cbfb	-0.123033	-0.0168261	-0.0550177	-0.161225	-0.103206	-0.235841	-0.0379121	-0.0410214	-0.181092	-0.0806908	-0.197043	0.0283201	-0.0300871	-0.138058	-0.127767	-0.105251	-0.0889685	-0.0615345	-0.116832
12401	Serpina6	-0.0127169	-0.346436	-0.67441	-0.340691	-0.233647	0.308858	-1.11186	1.17453	0.216073	-0.186321	-0.102269	-0.530456	1.31181	-0.0575054	-0.513366	-0.46604	-0.924494	0.0680338	-0.376079
12402	Cbl	-0.0767998	0.279287	-0.347088	-0.703175	0.583711	0.288928	0.0415488	0.128006	0.403213	0.316711	0.209904	-0.0629552	0.0815836	0.0586542	-0.0155095	-0.28251	-0.0945328	-0.120013	-0.061932
12406	Serpinh1	0.0296951	-0.100749	-0.454172	-0.323728	0.152375	0.127559	-0.00691997	0.0826871	-0.0375434	0.0630413	0.0319501	0.00552029	0.0217508	-0.0165553	-0.0929207	-0.182254	-0.18853	-0.0804804	-0.153857
12408	Cbr1	0.112332	-0.0962119	0.0240853	0.232629	-0.264455	-0.139436	-0.0251176	-0.121155	-0.131266	-0.355337	-0.413753	-0.358128	-0.324958	-0.359363	0.21517	0.124288	-0.0591471	-0.117841	0.0113672
12411	Cbs	2.09594	1.32509	0.565027	1.33588	-0.0832374	1.46232	-0.259005	-0.011892	0.0163421	-0.127104	0.682487	-0.366695	-0.553293	-0.0550124	0.858673	0.814807	0.0788441	0.750983	0.317272
12412	Cbx1	-0.063537	0.189395	0.139191	-0.113741	-0.106671	-0.0208912	0.0600465	-0.0156815	-0.0578633	0.0238812	-0.0372747	-0.000260751	-0.0620909	0.00955938	-0.0673534	0.0631985	-0.0837368	-0.127661	-0.113763
12416	Cbx2	-0.0450977	-0.103937	0.364868	0.423708	-0.217583	0.00655927	-0.113571	-0.147809	0.130223	-0.0167427	0.102913	-0.102861	-0.0566184	0.23959	0.0251434	0.225983	0.121497	0.0358532	0.116334
12417	Cbx3	-0.0443867	0.0739679	0.031202	-0.0871526	0.0505156	0.0127107	0.0584048	-0.00679553	-0.0345863	-0.0363109	0.0563402	0.084584	-0.112614	-0.014465	-6.32333e-05	-0.0868897	0.0435663	0.026116	-0.105882
12418	Cbx4	0.0526544	-0.0939636	0.0922486	0.238867	-0.0937636	0.198607	0.0583765	0.1368	-0.117608	-0.0100234	0.178867	0.0428996	0.318579	0.0412286	0.0302629	0.114003	0.0105232	0.014786	0.212042
12419	Cbx5	0.0346991	-0.0302472	-0.107332	-0.0423853	0.00960787	-0.185421	-0.166391	-0.0258437	-0.0490869	0.0893696	-0.0404926	-0.0327827	0.051221	0.0563573	-0.114624	-0.0348622	0.0303047	0.0189841	-0.0375593
12421	Rb1cc1	-0.0615071	-0.00430104	0.00707791	-0.0501282	0.286389	0.198877	0.250633	0.215723	0.0473898	0.101851	-0.00829577	0.134143	0.0324478	-0.0433591	0.182709	-0.00182941	-0.024464	0.0662184	-0.000566359
12428	Ccna2	-0.0735073	-0.0441942	0.132114	0.102801	0.160352	-0.129768	0.306903	0.0279143	-0.114778	-0.0431772	-0.102207	0.227008	-0.0728346	-0.0695852	0.0376447	-0.165884	0.0652064	-0.0422499	-0.0631041
12442	Ccnb2	-0.122804	-0.0895548	0.0494648	0.0162161	0.272289	0.243235	0.305773	0.414177	0.153015	0.132318	0.230067	0.0904402	0.147725	0.14235	0.165937	0.0259659	0.152769	-0.0493964	-0.100515
12443	Ccnd1	-0.124464	-0.381975	-1.70701	-1.4495	-0.668382	-0.159229	0.088875	0.219001	0.498168	-0.727195	0.171692	-0.13027	0.0679443	0.170208	-0.631961	-0.690773	-0.30104	-0.851106	-0.783017
12444	Ccnd2	-0.0719304	-0.0980573	-0.886334	-0.860207	-0.124753	-0.0584958	-0.173784	-0.0751862	0.106787	-0.176471	0.0123513	-0.129479	-0.0475799	0.052515	-0.170817	-0.222535	-0.0999698	-0.126512	-0.143211
12445	Ccnd3	-0.0342338	-0.0705476	-0.493214	-0.456901	-0.229268	-0.219282	-0.168146	-0.296802	-0.204572	4.06832e-06	-0.0226144	-0.0201117	-0.0976033	-0.0888945	-0.33297	-0.103698	-0.136302	-0.184935	-0.133771
12447	Ccne1	0.011026	0.0419516	0.295166	0.264241	0.117301	-0.347405	0.0426991	0.159935	-0.0993996	0.0362303	-0.178349	-0.0286648	-0.0104656	-0.112282	0.10166	0.02059	0.270717	0.0302964	-0.0687408
12449	Ccnf	-0.07455	-0.054809	0.182139	0.162398	-0.207722	-0.375475	0.108914	-0.129688	0.0377487	-0.132634	-0.0702291	0.0327753	0.0171679	-0.0320316	0.00279749	0.0778861	0.308044	-0.0733408	0.149653
12450	Ccng1	0.0439998	0.053648	0.251676	0.242028	0.219048	-0.0213132	-0.0117482	0.163838	0.101749	0.00348681	-0.153846	-0.0667652	-0.00336816	-0.0903288	0.275204	0.0596428	0.142671	0.220187	0.107998
12452	Ccng2	-0.0364228	-0.106658	0.284019	0.354255	-0.0506929	0.155181	0.0284782	0.117424	0.155988	-0.480838	0.166919	-0.105241	0.00308507	0.0992688	0.0986935	-0.331451	0.110432	-0.0350253	-0.0156457
12453	Ccni	-0.0202206	-0.0203119	0.0630075	0.0630988	0.243525	0.179283	0.251521	0.253015	0.139193	0.068941	-0.0443838	0.0971236	0.0563019	0.0275067	0.18487	0.0102865	-0.0387965	0.0304725	-0.0118434
12454	Ccnk	0.0978657	-0.087582	-0.112612	0.0728362	-0.034014	-0.24774	-0.267616	-0.507946	-0.236047	-0.124285	-0.0923722	-0.130217	-0.219669	-0.327504	-0.112233	-0.202504	0.0431344	0.0251658	0.176043
12455	Ccnt1	0.144832	-0.131279	-0.154257	0.121855	0.0189217	0.0181386	-0.105989	-0.130062	-0.01477	-0.0212114	0.051997	0.0336816	0.000909843	0.0264548	-0.0382155	-0.0783486	-0.00435708	0.101455	0.0927567
12457	Ccrn4l	-0.0444918	-0.0733199	0.127415	0.156243	0.185364	0.0116837	0.164839	0.0637989	0.0207823	-0.0202809	-0.0115236	0.142265	0.180816	0.0222384	-0.0571612	-0.262807	-0.0803686	-0.0797355	0.0598561
12460	Ccs	0.11054	-0.100817	-0.0342883	0.177069	-0.557747	-0.632518	-0.67168	-0.62256	-0.264886	-0.0650705	-0.155118	-0.277729	-0.219668	-0.243735	-0.399731	0.0929456	0.0776688	-0.00578058	0.0031609
12461	Cct2	-0.039823	-0.00681687	0.163645	0.130639	-0.087307	-0.0958493	-0.147915	0.0442325	0.0101552	-0.0247587	-0.0142542	-0.0430106	0.00772243	0.0162306	-0.0732513	-0.010703	0.00834388	0.031653	-0.109761
12462	Cct3	-0.0811967	0.0686227	0.106661	-0.0431588	-0.104832	-0.116429	-0.105583	0.0137507	-0.00879431	-0.0691652	-0.0346329	-0.0200079	0.0188702	-0.0517897	-0.0994506	-0.0637837	-0.0176546	-0.0138758	-0.0943311
12464	Cct4	-0.175322	0.186486	0.388929	0.0271204	0.0393101	0.0315477	0.229213	0.0730711	0.051962	-0.0996059	-0.125376	0.0566621	-0.0330128	-0.123929	0.125187	-0.0137287	-0.031736	-0.0473637	0.0191035
12465	Cct5	-0.0744818	-0.0092243	0.146814	0.0815566	-0.0428359	-0.062443	-0.0113918	0.0181545	-0.059277	-0.0684857	-0.0615585	-0.0206611	-0.0258533	-0.0951865	0.05398	0.0283302	0.0548645	0.0447107	0.00997215
12466	Cct6a	-0.277451	0.141046	0.637918	0.219421	-0.0593903	-0.0734521	-0.0698025	-0.0310544	-0.0787895	-0.0997869	-0.0689921	-0.0588432	-0.0506386	-0.0628805	0.00739553	-0.0330011	0.0118555	0.0183549	-0.0121887
12467	Cct6b	0.414545	0.403683	0.0691415	0.080003	-0.110357	0.167574	0.0082354	0.0334547	-0.136605	0.119734	0.187076	0.102134	-0.0438871	0.359015	-0.193545	0.036546	-0.174043	-0.0996461	-0.270886
12468	Cct7	0.00709069	-0.0647192	-0.0194901	0.0523198	-0.229105	-0.220204	-0.351058	-0.0919126	-0.0657368	-0.0394725	0.0344597	-0.1434	0.0253029	0.0772308	-0.23995	-0.0503178	0.0147139	-0.0322915	-0.122734
12469	Cct8	-0.155834	0.126033	0.2157	-0.0661667	-0.141203	-0.228049	-0.215625	-0.215665	-0.105438	-0.0856898	-0.126004	-0.0615853	-0.0926742	-0.117741	-0.177502	-0.12199	-0.0754583	-0.0234625	-0.0545112
12475	Cd14	0.0959629	0.0303416	-0.195573	-0.129951	-0.445162	-0.0858912	-0.170776	-0.399766	-0.145876	-0.342492	0.0115217	0.0760278	-0.241161	0.0158763	-0.124999	-0.0223295	-0.0275862	0.121805	0.0336053
12476	Cd151	0.0284172	0.00404166	0.0213	0.0456755	-0.12361	-0.168267	-0.242985	-0.0804992	-0.118342	-1.53631e-05	-0.0294276	-0.0783243	-0.0247746	-0.0546289	-0.162918	-0.0393232	-0.0240784	0.00174283	-0.107193
12479	Cd1d1	-0.119823	0.138655	0.132312	-0.126166	-0.33237	-0.0233684	-0.227052	-0.424512	-0.152356	-0.287089	0.110614	-0.175929	-0.33294	-0.0258475	-0.232202	-0.186921	-0.0982194	-0.181079	-0.14063
12480	Cd1d2	-0.211061	0.282876	0.254061	-0.239876	-0.499408	0.1816	-0.268664	-0.181173	0.342562	-0.0325726	0.221374	-0.155009	-0.0808252	0.293839	-0.273273	0.193563	-0.233499	-0.159618	-0.172925
12484	Cd24a	-0.335452	-0.142639	-0.210136	-0.40295	-0.114322	-0.166119	0.016439	0.0129659	0.72596	-0.107656	0.0560275	0.044884	-0.0566485	0.376985	-0.704641	-0.697975	-0.482494	-0.676196	-0.774255
12492	Scarb2	-0.0440405	0.0525966	0.0626356	-0.0340015	-0.199831	-0.0796501	-0.266916	-0.304698	-0.0195172	-0.0852669	0.025143	-0.149862	-0.231652	-0.142489	-0.078863	0.0357011	0.0259302	0.0381907	-0.00581647
12493	Cd37	0.122259	0.0369964	-0.0102687	0.0749939	-0.317711	-0.0260284	-0.316413	-0.213207	0.138923	-0.210784	0.171375	-0.235376	-0.11165	0.374519	-0.292687	-0.18576	-0.0952836	-0.21165	-0.191129
12497	Entpd6	0.0683228	0.123901	0.179597	0.124019	0.0102809	-0.0887666	-0.179418	-0.0748501	0.133687	-0.217222	-0.0390826	-0.116559	0.0779981	0.0938233	-0.0196284	-0.247131	0.0300555	0.0432313	0.13322
12499	Entpd5	-0.0429204	-0.112098	-0.408872	-0.339694	-0.18104	-0.192639	0.0192907	0.288623	0.0261412	-0.0798326	-0.125399	0.0647599	0.318495	-0.00322676	-0.166083	-0.0648747	-0.0988418	-0.120613	-0.13621
12501	Cd3e	0.454086	-0.183974	-0.396112	0.241948	-0.0370768	0.144841	0.246143	-0.323486	-0.169089	-0.109688	0.0109105	-0.138099	-0.185223	0.369943	-0.123054	-0.195665	-0.256984	-0.507296	0.0152102
12505	Cd44	-0.065261	0.0217633	-0.737136	-0.824161	0.0846678	-0.14406	0.117263	-0.038789	0.145583	0.0366576	0.0175887	0.225888	-0.154793	0.0433329	-0.264374	-0.312384	-0.102725	-0.155749	-0.380379
12509	Cd59a	-0.0405987	0.160599	0.223116	0.0219177	0.0809507	-0.164068	-0.0681133	-0.0496866	-0.144713	0.114218	-0.0664925	0.118577	0.0830416	-0.0723285	-0.137626	-0.104359	-0.0400506	0.0490644	-0.00489804
12511	Cd6	-0.287455	-0.45387	0.144491	0.310906	-0.231472	0.255609	-0.505331	0.131012	-0.224948	-0.306219	0.308115	-0.174629	0.148267	0.214969	-0.242954	-0.3177	-0.190448	0.0877476	-0.225699
12512	Cd63	-0.0664218	-0.0765314	-0.214904	-0.204795	-0.0547025	-0.109434	-0.151134	-0.19029	-0.101979	-0.0947866	-0.0208801	-0.0696286	-0.10902	-0.0271131	-0.112107	-0.152191	-0.0235526	-0.0306016	-0.0308367
12514	Cd68	0.0278147	-0.202049	-0.030705	0.199158	-0.036934	0.056081	0.00960751	-0.125239	-0.0556078	-0.0529322	0.252278	0.0419219	0.0378763	0.115564	-0.0561332	-0.0721314	0.140064	-0.0238188	0.106982
12516	Cd7	0.512188	-0.359669	-0.224286	0.647572	0.0797579	-0.286582	0.162761	-0.161355	-0.0828759	-0.0694859	-0.347868	0.26574	-0.369021	-0.0325633	0.0830131	-0.0662307	0.0217269	0.185992	-0.124653
12519	Cd80	-0.097046	0.0476093	-0.0597048	-0.20436	-0.162731	0.21123	0.0453845	0.0448691	-0.0613257	-0.127661	0.196078	-0.0400157	-0.0371354	0.331345	-0.303884	-0.268813	-0.319035	-0.389284	-0.385888
12520	Cd81	0.00102339	0.130708	-0.379561	-0.509246	0.0234209	-0.0380828	-0.116531	-0.0186917	-0.0677283	-0.0315625	-0.00378175	-0.0558458	-0.0325293	-0.0636894	-0.0758183	-0.130802	-0.0415173	-0.0151328	-0.0896559
12521	Cd82	-0.0806746	0.044992	-0.178329	-0.303995	-0.262572	-0.255016	-0.169706	-0.10012	-0.318273	-0.0692417	-0.154291	-0.0183017	-0.0878933	-0.154692	-0.275953	-0.0826223	-0.175228	-0.124548	-0.263726
12527	Cd9	-0.143514	-0.0307798	0.0289279	-0.0838058	-0.04908	-0.141516	-0.319088	-0.0362206	-0.127708	0.00359417	-0.0916364	-0.141142	-0.0887976	0.0329243	-0.149702	-0.0970275	-0.0998223	0.0282441	-0.202279
12530	Cdc25a	0.047525	-0.100431	0.114821	0.262778	0.117327	-0.1084	0.00263963	-0.0510297	0.0191122	0.0347494	0.0248274	-0.13204	0.0501803	-0.0491057	0.13795	0.0553726	0.271178	0.00327075	0.23916
12531	Cdc25b	-0.140149	-0.0269575	0.286818	0.173627	-0.317915	-0.456942	-0.0858677	-0.344243	-0.0203426	-0.222929	-0.268654	-0.0572052	-0.133305	-0.159999	-0.0956022	-0.000615477	0.0926853	-0.0669398	0.115335
12532	Cdc25c	-0.357523	0.0888498	0.453578	0.00720482	-0.257971	-0.342635	-0.377517	-0.205243	-0.168581	-0.0832006	-0.117431	-0.247914	-0.131829	-0.125386	-0.224619	-0.0498483	0.000585836	-0.0950154	-0.151205
12534	Cdc2a	-0.0048793	0.167596	0.295202	0.122727	-0.145967	-0.262385	-0.125951	-0.0831888	-0.101988	0.0275514	-0.0928162	-0.0117573	-0.0172526	-0.114718	-0.16408	0.0094383	0.00548922	-0.0498866	-0.0981436
12537	Cdc2l1	0.0654031	-0.0384679	-0.0306962	0.0731748	-0.0534492	-0.159645	-0.146289	-0.184288	-0.0306319	-0.066949	-0.014712	-0.044139	-0.0744471	-0.0525818	-0.0941361	-0.107636	0.050797	0.00801441	0.015705
12539	Cdc37	-0.0495347	-0.0161761	0.0920771	0.0587185	-0.248667	-0.115272	-0.061608	-0.0244063	-0.0630603	-0.073314	0.00666808	-0.0486606	0.0217774	-0.0154575	-0.0623213	0.113032	0.0596191	-0.0493738	-0.0161376
12540	Cdc42	0.095636	0.17959	-0.248749	-0.332703	0.0809327	-0.0120931	-0.0606567	0.074646	-0.00433568	0.0127785	0.0178031	0.0138553	0.0258562	-0.00723413	-0.0854652	-0.153619	-0.055569	-0.0109532	-0.134255
12544	Cdc45l	-0.0446025	0.16469	0.58673	0.377438	-0.641014	-0.63299	-0.447111	-0.406465	-0.260241	-0.2113	-0.132717	-0.0946525	-0.185241	-0.168269	-0.367129	0.0625854	0.133144	-0.014671	-0.145905
12545	Cdc7	-0.0286707	0.326828	-0.225934	-0.581433	-0.133122	-0.194944	0.0257162	-0.239211	-0.0921318	-0.0920847	-0.00241274	0.0780776	0.0906993	0.0449223	-0.00870463	0.0323331	0.183827	0.0436567	0.321206
12549	Cdgap	0.0797549	0.154699	-0.247115	-0.32206	0.0813577	0.242206	0.536181	-0.0288219	0.258508	-0.0287734	0.194013	0.42894	-0.0150546	0.156969	0.0507492	-0.0593819	0.00255608	-0.0564919	0.0645165
12552	Cdh11	0.149231	0.205465	0.0873316	0.031097	-0.0143699	0.102413	-0.126021	-0.274938	-0.145913	-0.0728764	0.121388	-0.0271117	-0.219167	0.0398213	-0.182179	-0.240685	-0.163204	-0.0832691	-0.126408
12558	Cdh2	0.185344	0.0765091	-0.703033	-0.594197	-0.0304504	0.151707	0.144873	-0.0710295	0.14127	-0.107646	0.0601924	0.165478	-0.0813999	-0.00025406	-0.107042	-0.184238	-0.198556	-0.0864372	-0.117413
12560	Cdh3	-0.237068	-0.0271481	-1.59937	-1.80929	-0.128305	-0.00329393	-0.386028	-0.373796	-0.176826	0.10062	0.101564	-0.0266028	-0.378081	0.00175955	-0.55223	-0.323306	-0.447373	-0.192805	-0.556515
12566	Cdk2	-0.286392	0.111118	0.354429	-0.043081	0.0751298	0.275741	0.373985	0.324488	0.168602	-0.0706784	0.0608396	0.146562	0.117793	0.0810694	0.130223	-0.0155855	-0.0846789	-0.0972005	-0.076473
12567	Cdk4	-0.0442589	0.00817403	0.157821	0.105388	-0.156179	-0.188185	-0.264796	-0.151485	-0.0132692	-0.086336	-0.00960919	-0.135768	-0.0973686	0.000230836	-0.0993795	-0.0295369	0.0791959	0.0296483	-0.0452635
12568	Cdk5	-0.0805506	-0.127624	0.0530703	0.100143	-0.0158702	-0.247525	-0.167585	-0.14298	0.00542164	0.0472204	-0.143312	-0.109535	-0.120332	-0.168686	-0.0908839	-0.0277933	0.0133295	-0.0328338	-0.0682358
12569	Cdk5r1	0.805821	0.619165	1.37976	1.56641	0.122546	0.725654	-0.134056	-0.617949	0.00858564	-0.0985849	0.176246	-0.263016	-0.571857	0.117844	0.696173	0.475042	0.146765	0.567214	0.742265
12571	Cdk6	-0.448424	-0.219012	-0.392385	-0.621797	0.0497209	-0.0258515	0.0325067	-0.291365	-0.0532936	-0.103365	-0.00994407	-0.0376559	-0.195161	-0.014321	-0.0970248	-0.250111	-0.0811173	-0.167187	-0.000821001
12572	Cdk7	-0.270784	0.103295	0.348611	-0.0254681	0.252747	-0.103663	-0.230808	-0.0260154	-0.123261	0.192035	0.036569	-0.0101898	0.0658688	0.0687495	-0.147287	-0.207999	-0.00705516	0.0733319	-0.0554025
12575	Cdkn1a	0.153305	-0.186725	-0.084007	0.256023	-0.0834239	-0.203344	-0.062832	-0.157808	0.00734719	0.0840601	0.0113796	0.00674907	0.0322069	0.0739465	-0.0594466	0.108037	0.155277	0.0101345	0.130569
12576	Cdkn1b	-0.0342154	-0.179505	-0.149849	-0.00455966	-0.524223	-0.307271	-0.243938	-0.192058	-0.171389	-0.212326	-0.0699605	-0.128034	-0.168697	-0.159959	-0.25688	0.0550173	-0.0195698	-0.140976	-0.23352
12578	Cdkn2a	-0.131134	-0.366322	-0.911019	-0.675832	-0.506355	0.0835204	-0.034808	0.172856	-1.04901	-0.150433	0.364091	0.175187	0.151096	0.448873	-0.538599	-0.182677	-0.258029	-0.328604	-0.560359
12579	Cdkn2b	-0.240757	-0.22643	-1.02009	-1.03441	-0.378664	-0.172927	-0.523342	-0.533765	0.0249207	-0.26437	-0.177236	-0.219996	-0.359839	-0.0432182	-0.708488	-0.594194	-0.712797	-0.405141	-0.534562
12580	Cdkn2c	0.0216801	-0.0255189	0.136345	0.183544	-0.0555714	-0.0673209	0.27793	0.238025	0.0840934	-0.0807518	0.151667	0.148335	0.150713	0.108378	0.0341949	0.00901441	0.253183	-0.0954	-0.0531174
12581	Cdkn2d	-0.088427	-0.0748978	-0.137433	-0.150962	-0.379346	-0.430594	-0.286891	-0.102748	-0.312942	0.061002	-0.187459	-0.234926	0.0878086	-0.106557	-0.34073	0.0996183	-0.0975952	-0.288765	-0.150173
12583	Cdo1	0.850822	0.433183	2.06692	2.48456	0.132771	1.05495	0.962643	-0.174631	-0.0660105	-0.0872471	0.190941	0.0482111	-0.543209	0.198112	1.39363	1.17362	0.529626	0.479203	1.02506
12585	Cdr2	-0.0417074	0.124988	0.409363	0.242668	0.0503054	-0.14478	-0.147127	-0.574701	-0.278228	0.188244	0.0741063	-0.0912348	-0.429338	-0.0788402	-0.039547	0.0983914	0.17934	0.0163457	0.105816
12587	Mia1	0.126279	-0.0176764	-0.335106	-0.19115	-0.507365	-0.451241	-0.486778	-0.364424	-0.323675	0.0540635	-0.0890938	0.190218	0.20819	-0.0609	-0.527738	0.0336897	-0.165591	0.149258	0.0448755
12589	Ift81	-0.0830983	0.124059	0.103695	-0.103462	0.145452	0.0694103	-0.0231267	-0.0746972	0.0222554	0.132607	0.00826536	-0.0272654	-0.0836719	-0.00843592	-0.0167999	-0.0296448	-0.0779448	-0.0209386	-0.0257746
12593	Cdyl	-0.239103	0.178805	0.750366	0.332458	0.202844	0.205648	0.08488	0.196251	0.0638238	0.0724146	0.0781264	0.00288216	0.0536308	0.143006	0.259944	0.129514	0.132422	0.177946	0.117323
12606	Cebpa	0.479327	-0.0860278	0.171532	0.736887	0.314716	0.238478	0.630168	0.366254	-0.23159	0.0893083	0.0521326	0.304015	0.404016	0.0763378	0.265413	0.0400054	0.0790681	-0.0607396	0.303175
12607	Cebpz	0.0549113	-0.33478	0.140833	0.530524	-0.106187	-0.0408862	0.0377225	0.0348445	-0.0253942	-0.142668	-0.0596738	0.00191576	-0.00549395	-0.107185	0.064849	0.0283681	0.0460613	0.0290422	0.0245106
12611	Cebpg	0.0584918	0.110636	0.240375	0.188231	0.245274	-0.273578	0.0603199	-0.324111	-0.0879249	0.0408164	-0.2586	-0.0234032	-0.255503	-0.203647	0.0847907	-0.119666	0.0997692	0.00106759	0.153398
12614	Celsr1	0.680676	0.383823	-0.285325	0.0115278	0.208517	0.602378	-0.0167611	-0.097674	-0.145031	-0.0518406	0.313997	-0.245542	-0.16406	0.105346	0.216437	-0.043921	-0.0719447	-0.0123445	0.150051
12615	Cenpa	-0.16181	0.198479	0.441641	0.0813516	0.0335469	-0.128122	-0.116733	-0.154674	-0.17378	-0.0393671	-0.0347124	-0.0881939	-0.123662	-0.112475	-0.0558803	-0.128794	0.0375293	-0.0273416	-0.0248684
12616	Cenpb	0.164614	-0.0752448	0.0843456	0.324205	-0.170038	-0.0549185	-0.164431	-0.195256	-0.0200898	0.00394408	-0.0111189	-0.158602	-0.0434076	-0.00460028	-0.040877	0.133105	0.00292258	-0.0350484	0.110972
12617	Cenpc1	-0.0826167	0.126052	0.255773	0.0471042	0.0787055	0.0535475	0.14237	0.00101552	0.0259182	0.008784	0.00583388	0.154467	0.0158976	-0.0172548	-0.0033439	-0.0732654	-0.0510575	0.0087532	0.0115382
12626	Cetn3	-0.209404	0.201438	0.0929977	-0.317844	0.0924014	0.0131176	0.0528993	0.112756	0.0182017	0.0338362	-0.0289016	0.0887864	0.0132186	-0.0450978	-0.0286238	-0.0871889	-0.070643	0.00726331	-0.128161
12628	Cfh	0.740828	0.211476	1.79493	2.32429	0.211885	0.15076	0.618441	-0.287824	-0.171773	-0.221146	-0.301367	-0.453483	-0.767044	-0.176271	1.63975	1.20671	1.18762	0.567821	1.16053
12631	Cfl1	0.0796373	-0.057178	0.017295	0.15411	-0.0654277	-0.000739538	-0.12705	-0.0281727	-0.00118608	-0.0235934	0.0461248	-0.0172557	-0.0259573	0.0792397	-0.122887	-0.0810526	-0.0760225	-0.0130927	-0.120671
12632	Cfl2	-0.0556158	-0.016756	0.934178	0.895318	0.433828	0.0816365	0.183766	0.118177	-0.0277195	0.152541	0.0604947	0.108917	-0.0761099	0.187035	0.41904	0.137754	0.397899	0.344192	0.224754
12633	Cflar	-0.147971	0.0429296	0.119322	-0.0715791	0.356271	-0.142731	-0.071621	0.0975596	-0.0184204	0.168054	-0.141459	-0.144158	-0.00671166	-0.132692	0.161636	-0.0265808	0.162908	0.0890988	0.0573647
12642	Ch25h	-0.122155	0.562252	-0.291148	-0.975554	-0.0680657	0.0681187	-0.170318	-0.148571	0.139942	-0.322777	0.0744982	0.0759922	-0.0628311	0.258502	-0.327061	-0.581772	-0.320682	-0.0807509	-0.241321
12643	Chad	-0.156208	0.434126	0.23336	-0.356975	-0.29416	-0.31657	-0.269548	-0.181295	-0.101579	-0.18067	0.128775	-0.164034	0.14832	0.166665	-0.409588	-0.296098	0.035757	-0.304073	-0.079973
12648	Chd1	0.00382582	0.220257	0.0551562	-0.161275	-0.163472	-0.0636607	-0.0467562	-0.081115	-0.0493697	-0.0286096	-0.0955681	-0.0799182	-0.108714	-0.0502054	0.00174716	0.136609	-0.0301602	-0.0314149	-0.0258514
12651	Chkb	-0.055909	-0.0940327	-0.101627	-0.0635035	0.0251204	0.051147	-0.115008	-0.010474	-0.0507898	0.0307194	0.0631421	0.0051034	0.0665423	0.0966411	-0.0904188	-0.0848198	-0.0784236	0.0296925	-0.0134025
12660	Chka	-0.101835	0.00508596	-0.280105	-0.387026	-0.211835	-0.254712	-0.0451043	0.329434	0.0900254	-0.169371	-0.265492	0.0220323	0.464089	-0.00545059	-0.172594	-0.13013	-0.183375	-0.105457	-0.0379389
12662	Chm	0.127467	-0.0198689	-0.236479	-0.0891429	0.693529	0.336711	0.638501	0.46926	0.142816	0.348448	0.206713	0.310951	0.110774	0.0111355	0.181348	-0.163733	0.0513504	-0.146201	-0.177137
12663	Chml	-0.1265	-0.0251316	-0.0914641	-0.192833	0.188201	0.00110342	-0.0800391	-0.17766	-0.152358	0.226587	-0.0455421	0.0295235	-0.11237	-0.0501623	-0.0204071	0.0179787	-0.0670526	0.0891555	0.0448828
12667	Chrd	0.0457171	0.173903	0.270445	0.142258	0.00862295	-0.244559	-0.00917863	0.0864432	0.106743	-0.186367	-0.0206313	-0.0214781	0.00266071	0.13952	0.0432292	-0.151761	0.267157	0.0309297	-0.0405532
12671	Chrm3	-0.441444	-0.027277	0.621104	0.206937	0.0973846	0.24298	0.0665058	0.127444	0.0346492	-0.156752	0.288505	0.0874499	0.221482	0.233788	0.0618717	-0.192265	0.107397	0.0828159	0.15591
12675	Chuk	-0.014418	-0.0339946	0.0378978	0.0574744	0.0110764	0.00456073	0.0413663	-0.0148353	0.0499359	-0.0428418	-0.028094	0.0199988	-0.0479881	0.0289298	0.0325147	-0.0214035	-0.000140081	0.0111472	-0.000638096
12684	Cideb	0.319221	0.0316472	-0.214258	0.0733151	-0.522314	-0.402573	-0.434058	-0.483188	0.00396253	-0.154591	-0.168524	-0.259043	-0.205679	-0.0726449	-0.358879	0.00884386	-0.124829	-0.183864	-0.0813704
12695	Inadl	-0.0101701	-0.0626898	-0.0444852	0.00803452	0.199209	0.0721189	-0.15668	-0.176563	0.0889529	0.125237	0.0343858	-0.112348	-0.0320841	0.12306	0.00578705	-0.0681845	-0.0319461	0.0501196	0.150266
12696	Cirbp	0.150949	-0.0104413	0.48702	0.64841	-0.487871	-0.386486	-0.611888	-0.317164	-0.126592	-0.159452	-0.219308	-0.338672	-0.264055	-0.164802	-0.0983067	0.230112	0.0688719	0.17491	-0.0451983
12700	Cish	0.0399752	-0.122813	-0.628633	-0.465844	0.221221	-0.0215161	0.0629468	-0.0280429	0.287824	0.0303553	0.0546691	-0.0599781	-0.0498097	0.191502	0.0825279	-0.108338	0.158713	-0.040397	0.0607611
12702	Socs3	0.310829	0.258527	0.100637	0.15294	-0.608469	-0.214404	-0.378533	-0.874745	-0.434337	0.0615845	0.229054	-0.333223	-0.614012	-0.244627	-0.107201	0.562852	0.336257	-0.0618906	0.153532
12704	Cit	-0.306688	-0.160927	0.454828	0.309067	-0.133593	-0.137462	-0.0498955	-0.150358	0.205674	-0.11088	-0.177534	-0.228973	-0.142462	-0.0548669	0.41878	0.441493	0.378708	0.239703	0.426676
12705	Cited1	-0.555976	-0.35772	2.0244	1.82614	-0.085751	0.0841352	0.159488	0.143193	0.164343	-0.309583	-0.0510446	-0.215702	-0.1999	0.247843	0.388209	0.164377	0.253029	0.0130192	0.0451155
12709	Ckb	-0.118211	-0.210642	-0.458794	-0.366362	-0.364767	-0.354429	0.101579	0.258909	-0.300781	-0.247541	-0.201022	0.160166	0.213257	-0.0739814	-0.392499	-0.275273	-0.239093	-0.333912	-0.438152
12721	Coro1a	-0.592325	-0.519783	0.779639	0.707098	-0.459435	0.0628284	0.124098	-0.122004	-0.137395	-0.442522	0.123261	-0.0627438	-0.0871866	0.162609	-0.145834	-0.128921	-0.0854019	-0.332676	-0.111017
12722	Clca1	0.0805632	-0.075911	-0.142955	0.0135191	0.0350337	0.186267	-0.0174286	0.403725	0.238314	0.0441016	0.0493444	0.0283847	0.304638	0.163743	-0.146284	-0.137216	-0.283207	-0.100471	-0.24537
12724	Clcn2	-0.20268	-0.254056	0.257228	0.308605	0.33	0.0223558	0.313992	0.305336	0.39904	0.157199	-0.153779	0.123437	0.275159	0.117353	0.292129	0.119328	0.115993	0.101574	0.261952
12725	Clcn3	-0.0133713	-0.0414214	-0.277365	-0.249315	0.0327224	-0.0126917	-0.0181905	-0.0357348	-0.123913	0.0151978	-0.0970041	0.00427667	-0.108014	-0.0379816	-0.0865304	-0.104055	-0.170843	-0.0640632	-0.158809
12727	Clcn4-2	0.0500213	-0.0996413	-0.032748	0.116915	-0.179467	-0.237067	-0.255792	-0.248702	-0.166716	-0.0803389	-0.14631	-0.104919	-0.104045	-0.0995089	-0.145536	-0.0464082	-0.0547783	0.00533754	-0.000878733
12728	Clcn5	-0.255327	-0.0300689	-0.217933	-0.44319	-0.290252	-0.330787	-0.552468	-0.243167	-0.145552	-0.0991162	-0.0995918	-0.176782	-0.0804241	-0.0669213	-0.304537	-0.113401	-0.0733414	0.07115	-0.141794
12729	Clns1a	0.00509988	0.0327372	0.229141	0.201504	-0.120582	-0.109566	-0.255873	-0.0311144	-0.051431	0.0111024	0.00553976	-0.0674803	0.016705	0.0240236	-0.145468	-0.0137828	-0.0303623	0.0429252	-0.0976483
12747	Clk1	-0.0300244	0.149613	0.459807	0.280169	0.116785	0.0891152	0.00634847	-0.0529046	0.260288	-0.0484701	0.0250344	0.0975981	0.188767	0.207161	-0.0205905	-0.185845	-0.0846714	0.0706591	0.221081
12748	Clk2	-0.0291499	-0.0570941	0.0904538	0.118398	0.161946	0.0600245	0.129333	0.233755	0.114088	0.0265064	0.101476	0.122995	0.202465	0.138904	0.0327683	-0.102671	0.0742195	0.0264296	0.00147902
12750	Clk4	-0.189487	-0.0771856	-0.17711	-0.289412	0.107439	-0.0118981	0.0695656	0.14989	0.0975594	0.0772396	-0.093728	0.0354518	0.00128677	0.00710524	0.0780085	0.0478094	-0.00382138	0.0438948	-0.070595
12751	Tpp1	0.0172354	-0.212893	-0.390924	-0.160796	-0.0401069	0.524535	0.040088	0.121172	-0.0231128	0.0203033	0.206696	-0.0884585	-0.0172031	-0.107658	0.0474511	0.107861	-0.270387	-0.0810954	-0.0909242
12752	Cln3	-0.15395	-0.153632	0.452585	0.452267	-0.0316911	-0.0511972	-0.248662	-0.0824618	-0.081389	-0.0375961	-0.0706217	-0.152341	-0.0446029	-0.0386581	0.0853036	0.0793986	0.0658791	0.181625	0.123163
12753	Clock	-0.0103787	-0.158948	-0.469687	-0.321118	0.369252	0.112604	0.77534	0.304358	0.0908274	0.184276	0.0300502	0.404426	0.0896554	-0.0175438	0.108824	-0.0761518	0.0262701	-0.26209	-0.105878
12757	Clta	0.0232292	-0.00712244	0.106126	0.136477	0.161526	0.093488	0.128486	0.0981883	-0.0436536	0.0218282	0.0912575	0.0826774	0.0576544	-0.00821004	0.0776026	-0.0620948	0.0753721	0.0317939	0.0370687
12759	Clu	0.0463892	-0.203778	-0.292939	-0.0427719	-0.0129331	-0.023916	-0.0910832	-0.0979456	0.0241252	-0.0633233	-0.0778161	-0.100575	-0.0911	0.0106593	-0.0718855	-0.122276	-0.125786	-0.0813769	-0.0650399
12764	Cmas	-0.120606	0.105805	0.207533	-0.0188787	-0.0276058	-0.268584	-0.302925	-0.158981	-0.19827	-0.0645384	-0.111658	-0.0650673	-0.0707908	-0.109381	-0.15394	-0.190872	0.00298684	0.083918	-0.0657493
12777	Ccr10	0.413604	-0.190392	-0.519708	0.0842884	-0.25853	-0.0960251	-0.236035	-0.0981303	-0.0397007	0.00796893	0.198163	-0.0113159	0.286884	0.0547898	-0.221184	0.0453143	0.073004	0.00353431	0.163829
12778	Cxcr7	0.0625605	1.11417	3.42173	2.37013	-0.262033	0.178915	0.942465	-0.0536181	0.355505	-0.175216	0.182505	0.248238	-0.643838	0.18975	1.14862	1.23543	1.15221	0.45439	0.558398
12785	Cnbp	-0.159355	0.0608463	0.308676	0.0884751	-0.164246	-0.252378	-0.0856005	-0.070224	-0.119478	-0.0623901	-0.135712	0.0263779	0.0120799	-0.100825	-0.166701	-0.0648446	-0.0500345	-0.0547221	-0.0843967
12793	Cnih	0.0547591	0.000964216	0.0563437	0.110139	0.206588	0.0502812	0.0491984	0.243775	0.0061587	0.0952834	0.0809756	0.0857463	0.0869833	0.0492571	0.0529342	-0.0583704	0.0836286	0.0894821	-0.103857
12794	Cnih2	0.242677	-0.13233	-0.159331	0.215676	-0.0204409	0.00190283	-0.0659267	-0.0872536	0.126799	0.0295453	0.119054	0.0051863	0.036201	0.134723	-0.0503227	-0.00033642	0.0668289	0.0207903	0.073132
12795	Plk3	-0.0232127	-0.111541	-0.457882	-0.369554	0.0449268	0.107357	-0.0288962	0.119096	0.140914	0.115972	0.319989	0.192033	0.300323	0.154725	-0.0755667	-0.00452174	0.137066	0.145363	0.105661
12796	Camp	0.507828	-0.436926	-0.509864	0.43489	0.588393	0.210585	0.53862	0.158596	-0.467501	0.47491	0.568176	0.198731	0.274122	-0.128979	0.159486	0.0460038	0.517078	-0.180403	0.275012
12798	Cnn2	-0.0818624	-0.0154194	-0.105373	-0.171816	-0.0242601	0.254	0.145649	-0.0295445	0.244337	0.0206396	0.188086	0.115582	-0.0752645	0.137941	-0.0301835	0.0147161	-0.0960976	-0.0602508	-0.0759035
12799	Cnp	0.0348316	-0.0922222	-0.291838	-0.164785	-0.313732	0.0421128	0.0178862	-0.0930049	0.0244085	-0.153766	0.0367792	-0.0688473	-0.0395741	-0.102566	-0.10443	0.0555359	-0.109763	-0.191163	-0.0509988
12803	Cntf	-0.268031	-0.114202	-0.468337	-0.622166	0.0719273	-0.0764065	-0.142903	-0.193666	0.0165297	-0.039007	-0.127201	-0.132712	-0.175121	0.0378592	-0.13338	-0.244315	-0.184175	-0.123189	-0.114835
12807	Hps3	0.0375501	0.0429969	0.0436183	0.0381716	0.0458394	0.134044	-0.0406105	-0.195946	-0.00637108	-0.0370668	-0.00372067	-0.0186574	-0.0580641	-0.0735747	-0.00217976	-0.0850859	-0.139944	0.0197733	0.135702
12810	Coch	-0.343155	-0.174796	-0.0301208	-0.19848	-0.0641688	-0.0626723	-0.0282749	0.373061	-0.390696	-0.132256	-0.082411	0.017509	0.121585	-0.247284	0.0954628	0.0273752	0.0757241	0.141247	-0.156014
12812	Coil	0.0184676	0.0233421	0.15555	0.150676	0.594467	0.500812	0.475013	0.475785	0.171659	0.0900404	0.253472	0.130459	0.250365	0.129937	0.406472	-0.0979546	0.159133	0.0619187	0.181053
12813	Col10a1	0.89635	0.00455358	1.35255	2.24435	0.113027	0.226424	0.234367	-0.056801	0.0634623	-0.106709	0.263413	0.0928339	0.223563	0.337987	0.111086	-0.10865	0.148075	-0.0304471	0.391451
12814	Col11a1	-0.282254	0.0555811	0.133056	-0.204779	0.104891	0.329356	-0.119655	0.0407061	0.0679693	-0.00133449	0.0904162	-0.0981816	-0.067286	0.044516	-0.188268	-0.294494	-0.427208	-0.166794	-0.29626
12815	Col11a2	0.309716	0.032465	-0.139027	0.138223	-1.60601	-0.0633586	-0.0151316	-0.0753157	0.122826	-0.5215	0.0926839	0.00332784	-0.0700088	0.0599571	-0.0811035	1.0034	0.0749391	-0.062644	-0.0757965
12816	Col12a1	-0.284078	0.0446651	0.763772	0.43503	-0.0224059	-0.0926173	0.511932	-0.467835	-0.288564	-0.0895399	-0.277993	0.309864	-0.715643	-0.184568	0.577636	0.510502	0.39226	0.375567	0.329827
12821	Col17a1	-0.0520735	-0.363112	-2.35018	-2.03914	0.145879	0.0246611	-0.0204577	0.347763	0.0501987	-0.00636192	-0.139753	0.080941	0.371812	0.065038	-0.178862	-0.331103	-0.343276	-0.0774633	-0.154814
12825	Col3a1	-0.410082	-0.178865	-0.629093	-0.86031	-0.438816	-0.181399	-0.681085	-0.632389	-0.257307	-0.118338	-0.107435	-0.298889	-0.51495	-0.0212764	-0.55455	-0.234072	-0.480586	-0.172354	-0.437111
12826	Col4a1	-0.217524	-0.0815472	-0.314297	-0.450274	-0.0285171	-0.146164	-0.114982	-0.18027	-0.0741095	-0.0417617	-0.119731	-0.0361831	-0.0965067	-0.0801877	-0.105788	-0.119033	-0.0793547	-0.0269891	-0.0220248
12828	Col4a3	-0.287539	0.110571	0.428015	0.0299046	-1.71187	0.0994866	0.0566298	-0.555414	0.209651	-1.77786	0.100788	0.168581	-0.190747	0.357705	0.0262633	-0.0397272	0.0275652	0.138214	0.39093
12830	Col4a5	-0.20223	-0.068614	-0.906456	-1.04007	0.126653	-0.0245161	0.10308	-0.274795	-0.015815	-0.0231027	-0.00102391	0.0942221	-0.10488	0.00687774	-0.309614	-0.459369	-0.286122	-0.318471	-0.139699
12832	Col5a2	-0.204294	-0.174769	-0.798506	-0.82803	-0.0557025	0.0777167	-0.111832	-0.321388	-0.0298762	-0.0735765	0.0404745	-0.110718	-0.224777	0.0364677	-0.250369	-0.268243	-0.287611	-0.249254	-0.153758
12833	Col6a1	0.299977	0.5253	-1.81029	-2.03562	0.283663	0.288377	-0.57929	-0.735114	-0.126466	0.225819	0.39294	-0.242714	-0.784216	-0.0677758	-0.876828	-0.934673	-0.772265	-0.540253	-0.92593
12834	Col6a2	0.322034	0.463439	-1.97379	-2.1152	-0.22249	0.284002	-0.53596	-1.571	-0.33634	-0.0265749	0.472992	-0.266603	-1.69967	-0.197708	-0.944843	-0.748928	-0.755853	-0.675486	-1.07351
12837	Col8a1	0.174633	-0.0184616	-0.365582	-0.172488	-0.265996	0.142417	-0.230198	-0.28523	-0.188138	-0.19078	-0.118356	-0.225894	-0.308566	-0.0955071	0.00994303	0.0851587	-0.25083	0.014247	-0.013392
12842	Col1a1	-0.0567335	-0.0848226	-1.10575	-1.07767	-0.477596	-0.0378096	-0.497437	-1.57301	-0.315764	-0.185311	0.268538	-0.183971	-0.823689	-0.0793321	-0.798855	-0.506571	-0.492507	-0.485388	-0.0495355
12843	Col1a2	0.0757812	-0.353768	-0.487755	-0.0582056	-0.482809	-0.435718	-0.450334	-0.827249	-0.079013	-0.143074	-0.175543	-0.129361	-0.348283	-0.00441123	-0.516925	-0.17719	-0.25675	-0.195952	-0.0379589
12846	Comt1	-0.0140675	-0.0630493	-0.243914	-0.194933	-0.0581872	-0.058469	0.00560894	-0.0679023	-0.0305653	0.0246175	-0.0719637	0.0590337	-0.0496627	0.0077216	-0.0899274	-0.00712274	-0.103422	-0.0365026	-0.0716879
12847	Copa	0.0316035	0.0383373	0.0853879	0.0786541	-0.113288	-0.0761198	-0.151741	-0.111405	-0.105516	-0.0920832	-0.0863585	-0.10209	-0.0739943	-0.142137	-0.067124	-0.0459193	-0.0773628	-0.017473	-0.0297132
12848	Cops2	-0.0132903	-0.0360746	0.187838	0.210622	0.0834379	0.0427864	0.0685413	0.218243	0.0588674	-0.00944468	0.000749967	0.102769	0.0592213	0.0333989	0.0743641	-0.0185184	0.0323276	0.108592	-0.0846575
12850	Coq7	0.000948127	-0.0470337	-0.0512766	-0.00329468	-0.28983	-0.422133	-0.348177	-0.319977	-0.028672	0.0353044	-0.13451	-0.117855	-0.164986	-0.177477	-0.258692	0.0664415	0.0289308	-0.0283705	-0.103702
12854	Cort	0.0949851	-0.262284	-0.205116	0.152153	-0.32588	-0.342886	-0.129924	-0.460449	0.325325	0.0427381	0.0767034	0.21837	0.245253	0.385652	-0.524594	-0.155976	-0.105005	-0.176299	0.181108
12857	Cox4i1	0.00338137	-0.0990734	-0.0881961	0.0142587	-0.29053	-0.27838	-0.385402	-0.215973	-0.0993306	-0.0605695	-0.0453547	-0.105351	-0.0861994	-0.0598421	-0.264007	-0.0340465	-0.0309819	0.0160438	-0.134233
12858	Cox5a	0.00357594	-0.0199571	-0.176731	-0.153198	0.0371799	-0.129861	-0.0633979	-0.0866313	-0.133846	0.0127281	-0.0611336	0.00313644	-0.0825643	-0.102895	-0.108256	-0.132707	-0.0395279	-0.0417212	-0.104189
12859	Cox5b	0.111843	-0.0233708	-0.103166	0.0320471	-0.190291	-0.0857127	-0.086251	-0.130072	-0.236629	-0.00691477	-0.0598319	0.0376067	-0.0868254	-0.098461	-0.146264	0.0371129	-0.120383	-0.0224058	-0.103017
12861	Cox6a1	0.0422752	-0.0709677	-0.210197	-0.096954	-0.158865	-0.0556336	-0.132617	-0.158653	-0.335035	0.0448649	0.0812534	0.0919518	-0.0323541	0.0247374	-0.247774	-0.044044	-0.110887	-0.0232059	-0.121476
12862	Cox6a2	-0.319326	-0.401803	-0.840356	-0.757879	0.113547	-0.217055	0.270988	0.600052	0.145536	-0.287024	-0.01258	-0.196782	0.416267	-0.137575	-0.0208974	-0.421468	0.183577	-0.488667	-0.204683
12864	Cox6c	0.00723085	0.0236307	-0.0376384	-0.0540382	-0.205849	-0.358882	-0.309377	-0.266303	-0.25906	-0.0927885	-0.122107	-0.0311349	-0.0451993	-0.201316	-0.2547	-0.141639	-0.0179246	0.0235419	-0.0335958
12865	Cox7a1	-0.0466632	-0.212012	-0.329594	-0.164245	-0.444609	-0.510915	-0.4073	-0.479937	-0.277168	-0.236725	-0.169139	-0.0902574	-0.140347	-0.222207	-0.419644	-0.211759	-0.0778674	-0.102601	-0.0800538
12866	Cox7a2	0.0298878	-0.0114417	-0.120295	-0.0789659	-0.0106776	-0.129492	-0.126156	-0.0383248	-0.157577	-0.00710311	-0.0490986	0.0377096	-0.0084528	-0.139447	-0.0742246	-0.0706501	0.00616847	0.0896409	-0.0443526
12867	Cox7c	-0.000292647	-0.157543	-0.0190791	0.138171	-0.200282	-0.170293	-0.190222	-0.221985	-0.137727	-0.0677705	-0.0698268	-0.109876	-0.113018	-0.022293	-0.161905	-0.0293935	-0.0614389	-0.0815592	-0.0529383
12868	Cox8a	0.0355497	-0.0923747	-0.161089	-0.0331647	-0.194832	-0.0798877	-0.153134	-0.187468	-0.493232	0.128042	0.144771	0.188937	-0.0653317	0.0319261	-0.3197	0.00317412	-0.0950411	0.0223706	-0.197564
12870	Cp	-0.0882619	-0.00612085	-0.227718	-0.309859	0.0879345	0.115975	0.560327	-0.57479	0.0546512	0.359999	0.300397	0.709908	0.0674718	0.58665	-0.191266	0.0807979	-0.00684529	-0.0416851	0.450995
12874	Cpd	-0.131911	-0.0460715	-0.422528	-0.508367	0.320557	0.0991219	0.302209	0.186944	0.13024	0.0495979	-0.0340451	0.133047	-0.0212496	-0.131615	0.0588761	-0.212083	-0.0742909	-0.110286	-0.149318
12876	Cpe	0.0175806	0.00637193	-0.233283	-0.222075	0.0158366	-0.0167292	-0.111436	-0.00760545	0.0120375	-0.00543899	-0.0594084	-0.0502717	0.0301318	-0.0175542	-0.0476432	-0.0689188	-0.0903225	0.0135211	-0.00990598
12877	Cpeb1	0.451122	0.0733695	-0.528075	-0.150322	-0.188777	-0.103963	-0.312336	-0.390938	0.599019	-0.0720893	0.144085	-0.0945386	0.0711808	0.0980981	-0.274739	-0.158051	-0.0266913	-0.056942	0.18738
12889	Cplx1	-0.155678	-0.120711	0.16273	0.127762	-0.219799	0.351161	0.431314	0.873692	0.393317	-0.0338581	0.145495	0.0268389	0.554055	0.174777	0.0999262	0.285867	-0.10574	-0.304549	-0.21971
12892	Cpox	0.32734	-0.162152	-0.215961	0.273531	-0.245688	-0.139492	-0.129776	0.0821164	0.125352	-0.133129	-0.0850798	-0.086067	0.128509	0.047712	-0.121928	-0.00936886	-0.0675162	-0.0782192	-0.0755354
12894	Cpt1a	-0.24197	-0.0784769	0.349793	0.1863	0.157675	-0.0463384	0.143001	0.213183	-0.0218863	-0.0389133	-0.0406891	0.0589954	0.0949059	-0.0554111	0.140275	-0.0563133	0.145924	0.0562689	0.0219974
12895	Cpt1b	-0.236743	-0.298779	-0.523693	-0.461657	0.0999357	-0.067644	0.0259807	0.113463	0.367929	-0.0700238	-0.00320044	0.140186	0.3808	0.292346	-0.259091	-0.42905	-0.194647	-0.144886	0.0082454
12896	Cpt2	0.113402	-0.160685	0.102812	0.376899	0.219505	0.150471	0.297378	0.414423	0.142416	0.106591	-0.0188168	0.0529	0.0608867	-0.00555289	0.235731	0.122817	0.0664428	-0.00874757	-0.117805
12904	Crabp2	0.784567	0.810402	0.77597	0.750135	-0.018842	-0.0698727	-0.373732	-0.0974488	-0.205094	0.0362423	0.0389236	-0.0556948	0.0507857	-0.109082	-0.128393	-0.0733084	-0.0195963	0.189645	0.0198419
12905	Cradd	-0.0332312	-0.0250344	-0.131028	-0.139225	0.273535	0.194716	0.237579	0.244446	0.0243132	0.186893	0.152067	0.209355	0.128001	0.215923	0.037368	-0.0492743	-0.00528015	0.00914443	-0.0790767
12908	Crat	-0.455102	0.296306	0.500367	-0.251041	0.186307	0.149805	0.203678	0.202604	0.202526	0.106779	0.123648	0.0674258	0.0883501	0.120836	0.0962182	0.0166909	0.070061	-0.0400343	-0.0180362
12909	Crcp	0.0317785	-0.0317578	0.114969	0.178506	0.244318	0.15474	0.300146	0.223647	-0.089197	0.0920834	0.0583136	0.111861	0.0806246	0.00585888	0.164709	0.0124745	0.0682828	-0.0235757	0.0216869
12912	Creb1	0.0659788	0.0836775	-0.288939	-0.306638	-0.0647189	-0.107949	-0.249191	0.0157573	0.185549	0.0217232	0.0492753	-0.113805	0.0135468	0.106884	-0.064934	0.0215082	0.0922901	0.0704518	-0.0671444
12913	Creb3	-0.119176	0.0195755	-0.346993	-0.485745	-0.160119	-0.112105	-0.321151	-0.0988343	-0.16208	-0.0471277	0.00966537	-0.098495	0.00950831	-0.0752153	-0.149612	-0.0366203	-0.0278411	0.0730443	-0.0412689
12914	Crebbp	0.0284263	-0.0604954	-0.207189	-0.118268	0.41331	0.284336	0.221606	0.0225168	-0.0106159	0.175879	0.233613	0.0508822	0.0389623	0.177597	0.0911408	-0.14629	0.0404174	-0.0795835	0.107586
12915	Atf6b	-0.0261744	0.169095	0.0227667	-0.172502	0.0127017	0.298404	-0.00916563	0.129374	0.0726092	0.00570937	0.344526	0.0123072	0.139418	0.221155	-0.0205945	-0.0275868	0.0255276	0.000878368	-0.0105503
12916	Crem	0.286807	0.0765761	0.388738	0.598969	0.26364	0.117436	0.139543	0.313206	-0.0655463	0.0247639	-0.10766	-0.0207013	0.0253048	0.0400083	0.463799	0.224922	0.238703	0.303554	0.175897
12925	Crip1	-0.089792	0.0456076	-0.213342	-0.348741	-0.363643	0.115757	0.0385208	-0.0606175	-0.067841	-0.298367	-0.0661007	0.0779276	-0.143737	0.00295516	-0.192187	-0.12691	-0.374044	-0.15278	-0.275306
12927	Bcar1	0.0161553	-0.0624156	-0.693314	-0.614743	-0.321387	0.0560609	-0.0315777	-0.325301	0.0175991	-0.0457352	0.0721986	0.0713211	-0.00651786	0.1056	-0.360631	-0.0849795	-0.344493	-0.257732	-0.0418477
12928	Crk	0.00383244	0.00664478	-0.0820735	-0.0848859	-0.0507868	-0.0446008	-0.202047	0.12428	0.0902125	-0.0521563	0.0178196	-0.0632206	0.137903	0.0661128	-0.18156	-0.182929	-0.119139	-0.0427333	-0.167937
12929	Crkl	-0.0554431	0.087368	0.175133	0.0323218	0.0922969	0.23634	0.196979	0.188808	0.102231	0.112757	0.138032	0.103583	0.132035	0.0875337	0.131113	0.151573	0.0328053	0.037717	0.0743405
12934	Dpysl2	-0.216905	-0.0336818	-0.429552	-0.612776	0.0673862	0.0922029	0.144732	0.17452	0.0176066	-0.0643574	-0.0274552	0.0716863	-0.0344017	-0.00677906	-0.113492	-0.245235	-0.23315	-0.186537	-0.322413
12946	Cr1l	-0.0646198	0.109344	0.0786592	-0.0953042	0.101811	0.0355081	-0.0715661	0.00540834	-0.113427	-0.0125101	-0.044371	-0.00690198	-0.0492982	-0.121609	-0.0461219	-0.160443	-0.126001	0.0185422	-0.100828
12953	Cry2	0.49955	0.00184964	-0.102222	0.395478	-0.00814253	0.147061	-0.172135	0.211204	-0.0453306	-0.103641	0.01273	-0.334519	0.073505	-0.00120627	0.33179	0.236291	0.197458	0.169406	0.194091
12955	Cryab	0.0451409	-0.124458	-2.07862	-1.90902	0.0537103	0.230644	-0.351371	-0.733505	0.0881429	0.111428	0.371975	-0.0106785	-0.411726	0.138223	-0.932624	-0.874907	-0.791293	-0.591932	-0.610845
12964	Cryga	0.202324	0.222886	-0.0380943	-0.0586554	0.387973	-0.422164	-0.172707	-0.211571	0.0913213	0.384892	-0.138378	-0.143696	0.0899528	0.248973	-0.400732	-0.403814	-0.116946	-0.371721	-0.0992087
12966	Crygc	0.318695	-0.0631568	-0.0583792	0.323473	-0.333312	-0.0851493	0.0460623	-0.256699	0.0779456	-0.203915	0.0501247	0.107125	0.0102902	0.0155109	-0.0490558	0.0803412	0.0862183	0.0120068	0.217934
12967	Crygd	-1.03994	0.394791	0.706275	-0.728459	-1.01827	0.0486322	-0.0232914	-0.349567	0.235301	-1.94474	-0.0216644	-0.201312	-0.203014	0.126109	-0.159367	-1.08584	-0.229664	-0.337387	-0.0128141
12972	Cryz	0.00832146	0.0134268	0.0463473	0.0412419	-0.164449	-0.197043	-0.233027	0.130864	0.0225113	-0.0468381	-0.113024	0.0280473	0.0224627	-0.0640234	-0.107165	0.0104457	-0.0231457	0.153909	-0.215566
12974	Cs	-0.0315426	0.0172129	-0.104415	-0.153171	0.0485686	-0.069151	-0.0450591	0.0613844	-0.0477749	0.0232076	-0.0564571	-0.00390612	0.0311118	-0.0936891	-0.0366463	-0.0620073	-0.0239524	0.00450668	-0.066919
12977	Csf1	0.0189482	-0.0670433	-1.3108	-1.22481	-0.106412	0.22587	-0.127995	-0.754557	0.604383	-0.123097	0.549609	-0.127985	-0.375943	0.281205	-0.554503	-0.571188	-0.230764	-0.554493	-0.175889
12978	Csf1r	0.0865475	-0.109433	-0.437366	-0.241386	-0.0285481	0.13695	0.22505	0.103935	-0.0603177	-0.0293289	0.202026	0.136528	0.108349	-0.0949956	-0.311546	-0.312327	-0.246471	-0.400069	-0.307132
12983	Csf2rb	-0.0612394	0.483824	0.204069	-0.340994	-0.0238427	0.130498	0.294954	-0.101695	0.11741	-0.1733	0.17923	-0.0999548	0.0175501	0.591588	-0.00477455	-0.154232	0.0439577	-0.399683	0.114471
12988	Csk	0.0670989	0.431673	0.801857	0.437284	-0.345331	-0.267971	-0.214662	-0.24016	0.00822587	-0.192037	-0.252083	-0.220767	-0.132356	-0.176354	0.448025	0.601319	0.463913	0.44192	0.555829
12995	Csnk2a1	0.0881887	0.0719363	0.0373161	0.0535685	0.0390886	-0.0268341	0.000129869	0.0196101	0.00217401	-0.0498559	-0.0156084	0.0523637	0.0194291	-0.00894339	0.0286	-0.0603446	0.0398256	0.0808338	0.0284189
13000	Csnk2a2	0.0167242	-0.0359035	0.02307	0.0756977	0.0728935	0.0451785	0.0454471	0.0549431	-0.043305	0.0324828	0.0118392	-0.00546214	0.0174373	0.0469553	0.0941976	0.053787	0.0608583	0.0432884	0.0566918
13001	Csnk2b	0.0525175	-0.0610675	-0.13427	-0.0206849	-0.14632	-0.141296	-0.145004	-0.0479894	-0.147622	-0.0440887	-0.122211	-0.0707425	-0.0889449	-0.13323	-0.0733747	0.0288562	-0.0542894	0.000887018	-0.11433
13002	Dnajc5	0.0468943	0.314407	0.219657	-0.047856	-0.244199	-0.174876	-0.190043	-0.231501	-0.0799486	-0.0943115	-0.0790197	-0.0294742	-0.0455896	-0.0826993	0.0883422	0.238229	0.184199	0.248911	0.274254
13003	Vcan	-0.0576942	0.0504468	0.231899	0.123758	0.101747	0.141587	0.771712	-0.288404	-0.375434	-0.256571	-0.201361	0.115324	-0.825395	-0.254219	0.955391	0.597073	0.612442	0.299002	0.418399
13006	Smc3	0.00924507	-0.0467552	0.0788581	0.134858	-0.276318	-0.321427	-0.365542	-0.214714	-0.132497	-0.168463	-0.205541	-0.181568	-0.122672	-0.262885	-0.15402	-0.0461651	-0.038134	0.0299537	-0.0619788
13007	Csrp1	-0.0142472	-0.062191	-0.297138	-0.249194	0.0366942	0.0964982	0.265688	-0.122128	0.0901111	0.089316	0.0667598	0.162309	-0.13761	0.118147	-0.121464	-0.0688418	-0.151202	-0.224842	-0.136946
13008	Csrp2	-0.232585	-0.27702	1.18239	1.22683	-0.0742034	-0.288856	-0.348621	-0.134586	-0.0104609	-0.010276	-0.216152	-0.242307	-0.130734	0.203318	0.483166	0.547094	0.55587	0.58948	0.487018
13010	Cst3	0.0251184	-0.0730438	-0.164105	-0.0659425	-0.25994	-0.215008	-0.302689	-0.170208	-0.189588	-0.0471517	-0.0553469	-0.0682183	-0.0634982	-0.114392	-0.210054	0.00273473	-0.0503927	0.0244163	-0.103345
13012	Cst8	0.160256	0.0259829	-1.58474	-1.45047	0.24585	-0.404346	-0.0358908	0.836517	-0.101402	0.193612	-0.279005	-0.0719946	1.27551	-0.126189	-0.651575	-0.703813	-0.526234	-0.687678	-0.212585
13014	Cstb	-0.0706571	-0.126485	-0.333322	-0.277495	-0.0926189	-0.0426027	0.0882649	-0.0849816	0.499882	0.0132634	0.0240515	0.225916	0.0408714	0.343919	-0.226529	-0.120646	-0.159874	-0.088878	-0.100676
13016	Ctbp1	-0.0294198	0.107539	0.167539	0.0305804	-0.0124525	0.0269828	-0.0515593	0.0254851	0.150352	0.0627169	0.11097	0.105184	0.149226	0.204714	-0.0968642	-0.0216948	-0.0128768	0.0598791	0.0268765
13017	Ctbp2	0.00985495	-0.061479	-0.0586731	0.0126608	0.130417	0.115138	-0.126846	-0.116999	-0.10652	0.359846	0.0780451	-0.045225	-0.10938	0.0665802	-0.165354	0.0640758	-0.202446	-0.0837329	-0.157735
13018	Ctcf	-0.0105184	-0.0254831	0.0109837	0.0259483	0.46789	0.295863	0.510589	0.312375	0.20933	0.185406	0.129546	0.240433	0.0962154	0.0989316	0.222377	-0.0601071	0.0560592	-0.0477787	0.00621701
13019	Ctf1	-0.0921907	-0.0275554	0.033005	-0.0316302	0.0557408	0.140182	0.314862	0.0171984	-0.0463347	-0.129166	-0.0214099	0.208598	0.0187376	0.0975378	0.00331403	-0.181593	-0.158278	-0.102949	0.00485323
13024	Ctla2a	-0.0970162	-0.32267	-0.172374	0.0532795	-0.905807	-0.207234	0.0288273	-0.0514021	0.0537075	-1.50776	-0.0869365	-0.0964729	0.00198882	-0.174834	-0.192707	-0.794662	-0.0724096	-0.318007	-0.139316
13025	Ctla2b	-0.136859	-0.324841	-0.206103	-0.0181211	0.0164524	-0.0829289	-0.11002	-0.0295612	0.232274	-0.213797	-0.106819	-0.111372	-0.0281435	-0.0351119	-0.0597711	-0.290021	-0.0836616	-0.0611234	-0.0583534
13026	Pcyt1a	0.0267654	-0.11527	0.594065	0.7361	-0.202228	-0.276907	-0.250711	-0.103544	-0.118593	-0.130889	-0.159231	-0.0904537	-0.124312	-0.151178	0.114415	0.185755	0.232091	0.274673	0.0936481
13030	Ctsb	0.138182	0.0822029	-0.109219	-0.0532404	-0.0402231	-0.0651969	-0.0809013	-0.00509981	-0.103217	-0.0163118	0.00106199	-0.0863805	-0.0501508	-0.0368567	-0.0383943	-0.014483	0.0278646	-0.0438735	-0.0834453
13032	Ctsc	-0.112914	0.0827996	0.323783	0.128069	-0.0225548	-0.0141049	0.240603	-0.078843	-0.175068	-0.197	-0.241583	0.122311	-0.294981	-0.242778	0.301364	0.126919	0.073886	0.183071	0.0852257
13033	Ctsd	0.000299548	-0.146118	-0.23286	-0.0864427	0.056695	0.000740316	-0.0931294	0.106265	-0.0131513	-0.026329	0.020418	-0.0540905	0.0798393	-0.00956498	-0.0132939	-0.0963179	0.00638376	0.025745	-0.0397198
13036	Ctsh	0.298619	0.238198	-0.332514	-0.272093	-0.164447	-0.0757011	-0.252691	-0.0893267	-0.324616	-0.0668759	-0.0702168	-0.20799	-0.156	-0.15653	-0.185223	-0.0876518	-0.179738	-0.140522	-0.251896
13038	Ctsk	-0.103961	-0.025258	-0.149319	-0.228022	-0.684421	-0.105914	-0.812777	-0.513714	-0.335358	-0.218532	-0.0933914	-0.425386	-0.306386	-0.348191	-0.454638	0.0112507	-0.442116	-0.0672477	-0.24731
13039	Ctsl	0.251798	0.175565	0.308911	0.385143	0.118186	0.0776306	0.279319	0.317126	-0.0618624	0.080845	0.00789537	0.132181	0.144703	0.0307148	0.200295	0.162954	0.13056	0.0531577	0.0278722
13041	Ctsw	0.16815	-0.241139	0.0452764	0.454566	-0.206054	-0.0727704	-0.160293	-0.116431	-0.000805394	-0.0173599	-0.0939029	-0.0265528	0.169407	0.0729883	-0.0531321	0.135562	-0.0742646	0.0806081	0.232706
13043	Cttn	-0.139361	-0.0986008	-0.146453	-0.187214	-0.324369	-0.339527	-0.457342	-0.279427	-0.129133	-0.128663	-0.163193	-0.176219	-0.0887379	-0.182432	-0.203819	-0.00811232	-0.0274842	0.0773047	-0.0131301
13046	Cugbp1	-0.00215428	0.0541692	0.0507672	-0.00555631	0.186253	0.0770403	0.136176	-0.0361168	-0.0421026	-0.0833697	-0.0965651	-0.0251047	-0.161743	-0.149026	0.194763	-0.0748597	0.0211578	0.0334825	0.0691374
13047	Cux1	-0.0431007	-0.0841474	0.111263	0.15231	0.128141	0.194355	0.130309	0.0322558	0.200419	0.0467639	0.0246458	0.0434068	-0.0488921	0.176453	0.221676	0.140299	0.0519667	0.134774	0.140528
13052	Cxadr	0.140328	0.0376382	-0.278116	-0.175427	0.0092655	0.293492	-0.12059	-0.0940009	0.355771	-0.0807303	0.165415	-0.425046	-0.0949704	0.147361	0.209305	0.119309	0.0812272	-0.0951523	0.208335
13056	Cyb561	-0.209921	-0.105725	0.589912	0.485716	-0.604924	-0.719123	-0.700588	-0.533871	-0.355808	-0.338391	-0.460008	-0.466999	-0.267585	-0.302701	-0.0234936	0.24304	0.235622	0.210096	0.242792
13057	Cyba	0.0190788	-0.139713	0.00440949	0.163202	-0.116357	-0.139282	-0.181981	-0.066106	-0.167084	0.0214328	-0.0423521	-0.0654515	-0.039946	-0.00964197	-0.0997321	0.0380573	-0.0028021	0.0167976	-0.0735721
13063	Cycs	-0.0137037	-0.00119301	0.0662776	0.053767	-0.121071	-0.198524	-0.111002	-0.120668	-0.185013	0.0054112	-0.0742037	0.0481415	-0.0147754	-0.0874731	-0.203025	-0.076543	-0.0787042	-0.0438813	-0.0971322
13070	Cyp11a1	0.162652	-0.0795741	-1.00601	-0.763781	0.070518	0.0261973	-0.0661169	0.46748	-0.0452054	0.0668424	0.00655825	-0.0504844	0.322757	0.00298813	-0.197107	-0.200783	-0.216746	-0.181475	-0.34183
13074	Cyp17a1	0.305021	0.538957	-0.500445	-0.734381	-0.351311	0.0886489	-0.0894373	-0.437483	0.145943	-0.291926	0.0920327	-0.100687	-0.307028	-0.0696289	-0.119581	-0.0601959	-0.116197	-0.130831	0.0108731
13075	Cyp19a1	-0.0818185	-0.32938	0.629475	0.877037	0.293727	0.664827	0.71005	0.697241	-0.0687592	-0.343757	-0.350272	-0.0509173	-0.129737	-0.207119	1.13778	0.500291	0.122677	0.376808	0.310797
13078	Cyp1b1	0.195619	0.293019	0.414761	0.317361	0.0738762	0.117747	0.239329	-0.177227	-0.150556	-0.10331	0.0356732	-0.0179406	-0.478619	-0.143839	0.39755	0.220364	0.315476	0.14028	0.0961572
13110	Cyp2j6	-0.131769	0.196659	0.480071	0.151643	0.0208919	-0.0396472	-0.0853901	0.126605	0.0882731	0.00258607	-0.0371201	-0.036835	-0.0131003	0.0620617	-0.0592997	-0.0776056	-0.0567726	-0.0107447	-0.199005
13120	Cyp4b1	0.0326716	0.381451	1.77317	1.42439	-0.19661	0.0724865	0.135651	0.302541	-0.224584	-0.317711	-0.292996	-0.107055	-0.0609452	-0.0471833	0.947895	0.826794	0.582413	0.705189	0.584409
13121	Cyp51	-0.15862	0.0917244	-0.698784	-0.949128	0.00632636	-0.129831	-0.249915	-0.0244889	-0.318468	0.0343885	-0.0470693	-0.061731	-0.0107069	-0.0308715	-0.355626	-0.327564	-0.272864	-0.167442	-0.341844
13132	Dab2	-0.0149158	0.115001	-0.135799	-0.265716	0.183687	0.289779	-0.246974	-0.0521551	-0.0684471	0.033484	-0.0301773	-0.0199833	-0.0397428	-0.0612717	0.0190931	-0.13111	-0.300863	0.246084	0.0315053
13135	Dad1	0.0774008	0.0126963	0.0160896	0.0807941	0.0636142	0.0400221	0.047049	0.0523228	-0.0766796	-0.0732595	-0.0788248	-0.0660188	-0.0704075	-0.137644	0.107421	-0.0294523	-0.0114255	-0.00564637	-0.0153089
13136	Cd55	0.535959	0.70856	0.00148435	-0.171117	0.228753	0.0409131	-0.0427304	-0.287189	0.160758	0.173045	0.131075	-0.189074	-0.232763	-0.0167951	-0.0541232	-0.109832	0.0360386	-0.200467	0.000303213
13137	Daf2	0.542888	0.0548599	-0.613348	-0.12532	0.146305	0.175581	-0.130523	0.111226	0.0319076	0.11657	0.227095	-0.0818334	-0.0789862	0.26938	-0.121947	-0.151682	-0.0704334	-0.0732579	-0.31216
13138	Dag1	-0.231693	-0.0863041	0.714638	0.569249	-0.0653018	-0.092136	-0.193482	0.0855916	-0.021421	-0.0964546	-0.11569	-0.113455	0.0140378	0.0414396	0.155543	0.12439	0.131989	0.235569	0.0839888
13139	Dgka	-0.0704287	-0.171616	-0.171898	-0.0707113	-0.250421	-0.0940052	-0.0904173	-0.160711	-0.0511251	-0.210151	-0.21539	0.023796	-0.156147	-0.246144	-0.128614	-0.0883431	-0.249999	-0.0144006	-0.12405
13144	Dapk3	-0.0535964	0.123801	0.135352	-0.0420449	-0.159502	-0.129335	-0.210505	-0.0918759	-0.0815327	-0.022307	0.00113021	-0.019866	0.0169695	0.0215524	-0.132458	0.00473667	-0.00199319	0.0581809	-0.023613
13163	Daxx	0.0191994	-0.209791	-0.479306	-0.250316	-0.239279	0.0293969	-0.371506	-0.0770381	-0.125871	0.0363757	0.101239	-0.206283	0.226271	0.0553161	-0.232639	0.0430151	-0.160797	-0.0674161	0.07067
13167	Dbi	-0.0531887	-0.0694099	-0.287792	-0.271571	-0.06496	-0.185633	-0.165633	-0.194729	-0.224833	0.0212407	-0.0801097	-0.00961603	-0.0767635	-0.183902	-0.219241	-0.13304	-0.113717	-0.0632234	-0.101275
13168	Dbil5	0.101288	-0.188378	-0.426897	-0.137231	-0.049409	0.0828796	0.0744614	0.109945	0.0733067	-0.0613388	0.17323	0.324811	0.161403	-0.00328504	-0.139359	-0.151288	-0.0490082	0.110991	-0.0879004
13169	Dbnl	-0.0157059	0.109458	0.0832793	-0.0418842	-0.0684722	0.053567	-0.076354	-0.0689166	-0.117184	-0.0107703	0.0312074	-0.0892939	-0.0147408	-0.0564688	-0.0773272	-0.0196253	-0.0996868	-0.090267	-0.0231514
13170	Dbp	-0.113582	-0.0468669	-0.0775998	-0.144315	0.0303093	0.00878012	-0.0749011	0.0337015	0.21865	-0.279727	0.217313	-0.0675099	0.049816	0.0478488	-0.05059	-0.360626	0.157943	-0.0431988	-0.0344755
13171	Dbt	0.136316	0.285299	-0.0302098	-0.179192	0.179521	0.116224	0.211825	0.216156	-0.0238175	0.062977	-0.0283131	0.08415	0.144389	0.0131921	0.0929169	-0.0236267	-0.0516201	-0.034758	0.0211495
13177	Dci	-0.105085	-0.0566402	0.135052	0.0866073	-0.274399	-0.287201	-0.29605	-0.122418	-0.233747	-0.0163127	-0.088018	-0.108532	0.00682777	-0.0544296	-0.19637	0.0617156	0.00281306	-0.00885311	-0.0671245
13178	Dck	0.155685	-0.0324556	0.0284393	0.21658	-0.252044	-0.289966	-0.198699	-0.424125	-0.139933	-0.232829	-0.0850292	0.0118456	-0.228591	-0.10352	-0.213411	-0.194196	-0.00847433	-0.00286659	-0.0178767
13179	Dcn	-0.112689	0.00961589	-0.241773	-0.364079	-0.517831	0.396426	-0.161152	-0.653248	-0.17242	-0.273287	0.0153098	-0.482568	-0.907325	-0.189213	0.246927	0.491471	-0.134189	-0.074489	-0.00715027
13180	Pcbd1	-0.150596	-0.0625133	0.049822	-0.0382612	-0.296862	-0.630792	-0.534434	-0.377745	-0.225211	0.00970527	-0.437702	-0.233898	-0.285072	-0.365397	-0.273066	0.0335015	-0.0799754	0.0274702	-0.180393
13185	Dscr3	0.103337	-0.0884518	-0.144887	0.0469011	-0.185404	-0.161273	-0.151646	-0.0487018	-0.148937	-0.017965	-0.000461082	-0.0886938	-0.0275467	-0.0778441	-0.163267	0.00417104	-0.00245586	-0.100316	-0.142112
13191	Dctn1	-0.0178359	-0.0252862	-0.118888	-0.111437	-0.0727445	0.23134	0.223654	-0.0204589	0.16698	0.167717	0.176078	0.113009	0.0418127	0.301753	-0.0859174	0.154544	-0.141179	-0.196563	-0.0236457
13194	Ddb1	-0.0499895	-0.0972361	-0.00573849	0.0415081	-0.141985	-0.151938	-0.241026	0.00859455	-0.0137648	0.00581418	-0.0282035	-0.112914	0.0206605	0.0338651	-0.136601	0.0111981	-0.0128663	-0.0084888	-0.124535
13196	Asap1	-0.141246	-0.168656	-0.201289	-0.173878	-0.0279167	-0.111743	-0.0694674	-0.149577	0.0446467	-0.0836551	-0.00826161	-0.0296272	-0.0584199	-0.0430657	-0.127269	-0.183007	-0.0237876	-0.0874285	-0.0361114
13197	Gadd45a	-0.499868	-0.244199	0.183241	-0.0724289	0.104224	-0.135366	0.209576	0.598581	-0.0278091	0.153989	-0.0134121	0.075773	0.456858	0.0935632	-0.298109	-0.248345	-0.176155	-0.431912	-0.439832
13198	Ddit3	0.0916458	-0.067469	-0.452716	-0.293601	0.268323	0.244789	0.112586	-0.134633	0.240052	0.199872	0.352953	0.0858752	-0.031108	0.086827	-0.141966	-0.210416	-0.0338024	-0.168676	-0.0384406
13200	Ddost	-0.013514	0.0185732	0.0892941	0.057207	-0.0265409	-0.0467318	-0.199481	0.0749291	-0.00845884	-0.0278112	0.0226932	-0.087717	-0.00783499	-0.0107073	-0.0460268	-0.0472971	0.0233982	0.0657375	-0.128791
13202	Ddt	-0.0151662	-0.0599775	0.0147092	0.0595205	0.0068499	0.12266	0.0613117	0.472187	-0.0928984	0.171317	0.0900098	0.0791786	0.192357	-0.0458479	0.0594308	0.223898	0.0267806	0.0772978	-0.220399
13204	Dhx15	-0.223537	0.155609	0.494428	0.115281	-0.124862	-0.0765628	-0.0914111	0.0397527	-0.00174504	-0.0867004	-0.119573	0.00756214	0.00311433	-0.090956	-0.0379592	0.000202728	-0.0809698	0.061014	-0.0745976
13205	Ddx3x	0.106571	0.186394	0.329153	0.24933	0.122467	0.0371319	-0.0280698	0.124586	-0.201218	0.0811353	0.00743506	-0.00471359	0.0671907	-0.0305202	0.056809	0.0154769	0.0271122	0.0801652	-0.000586493
13206	Ddx4	0.745461	0.374797	-1.0208	-0.650136	-0.263327	-0.0531315	-0.737539	-0.756555	-0.427724	-0.180991	0.104693	-0.493517	-1.01103	-0.763671	-0.405111	-0.322775	-0.247286	-0.161089	-0.65959
13207	Ddx5	-0.00980653	-0.0494108	-0.120702	-0.0810978	0.0389041	0.0394843	0.0843052	0.0504301	0.00997001	-0.0203004	-0.03806	0.0462393	-0.00899226	-0.0429902	0.0385105	-0.020694	-0.0390339	0.000444642	-0.0209119
13209	Ddx6	-0.0730275	-0.0319604	-0.10403	-0.145097	0.278291	0.0126223	0.141297	0.0887421	-0.0665032	-0.0844244	-0.103576	-0.0279753	-0.0333371	-0.0583749	0.151939	-0.210776	0.0357407	-0.0173335	0.0298599
13211	Dhx9	0.257204	0.27429	0.247383	0.230297	-0.0381221	-0.0491771	-0.0563877	-0.0249299	0.0147987	-0.108686	-0.108273	-0.100884	-0.0658217	-0.0226513	-0.0307534	-0.101318	-0.0898498	-0.0752493	-0.0716453
13244	Degs1	-0.0899428	0.000482045	0.0434763	-0.0469485	0.293917	0.245401	0.210146	0.288994	0.0846612	0.188921	0.0878786	0.122885	0.0286775	0.0468836	0.200713	0.0957166	0.04319	0.113451	-0.0596036
13340	Slc29a2	-0.121095	-0.145876	0.107217	0.131997	-0.0403219	-0.221719	-0.132562	0.168204	0.178958	0.0817003	0.0522417	-0.0985813	0.266654	0.0762307	-0.0811509	0.0408713	0.19281	-0.0471706	0.0172986
13346	Des	-0.277783	0.331416	-0.595027	-1.20423	0.101092	0.342603	0.299773	-0.15202	-0.0102966	-0.661879	0.106254	0.0592445	-0.250813	0.266153	-0.188054	-0.951024	-0.424403	-0.428582	-0.286847
13347	Dffa	0.162914	0.145979	0.591592	0.608527	-0.255681	0.190522	-0.132885	-0.189895	-0.076044	-0.126456	-0.0465107	-0.200427	-0.178057	-0.156501	0.487087	0.616311	0.250054	0.419545	0.498924
13350	Dgat1	-0.198286	0.0597577	0.219239	-0.0388056	-0.0510269	-0.225784	-0.255404	-0.156302	0.133624	0.0627954	0.00802214	0.00321747	0.0852933	0.13027	-0.112273	0.00154938	0.121533	0.146348	0.129323
13353	Dgcr6	0.0289694	-0.13116	0.213257	0.373386	-0.451072	-0.292933	-0.222137	-0.198818	-0.0533242	0.14512	0.02933	0.0366475	0.00262093	0.109335	-0.256807	0.339385	0.0654562	0.0019783	-0.0553679
13356	Dgcr2	-0.0608448	0.0668364	0.342282	0.214601	-0.0834979	0.0596824	-0.16153	-0.119161	-0.0283817	-0.0115722	0.0016924	-0.11584	-0.0425706	-0.0336633	0.0621329	0.134059	0.00414291	0.107823	0.138724
13358	Slc25a1	0.0781833	-0.0159755	-0.242378	-0.148219	-0.19035	-0.154166	-0.211277	0.121704	-0.0170084	-0.104496	-0.0722312	-0.0494844	0.0756704	-0.133938	-0.0600566	0.0257973	0.0218784	0.101737	-0.10609
13360	Dhcr7	0.264122	0.0278845	-0.213516	0.0227216	-0.0134564	-0.266917	-0.181776	0.480024	-0.238876	-0.111164	-0.150199	-0.111217	0.409037	-0.241074	-0.157129	-0.254837	-0.0404109	-0.0865693	-0.228116
13361	Dhfr	-0.309482	-0.0434127	0.101872	-0.164197	0.0530539	-0.191046	0.103774	-0.104097	0.0170625	0.0351225	0.140834	0.13555	0.0205081	0.0305862	-0.295249	-0.313181	0.036631	-0.263473	-0.170645
13363	Dhh	-0.346427	-0.245306	-0.983749	-1.08487	-0.34214	-0.31023	-0.281543	0.369249	-0.0514261	-0.136776	-0.140856	0.209353	0.778025	0.112001	-0.737897	-0.532532	-0.568523	-0.247001	-0.329121
13367	Diap1	0.0347997	0.0436161	-0.167457	-0.176274	0.00839614	0.0496373	-0.0152574	-0.00285347	0.0162827	-0.00648686	0.0322548	0.0332611	0.122992	0.0479301	-0.013912	-0.028795	-0.0312946	0.0346065	0.111934
13368	Dffb	-0.180075	0.20522	0.539588	0.154293	-0.247021	-0.0134291	-0.0547286	-0.179963	0.0776856	-0.201878	-0.0252668	-0.0928989	-0.104013	-0.0193539	0.0170786	0.0622224	0.00524088	-0.0210917	0.0930287
13371	Dio2	-0.036775	-1.03719	0.58301	1.58343	0.788207	0.337944	0.990212	0.218628	0.473032	-0.0894791	0.2396	0.129034	0.00274757	0.408529	1.06258	0.184892	0.964235	0.2014	0.846698
13382	Dld	-0.18332	0.0835071	0.265332	-0.00149602	0.078476	-0.021797	0.135189	0.165176	-0.106232	0.0199698	-0.11525	0.0496835	0.080477	-0.0569022	0.0253457	-0.0331605	-0.0681073	-0.0601601	-0.059353
13383	Dlg1	-0.106082	0.0377836	-0.221322	-0.365187	-0.114603	-0.00971235	-0.048411	-0.0730978	0.00263171	-0.107637	0.0110469	-0.0550921	-0.0852101	-0.0603284	-0.158101	-0.151135	-0.137342	-0.164782	-0.170214
13385	Dlg4	-0.318813	-0.168531	0.38532	0.235038	-0.190028	-0.247568	-0.160588	-0.397493	-0.00122427	-0.0395558	-0.0236162	-0.0461349	-0.107641	-0.0188938	-0.0306603	0.119812	0.193292	0.0837927	0.259191
13400	Dmpk	0.298914	-0.101373	-0.278553	0.121734	-0.0496284	0.0204469	0.106117	-0.246027	-0.0489835	-0.0827997	-0.0518863	-0.028852	-0.262243	-0.193502	0.000568237	-0.0326031	-0.0717649	-0.134401	-0.0156485
13401	Dmwd	0.046968	-0.0420189	0.99485	1.08384	-0.334764	-0.145546	-0.311977	-0.109704	0.0110994	-0.277993	-0.0202367	-0.272701	-0.0247563	0.0202393	0.859384	0.916154	0.984693	0.89866	0.944332
13418	Dnajc1	0.0490748	0.043356	-0.0291217	-0.0234029	0.261824	0.183703	0.27183	-0.0240254	-0.0189958	0.0297625	0.00698177	0.0922485	-0.0554182	0.113078	0.0584929	-0.173569	-0.118229	-0.121088	0.0271001
13423	Dnase2a	0.0614243	-0.0465975	-0.164392	-0.05637	-0.0381459	-0.0822339	0.0186359	-0.163969	0.181143	0.0249153	-0.0612282	0.039299	-0.0338569	0.0647936	0.0493816	0.112443	0.0703873	0.0700447	0.179493
13426	Dync1i1	-0.176748	-0.142757	-0.583037	-0.617028	-0.179678	-0.190762	-0.122736	0.321067	-0.00108493	-0.04251	-0.0501768	0.0195293	0.283652	0.0132101	-0.290622	-0.153454	-0.150038	-0.148357	-0.328037
13427	Dync1i2	-0.0203557	0.015389	-0.129289	-0.165034	0.0690003	0.0074682	-0.03855	-0.071182	-0.0400966	0.0112541	-0.0621517	-0.00416306	-0.0997745	-0.0375323	-0.0842193	-0.141966	-0.153839	-0.0498324	-0.112812
13429	Dnm1	0.444067	0.0417615	0.46189	0.864195	0.00957372	0.123988	0.148872	-0.233292	0.132501	-0.0766555	0.0275396	0.0940695	-0.270404	0.152958	0.224619	0.13839	0.128171	0.169817	0.187507
13430	Dnm2	0.104001	-0.00551606	-0.128425	-0.0189077	-0.115896	-0.0504527	-0.1918	-0.154785	-0.149905	0.00189743	0.0211728	-0.0975551	-0.0556626	-0.0889216	-0.0855441	0.0322494	-0.0139185	0.00870076	0.0135779
13433	Dnmt1	-0.0524405	0.0571985	0.00305237	-0.106587	-0.132114	-0.145712	-0.0125941	-0.0988487	0.0472177	-0.101083	-0.0704582	-0.0416295	0.0412447	-0.0131425	-0.0868808	-0.0558495	-0.0116265	-0.115916	0.0532125
13434	Trdmt1	-0.126447	0.0941806	0.00692431	-0.213703	0.0239152	0.0399742	0.111824	0.281772	0.214056	-0.0187638	0.0102802	0.0781332	0.135317	0.102111	-0.0890651	-0.131744	-0.118759	-0.122756	-0.235521
13435	Dnmt3a	0.145846	-0.0295915	0.121869	0.297306	-0.0235754	-0.101946	-0.178605	-0.202961	-0.105353	-0.0183158	-0.137134	-0.137381	-0.0970245	-0.0901657	0.112447	0.117707	0.0772592	0.153671	0.218384
13436	Dnmt3b	0.0371545	-0.0461292	0.189713	0.272996	-0.342143	-0.201114	-0.275719	-0.306648	-0.0295699	-0.21187	-0.0769699	-0.26407	-0.0623827	-0.0368958	0.0556005	0.185874	0.179745	0.0672491	0.299866
13437	Dnpep	0.0153371	-0.00124455	-0.0855573	-0.0689756	-0.00869849	-0.0159652	-0.129007	0.204425	-0.0920069	-0.00356655	-0.0605685	-0.048878	0.112195	-0.102556	-0.0782737	-0.0731418	-0.122877	0.00185514	-0.170504
13446	Doc2a	0.321156	-0.234091	-0.35327	0.201977	-0.486317	0.392652	0.0373068	0.131061	0.146618	0.0396416	0.292692	0.0244426	0.115251	0.494487	-0.287193	0.238766	-0.387153	-0.300057	-0.303003
13448	Dok1	-0.332487	-0.167417	0.18933	0.0242589	-0.377923	-0.174899	0.0604853	-0.250109	-0.319562	-0.107788	-0.0526367	0.102383	-0.152837	-0.0649435	0.0949517	0.365087	0.217214	0.136849	0.192224
13476	Reep5	-0.0242933	0.142976	0.00328232	-0.163987	0.517928	0.11827	0.200001	0.284196	0.0262359	0.223292	0.0385569	0.0967276	0.0431682	-0.0146868	0.028557	-0.266079	-0.051156	-0.0747164	-0.212471
13478	Dpagt1	-0.0829557	0.00336502	-0.0194705	-0.105791	0.128912	0.373537	0.120961	0.243332	-0.0852952	0.0374186	0.234479	0.0512171	0.0302662	0.112329	-0.00953897	-0.101032	-0.148597	-0.0792824	-0.222605
13480	Dpm1	-0.0123595	0.0890826	0.0689303	-0.0325118	-0.163998	-0.143704	-0.0420214	-0.137652	-0.0539355	-0.0664682	-0.203376	-0.00218634	-0.0773215	-0.178819	-0.0206397	0.0768898	-0.0803118	0.0191953	0.0396912
13481	Dpm2	-0.0167507	-0.147392	-0.0906051	0.040036	-0.007076	0.0288307	-0.0103489	0.254613	-0.0792902	0.137017	0.0852911	0.0453127	0.0737934	-0.00288694	-0.026839	0.117254	0.0296215	0.0288226	-0.207658
13483	Dpp6	-0.102833	-0.131149	0.456651	0.484967	0.00333728	-0.0603155	0.177182	0.0182774	0.238965	-0.0854487	0.0142973	0.118545	-0.0343362	0.0223481	0.185477	0.0966906	0.260089	0.126839	0.132863
13486	Dr1	-0.170237	-0.0176829	-0.0749663	-0.22752	0.166673	-0.0886088	0.0873789	0.0746244	-0.201489	-0.0750358	-0.198447	0.0807226	-0.0550886	-0.108464	0.0494615	-0.192248	-0.0603766	0.0428052	-0.0802515
13491	Drd4	0.384945	0.402027	-0.235438	-0.25252	-0.250014	0.108915	0.518299	0.174884	0.0623487	-0.103048	0.17451	0.658179	0.143928	0.0799822	-0.223159	-0.0761922	-0.157563	-0.0832783	-0.254115
13494	Drg1	-0.0993509	0.0444088	0.270505	0.126745	-0.221106	-0.108352	-0.174593	-0.0793625	-0.196649	-0.0653336	-0.138966	-0.134393	-0.11453	0.0631057	-0.109412	0.0463605	-0.140025	-0.0692118	-0.144579
13495	Drg2	0.110844	0.00945716	0.0838097	0.185196	0.12452	0.0937859	0.109822	0.33483	0.12847	0.0522583	0.025586	0.0718558	0.156726	-0.0145329	0.118481	0.0462188	0.0502809	0.0805148	-0.0596234
13496	Arid3a	0.0318695	0.0563125	-0.151068	-0.175511	0.0442436	0.240206	0.171572	0.116623	0.372236	0.141837	0.303116	0.198301	0.22855	0.458596	-0.0362843	0.0613087	0.0266255	-0.00955474	0.0756427
13497	Drp2	0.159174	-0.0492043	-0.157144	0.0512336	-0.0993583	-0.00827758	-0.0560399	-0.285114	-0.0137423	-0.167641	0.201939	0.179489	-0.0484042	0.206834	-0.36782	-0.436103	-0.157603	-0.132291	-0.131111
13498	Atn1	-0.125117	-0.187037	-0.0203221	0.0415981	0.190471	0.22648	0.252521	-0.0325712	-0.0451749	0.0584352	0.0557242	0.129385	0.115093	0.0981046	0.0937507	-0.0382851	-0.0770048	-0.0293853	0.241415
13506	Dsc2	0.0736069	-0.23091	-0.612799	-0.308281	-0.297357	-0.600044	-0.0956517	0.135204	-0.236346	-0.258817	-0.523669	0.0168663	0.128459	-0.32678	-0.260744	-0.222204	-0.184369	-0.148226	-0.267489
13511	Dsg2	-0.27012	-0.176486	-0.515638	-0.609273	-0.21113	-0.294061	-0.284543	-0.094731	0.00552195	-0.126723	-0.250107	-0.213741	-0.0897073	0.0098879	-0.180692	-0.0962849	-0.136738	-0.10989	-0.175669
13518	Dst	-0.0487078	0.0491066	-0.072933	-0.170747	0.0494882	-0.0246395	-0.0547604	-0.0320957	0.0692818	-0.0348463	-0.0564457	0.00404724	0.0923781	0.0557419	-0.0357282	-0.120063	-0.0675345	0.0230794	0.0887456
13521	Slc26a2	0.0865975	0.104282	0.308425	0.29074	0.404794	0.247949	0.180616	0.00174716	-0.171096	0.0666762	-0.0216029	0.0958103	-0.0100011	0.0145129	0.259171	-0.078947	-0.0103814	0.174366	0.247423
13528	Dtnb	-0.203439	0.0455573	0.38507	0.136074	-0.0245906	-0.0672924	-0.052554	0.147972	0.111057	0.00109577	-0.039194	-0.0787849	0.0395179	-0.0246388	0.28961	0.315297	0.317709	0.263379	0.181156
13542	Dvl1	-0.107588	-0.175958	-0.106504	-0.0381347	-0.19568	-0.247387	-0.232233	-0.448637	-0.122313	-0.0487027	-0.0813642	-0.132227	-0.0938285	-0.0940082	-0.25481	-0.107833	-0.0887871	-0.154804	0.0999981
13543	Dvl2	0.0190097	0.0199986	0.337742	0.336753	-0.18476	-0.149948	-0.0655485	-0.325926	-0.0557648	-0.0434572	0.128172	0.0589437	0.0563328	0.0470382	0.0414662	0.182769	0.319586	0.165958	0.423725
13544	Dvl3	0.14645	-0.403497	-0.578249	-0.0283024	0.040092	0.0411515	-0.0075925	-0.0346281	0.116813	-0.0271165	-0.0364273	-0.0437243	0.0297984	0.0395854	0.0184717	-0.0487368	-0.0591071	-0.0176601	0.0828982
13548	Dyrk1a	-0.0950174	-0.0632718	0.0939355	0.0621898	0.117401	0.13772	0.0978603	0.0882715	0.0944643	0.0596442	0.0734528	0.00561379	-0.0270704	0.0716603	0.121162	0.0634053	0.0568942	0.0289153	0.00581996
13549	Dyrk1b	-0.0136477	-0.115531	-0.0861499	0.0157338	-0.0933232	0.192441	0.090938	0.0356286	0.255158	-0.0455779	0.182263	0.00146509	0.16729	0.233229	0.00469985	0.0524451	-0.00547817	-0.084773	0.136362
13555	E2f1	-0.0189947	-0.0141787	0.201895	0.197079	-0.0768503	-0.270333	0.169461	-0.184538	-0.000556865	0.125472	0.0441975	0.156058	0.0655142	0.080735	-0.0834136	0.118909	0.231117	-0.0968159	0.166639
13557	E2f3	-0.0524191	-0.0564113	-0.157926	-0.153934	0.292569	0.442461	0.389833	0.437704	0.196385	-0.0139062	0.254964	0.125641	0.265039	0.0986343	0.233897	-0.0725783	0.0463999	-0.0302948	0.0612328
13559	E2f5	-0.200829	0.172089	0.211869	-0.161049	0.280916	0.0629611	0.10731	0.196353	0.0322176	0.0508043	0.152647	0.106496	0.135496	0.0264507	0.0288473	-0.201264	0.118533	0.0280327	-0.0320094
13560	E4f1	0.0095517	-0.224634	-0.249019	-0.0148335	-0.0953542	-0.0493099	-0.132413	0.182607	0.103221	0.121758	0.102143	-0.0657992	0.218432	0.164507	-0.070983	0.146129	0.0804696	-0.00436899	-0.0351583
13589	Mapre1	0.0500369	0.0208216	-0.0656044	-0.0363891	0.285064	-0.111532	-0.0385622	-0.0254743	-0.0618511	0.169183	-0.0574017	0.0596081	-0.00539399	-0.068612	-0.0889505	-0.204831	-0.0348199	0.00921975	-0.0688702
13595	Ebp	-0.0325651	-0.00945657	-0.319426	-0.342535	0.0142181	-0.00561331	-0.0597954	0.261568	-0.115044	0.0125583	-0.00367858	-0.0138223	0.207021	-0.163861	-0.185056	-0.186716	-0.183122	-0.139083	-0.239603
13601	Ecm1	-0.17391	-0.246163	0.17724	0.249493	-0.14083	-0.215839	0.0292726	-0.00923457	-0.221031	-0.0587965	-0.163992	0.0289244	0.0642735	-0.0824173	0.146347	0.228381	0.198195	0.145999	0.219856
13603	Opn3	-0.11915	0.145187	0.499796	0.235459	0.0686135	0.038592	-0.0131192	0.337089	0.0937825	0.0343869	-0.0723236	-0.000246002	0.0670148	-0.059886	0.000905719	-0.0333209	-0.11001	0.013779	-0.269169
13605	Ect2	-0.126382	-0.0910844	-0.152133	-0.187431	-0.0385485	-0.106388	0.0364395	0.212429	0.127711	-0.0408383	0.0488544	0.0381012	0.107538	0.0517934	-0.123468	-0.125758	0.0317737	-0.121807	-0.22836
13609	S1pr1	-0.567493	-0.0525854	1.49091	0.976004	0.1058	-0.265349	-0.197088	-0.140456	0.395974	-0.338306	-0.232743	0.0382706	-0.336774	0.125003	0.632866	0.18876	0.665472	0.868224	0.436548
13614	Edn1	-0.112021	-0.144508	-0.833475	-0.800988	0.27219	0.251304	-0.332452	0.508348	0.216551	-0.100712	-0.143994	-0.31624	-0.281773	0.0245159	0.356465	-0.0164362	-0.0388327	0.372677	-0.433656
13615	Edn2	0.295651	0.0465713	-2.94261	-2.69353	-0.164328	-0.104092	-0.224972	-0.169687	-0.426218	-0.102837	-0.15112	0.260526	0.0549585	-0.0524752	-0.987498	-0.926007	-1.03453	-0.502001	-0.762853
13617	Ednra	1.33378	2.20659	1.45218	0.579367	0.656328	0.778459	-0.481407	-0.257323	0.168073	0.229853	0.38302	-0.159225	-0.573585	0.0549257	0.360351	-0.0661251	-0.0350883	0.682533	0.0440891
13619	Phc1	-0.137935	0.191685	0.233274	-0.0963463	0.0590238	0.204988	0.203571	-0.00591411	0.2322	-0.0127803	0.128484	0.0286948	0.03808	0.135155	0.098551	0.026747	0.0220474	-0.0763248	0.142545
13626	Eed	-0.00105982	-0.0253224	-0.0839404	-0.0596778	-0.021644	0.0623699	0.00232079	-0.0261633	-0.124943	-0.0216848	0.0921058	0.0523451	-0.00299164	0.142675	-0.103406	-0.103447	-0.0736705	-0.0533822	-0.0802348
13627	Eef1a1	0.0114313	-0.0474638	0.0345733	0.0934685	-0.0341535	-0.029102	-0.0793698	-0.000961203	0.030424	-0.0507042	-0.0496488	-0.0517871	-0.0405145	0.0108464	-0.0267583	-0.043309	-0.0473051	0.000824465	-0.0663116
13629	Eef2	-0.0785331	-0.0562897	0.16695	0.144706	0.0156013	-0.0283587	-0.00856244	0.0279748	0.0331091	-0.0650367	-0.0585764	-0.00870751	0.0216466	-0.0391344	0.0910107	0.0103727	0.0607929	0.0908656	0.0846825
13631	Eef2k	-0.290655	-0.405165	-0.375286	-0.260776	-0.331031	-0.20436	-0.402991	0.268611	0.301369	-0.035962	-0.119944	-0.169858	0.270239	0.0202284	-0.174732	0.120337	-0.0903156	0.0584013	-0.173103
13636	Efna1	-0.0600608	-0.038661	0.339207	0.317807	-0.138206	-0.0288368	0.313346	0.257486	-0.0706501	-0.0454952	-0.0296877	0.0370756	-0.0858972	0.138663	0.0818181	0.174529	0.0809672	-0.194453	-0.261565
13637	Efna2	-0.0935418	0.132826	0.0601885	-0.166179	-0.00522269	0.337285	0.0867797	0.176743	0.27481	-0.0288266	0.297848	0.0641339	0.0447089	0.24652	-0.0857931	-0.109397	-0.125229	-0.108439	-0.217827
13638	Efna3	0.318152	-0.082704	-0.511932	-0.111076	-0.547946	0.325805	0.229776	0.0476149	-0.392089	-0.250949	0.383292	0.252306	0.00120708	0.1286	-0.145479	0.151519	-0.087992	-0.122949	-0.191886
13640	Efna5	0.100264	-0.0508856	0.107016	0.258166	0.0864513	0.273031	0.379767	-0.656691	0.179647	-0.0246504	0.14261	0.160133	-0.564157	0.252322	0.392349	0.281248	0.261928	0.172715	0.484884
13641	Efnb1	-0.330893	-0.43093	-1.33027	-1.23023	-0.222054	-0.234719	-0.285418	-0.277671	-0.165671	-0.126265	-0.114822	-0.0234471	-0.110355	-0.0941579	-0.723318	-0.627529	-0.60342	-0.461347	-0.556002
13642	Efnb2	-0.232282	-0.0360755	-0.691138	-0.887345	-0.169359	-0.21176	-0.268711	-0.393731	-0.00854249	0.0298893	-0.100105	0.0672329	-0.167389	0.0666152	-0.34519	-0.145942	-0.233535	-0.0092459	-0.118848
13643	Efnb3	0.24255	-0.118632	-0.294195	0.066987	0.231421	0.283075	0.12319	0.231606	0.431462	-0.151396	0.0475107	-0.0215257	-0.00699931	-0.147949	0.197226	-0.185591	-0.0383388	0.0525104	-0.0413796
13644	Efs	-0.244513	-0.378278	-0.557644	-0.42388	-0.00672812	-0.204157	-0.458483	-0.203792	-0.0456138	-0.102009	0.00112615	-0.121892	0.180701	0.260886	-0.384201	-0.479481	-0.178917	-0.0476101	0.000292714
13645	Egf	-0.321803	-0.160589	-0.576472	-0.737686	-0.348779	-0.195545	-0.391774	0.268457	0.0112553	-0.305253	0.0379018	-0.255375	0.441403	-0.16405	-0.240255	-0.196729	-0.00680857	-0.103856	-0.0673091
13649	Egfr	-0.128716	-0.00308378	0.944604	0.818972	0.00844667	0.196102	0.401911	-0.0411582	-0.069813	-0.121887	-0.0160328	0.209364	-0.371023	-0.0659168	0.493896	0.363562	0.281761	0.301349	0.164031
13650	Rhbdf1	0.0559585	-0.0147046	-0.000740376	0.0699227	0.138332	0.122834	0.114401	0.0200915	0.110712	0.142341	0.0965992	-0.00314884	0.0819465	0.0689307	0.104838	0.108848	0.0786036	-0.0127117	0.166693
13654	Egr2	-0.0644883	-0.624016	0.891255	1.45078	0.256762	0.364843	0.0117389	0.240504	-0.201623	-0.0716234	0.00705522	0.114332	-0.0872165	0.0973678	0.710862	0.382477	0.353074	0.813456	0.383142
13660	Ehd1	0.197275	0.123404	-0.335295	-0.261424	-0.219883	0.046683	-0.131537	-0.0740723	-0.108185	0.0895393	0.166346	0.064881	0.0159047	0.125999	-0.257729	0.0516929	-0.138066	-0.0613105	-0.167752
13663	Ei24	-0.250687	0.129133	0.347068	-0.0327523	-0.316146	-0.423166	-0.415252	-0.280077	-0.398537	-0.0821075	-0.202118	-0.161982	-0.175663	-0.22547	-0.272246	-0.038207	-0.0511979	-0.0189763	-0.167832
13664	Eif1a	0.107085	0.0180297	0.124864	0.213919	-0.241826	-0.159024	0.0941198	-0.181704	0.0612331	-0.2868	-0.273687	0.175485	-0.139517	-0.351147	0.0437997	-0.00117446	-0.0708625	0.125165	0.0859863
13665	Eif2s1	-0.00609479	-0.015253	0.234988	0.244146	-0.269025	-0.232596	-0.311891	-0.147163	-0.130587	-0.0544553	-0.0920224	-0.0690292	-0.00371678	-0.0218029	-0.155602	0.0589676	-0.0150283	0.0872594	-0.0121561
13666	Eif2ak3	0.215921	0.118358	0.0115292	0.109092	-0.0623459	0.153056	0.171015	-0.0378212	-0.0241644	-0.0298841	0.0659047	0.0665809	0.0621984	0.0878599	-0.0165614	0.0159005	-0.103713	-0.120996	0.0834582
13667	Eif2b4	0.0759512	-0.0876702	-0.041847	0.121774	-0.231771	-0.216902	-0.174926	-0.079227	-0.123343	-0.0592618	-0.0448029	-0.109628	0.0772821	-0.125046	-0.106542	0.0659672	0.0655571	-0.0412436	0.0499674
13669	Eif3a	-0.00567476	-0.089827	-0.0198739	0.0642784	0.132298	0.000162426	0.0332029	0.163723	0.068753	-0.0147209	-0.108045	0.0164858	0.0706144	-0.0577027	0.0976392	-0.0493799	-0.0105682	0.0809221	0.00453028
13680	Ddx19a	-0.165845	0.0176482	0.361743	0.17825	0.540613	-0.0731008	0.223577	0.0534833	-0.135187	0.315033	-0.0155651	0.193909	0.0835864	0.0156426	0.0505922	-0.174988	0.108128	0.0209242	0.0806953
13681	Eif4a1	-0.0739287	0.0488963	0.12445	0.00162482	-0.015732	-0.0712008	-0.0469092	0.0460193	0.0287713	-0.0389239	-0.0322391	0.041519	0.0512891	-0.0387469	-0.0424817	-0.0656736	-0.00352004	0.0459464	-0.0372119
13682	Eif4a2	0.0505171	0.038013	0.0445382	0.0570423	-5.24755e-05	-0.0593112	0.0651701	0.000418317	-0.0960156	-0.0598592	-0.0944917	0.0185555	-0.0151736	-0.071821	0.111065	0.0512586	0.0758847	0.0644506	0.0954733
13684	Eif4e	-0.0228294	0.0113139	-0.0655101	-0.0996534	-0.0542712	-0.0583321	0.0802006	0.102316	-0.0334709	-0.0255003	-0.0297891	0.104768	0.0548898	-0.0597221	-0.0722578	-0.0434869	-0.0437148	-0.0476907	-0.119684
13685	Eif4ebp1	0.271365	0.155095	-0.144086	-0.0278156	-0.0631191	0.131052	0.140023	0.400039	0.004963	0.0705767	0.157732	0.165239	0.188626	0.0931209	-0.0246918	0.109004	0.00198855	0.000523907	-0.236106
13688	Eif4ebp2	-0.000386599	0.00482026	-0.143464	-0.148671	0.163388	0.410239	0.0012561	-0.040927	-0.0992404	0.0254154	0.426312	-0.085108	0.0218531	0.0381217	-0.00402084	-0.141993	0.0120519	-0.090385	0.0587593
13690	Eif4g2	-0.132458	0.0824832	0.169005	-0.0459372	0.146479	0.13899	0.0720413	0.102105	0.0199808	0.0192114	0.0479677	0.0586979	0.0347286	0.067118	0.0317479	-0.0955192	-0.0592743	0.0184045	-0.0356284
13709	Elf1	-0.0105155	0.00478035	-0.273261	-0.288557	-0.0203886	0.300512	0.342653	-0.114348	0.0602791	-0.0601007	0.0252037	0.0530055	-0.131919	-0.0241224	0.11344	0.0737276	-0.161868	-0.176208	0.0958689
13712	Elk1	0.0701519	-0.15154	-0.254295	-0.0326029	0.0083572	0.0851357	0.0858369	0.156946	-0.117853	-0.00807727	0.0369806	0.094671	0.0579945	-0.0946622	0.101232	0.0847974	0.0530768	0.110066	0.00228073
13713	Elk3	0.0515005	0.108768	0.0764843	0.0192173	0.325685	0.412417	0.296923	0.117394	0.0364707	0.0670767	0.170537	0.0626885	-0.0569373	0.0626859	0.20188	-0.056728	-0.0399995	-0.0323542	0.0275488
13714	Elk4	0.167522	0.0672824	-0.122047	-0.0218068	0.491304	0.0366424	0.271599	-0.204007	-0.121363	0.222376	-0.0599157	0.178108	-0.125538	-0.0479897	0.0981652	-0.170763	0.00160709	0.00467444	0.176634
13716	Ell	0.0287033	-0.0541706	-0.0652054	0.0176685	-0.220015	-0.280109	-0.258216	-0.368866	-0.272518	0.0526424	-0.149698	-0.116699	-0.0960415	-0.223187	-0.123096	0.149561	0.00731496	0.0184209	0.149728
13722	Aimp1	-0.0229105	-0.0398174	0.0763299	0.0932368	-0.0783869	-0.0882248	-0.0810373	0.0874638	-0.125376	-0.0972124	-0.156809	-0.0799783	-0.0353389	-0.189929	0.0284496	0.0096241	-0.0401341	0.0295086	-0.0943531
13723	Emb	-0.0209654	-0.0507211	0.149299	0.179055	-0.109719	-0.189023	-0.128466	0.103056	-0.299291	-0.0368269	-0.323645	-0.00869166	-0.0263859	-0.273707	-0.156475	-0.0835833	-0.291097	-0.0367005	-0.285917
13726	Emd	0.0799328	-0.0643406	-0.0973704	0.0469029	0.180682	0.13544	0.189801	0.104486	-0.0713388	0.0909424	0.113868	0.109346	-0.07357	0.0279683	0.0623404	-0.0273991	0.0407687	-0.0181148	-0.115715
13728	Mark2	0.0141064	-0.0185506	0.536794	0.569451	-0.27891	-0.105328	-0.087756	-0.3108	-0.147619	-0.175898	-0.241662	-0.353753	-0.230049	-0.10736	0.223444	0.326456	0.0871104	-0.0425529	0.304195
13730	Emp1	-0.022095	0.00989668	0.114301	0.0823091	-0.0406749	0.0157856	0.0660561	0.209073	0.0436042	-0.129564	-0.0920861	-0.0580305	0.0294221	0.0123696	0.141019	0.0521299	0.0331473	0.0169323	-0.0386315
13731	Emp2	-0.128371	-0.0242056	-0.497376	-0.601541	-0.0500676	-0.00676793	-0.133469	-0.0449191	0.0207814	-0.0556885	0.0988475	-0.122187	-0.326021	0.074404	-0.0638325	-0.0694534	0.0417829	-0.052551	-0.344934
13732	Emp3	-0.081631	-0.148233	-0.363565	-0.296963	-0.148076	-0.169142	-0.181301	0.0687968	-0.0677558	-0.0807922	-0.0426526	-0.00430962	0.0176861	-0.0131977	-0.167888	-0.100604	-0.0413985	0.00910327	-0.218999
13797	Emx2	-0.09948	0.0747333	-0.455946	-0.630159	0.071711	0.339253	0.238027	0.10756	0.18515	0.107856	0.22649	0.368882	0.09958	0.237989	-0.181045	-0.144901	-0.293808	-0.0501907	-0.189026
13800	Enah	-0.0795545	0.141829	0.444754	0.223371	0.0352721	-0.059379	0.0384854	-0.134537	-0.208443	-0.132408	-0.165664	0.0652958	-0.137092	-0.195417	0.115378	-0.052302	0.00909247	0.142188	0.112823
13803	Enc1	-0.0186251	-0.0380359	0.0237514	0.0431622	0.199132	0.185889	-0.0594925	0.0494278	-0.114083	0.0290188	0.0940724	-0.0781719	-0.00271023	-0.0186907	0.0941057	-0.0760075	0.00228899	0.0754264	0.0419677
13804	Endog	0.168843	0.0115221	0.211992	0.369313	-0.168439	0.322976	0.296931	0.456847	0.159185	-0.218691	0.343502	0.0802853	0.178372	0.176369	0.121342	0.0710897	0.141867	-0.095304	-0.157133
13805	Eng	0.22087	-0.133832	-0.115724	0.238978	0.188842	0.177897	0.136264	0.0722427	0.270579	0.107492	0.314084	0.0886896	0.188719	0.201401	-0.00186287	-0.0832134	0.134324	-0.0494371	0.114614
13806	Eno1	0.0121261	-0.089437	-0.141438	-0.0398753	-0.120437	-0.0690894	-0.191718	-0.0306276	-0.0642737	-0.0152223	-0.0965697	-0.0890883	-0.0165565	0.0178195	-0.110718	-0.00550295	-0.138198	-0.008088	-0.0966467
13807	Eno2	-0.0190496	-0.00982189	-0.0372603	-0.046488	-0.164027	-0.19168	-0.171043	-0.633346	-0.201125	-0.00835451	0.0439817	-0.00154215	-0.385033	-0.087897	-0.21713	-0.0614573	0.0185321	-0.0476294	0.0311833
13808	Eno3	-0.134856	-0.203217	-0.558617	-0.490256	-0.307744	-0.145528	-0.21522	-0.384239	0.126251	-0.144681	0.0709864	-0.0162055	-0.352522	0.0723289	-0.436329	-0.273266	-0.219815	-0.237315	-0.404612
13819	Epas1	0.232937	-0.0733466	-0.2364	0.0698841	-0.213356	0.420341	0.397352	0.101751	0.391444	-0.473965	-0.0194612	0.264426	-0.361792	-0.186724	0.437062	0.176453	-0.00273987	0.304137	-0.0264813
13821	Epb4.1l1	0.0606407	-0.255577	0.117884	0.434101	0.131806	-0.220413	-0.0927177	0.0655118	-0.0416346	0.0979533	-0.180037	-0.177421	0.0663096	-0.00561789	0.201422	0.167569	0.241798	0.116719	0.20222
13822	Epb4.1l2	-0.201208	0.02982	-0.171697	-0.402725	-0.0508192	-0.0697902	-0.124799	0.107449	0.0225033	-0.0545844	-0.070427	-0.0362128	0.0566177	-0.0393093	-0.0765558	-0.080321	-0.0771927	0.0120304	-0.127387
13823	Epb4.1l3	-0.0102252	-0.0834569	-0.0489476	0.0242842	0.0108666	0.0915801	0.00324151	-0.231014	0.092784	0.00228288	0.0351818	-0.125089	-0.407304	-0.147298	0.0401767	0.031593	-0.0162217	-0.0881534	-0.136113
13829	Epb4.9	-0.00960429	0.00933317	-0.341832	-0.36077	0.0733297	0.0357732	0.315212	0.256805	-0.23179	-0.128981	-0.024148	-0.19261	0.0977802	-0.00430056	0.315655	0.113345	0.255734	-0.192167	0.15663
13830	Stom	-0.246077	-0.161473	0.0236055	-0.0609983	-0.121439	-0.112144	0.108153	-0.364905	-0.092566	-0.180132	-0.119861	-0.0519908	-0.346411	-0.0221404	-0.0511691	-0.109862	-0.0588859	-0.211313	-0.0326746
13831	Epc1	-0.0500902	-0.0509854	-0.125364	-0.124468	-0.200206	0.194004	0.1395	-0.247825	0.00796663	-0.0772861	0.118805	-0.0154553	-0.109613	0.29478	-0.144841	-0.0219216	-0.220041	-0.299797	-0.00662898
13835	Epha1	-0.264176	0.212677	-0.63852	-1.11537	-0.0377747	-0.0728536	0.0303725	-0.177657	0.157391	-0.0663065	0.0946895	0.0722725	-0.129192	0.182675	-0.0736328	-0.102165	0.0939103	-0.0317328	-0.0251677
13837	Epha3	-0.0273296	0.130012	-0.297759	-0.455101	-0.224843	-0.305857	-0.292774	-0.0186574	-0.117354	-0.0634464	-0.124752	0.0879705	-0.429474	-0.343144	-0.0656707	0.0957254	0.115434	0.315074	-0.476487
13838	Epha4	-0.614285	-0.295808	1.05425	0.735775	-0.21387	-0.161254	0.400213	-0.21723	-0.0561791	-0.0742321	-0.187623	0.0916373	-0.26564	-0.13581	0.623928	0.763567	0.597559	0.315353	0.575518
13841	Epha7	-0.00782887	-0.622712	-0.364949	0.249934	0.0492711	-0.469741	0.188911	-0.129153	-0.307881	-0.242129	-0.275466	-0.134199	-0.342304	-0.395929	0.229436	-0.0619637	0.423711	-0.0936745	0.0162857
13844	Ephb2	0.191114	0.46021	-0.147325	-0.416421	-0.0329365	0.0738546	-0.0314165	-0.104568	0.179806	0.00459051	0.0681789	0.0436272	-0.161383	0.223354	-0.267138	-0.229611	-0.272814	-0.192094	-0.323953
13846	Ephb4	-0.026059	-0.143423	0.0276219	0.144986	-0.383224	-0.17383	-0.271698	-0.152901	0.0809923	-0.0210975	-0.0232343	-0.173551	-0.00412096	0.157969	-0.170819	0.191307	-0.0202234	-0.0726721	-0.0220388
13848	Ephb6	-0.00265115	-0.0331969	-0.177985	-0.14744	-0.0282235	-0.0546792	-0.114305	-0.175646	0.0973441	0.224477	0.0886698	0.0657768	-0.0842227	0.206887	-0.270718	-0.0180169	-0.127369	-0.0906362	-0.179294
13849	Ephx1	-0.0801481	0.0277256	0.293486	0.185613	-0.199479	-0.0136204	-0.224409	-0.00807727	0.0347251	0.00876121	0.049503	-0.187038	-0.108001	0.0325951	0.000505185	0.208745	0.0636286	0.0378765	-0.0994187
13850	Ephx2	-0.100543	-0.11494	0.950067	0.964463	-0.0570087	-0.0814262	-0.0361898	-0.068293	-0.0710448	-0.00740138	-0.103611	-0.0171314	0.0281761	0.00703632	0.193016	0.242623	0.170831	0.212074	0.289485
13852	Stx2	0.0355979	0.185436	0.234669	0.0848316	-0.0342344	0.0520525	-0.136462	0.0460214	0.0719744	0.037442	0.0902615	-0.043393	-0.010429	0.0535142	0.00207637	0.0737528	0.0402854	0.0951451	-0.0543741
13854	Epn1	0.010142	-0.0933771	-0.109926	-0.00640699	-0.20461	0.100977	-0.0182163	-0.0207081	-0.136424	0.126949	0.243938	0.124734	0.20663	0.34397	-0.12814	0.20342	0.0148211	0.0148103	0.0991985
13855	Epn2	0.174577	-0.0370207	0.0663607	0.277958	-0.0486477	0.267132	0.000233366	0.0322367	-0.0463828	-0.0209777	0.119526	-0.0306602	-0.0829282	-0.0409555	0.201975	0.229645	0.0543697	0.171082	0.0868106
13857	Epor	-0.304796	-0.0998021	-0.0378498	-0.242844	-0.566804	-0.121486	-0.0837368	0.174973	0.0838819	-0.400253	-0.223197	0.0362123	0.145334	-0.28512	-0.316153	-0.149602	-0.417864	-0.196204	-0.345792
13858	Eps15	-0.200767	-0.182284	-0.200372	-0.218854	0.246572	0.0412539	0.194333	0.124344	-0.0371968	0.046174	-0.0993694	0.0460972	-0.0231981	-0.0980132	0.0810279	-0.11937	-0.0595954	-0.067208	-0.0665143
13859	Eps15l1	-0.0705966	-0.00272229	0.0278422	-0.0400322	-0.105146	-0.0613498	-0.206841	-0.218833	0.0297544	-0.0317399	0.00830295	-0.107629	0.0251114	0.00395604	-0.0856086	-0.0122029	-0.0159558	0.0136034	0.158336
13860	Eps8	0.17607	0.0129845	0.636313	0.799398	0.0434225	0.256931	-0.0911093	0.28818	-0.425074	-0.094465	-0.045771	-0.237379	0.0171707	-0.0715424	0.497256	0.359368	0.194554	0.350986	0.226246
13864	Nr2f6	0.0531608	-0.0856575	-0.0768812	0.0619371	0.0185535	0.291913	0.287916	0.171612	0.0896708	0.268582	0.380797	0.224032	0.290818	0.470272	-0.0688879	0.181141	0.0199961	-0.132771	0.0503177
13865	Nr2f1	0.00246588	-0.0169892	-0.132372	-0.112917	0.183466	0.336093	0.662847	0.0335272	0.442841	-0.401983	0.204369	0.155456	-0.109204	0.367864	0.160171	-0.425278	0.0284468	-0.34722	0.0174398
13866	Erbb2	-0.0270088	-0.0675029	0.050544	0.091038	-0.152267	-0.0733273	-0.270943	0.0235411	-0.0100297	0.0807739	0.144534	-0.158127	0.0877935	0.166623	-0.0805257	0.152515	0.137336	0.0322899	-0.0162733
13869	Erbb4	-0.134987	-0.239638	-0.291148	-0.186497	-0.342501	-0.18507	-0.357692	-0.234196	-0.0150712	-0.480229	-0.420118	-0.54341	-0.503091	-0.142623	0.32472	0.186992	0.0896713	0.139002	0.0558248
13870	Ercc1	-0.0407905	0.0793296	0.034099	-0.0860211	-0.130474	-0.151113	-0.0494514	-0.0164594	0.0134966	-0.0651132	-0.125461	0.0104339	-0.0972945	-0.0419003	-0.0486791	0.0166817	-0.0230275	0.0112062	-0.129514
13871	Ercc2	0.0275585	-0.164652	0.0519288	0.244139	-0.138168	0.110077	-0.0452418	-0.302759	-0.020773	-0.0948268	0.0780966	-0.229945	-0.0411742	0.0965677	0.0679277	0.111269	0.035947	-0.116775	0.329512
13872	Ercc3	-0.117655	0.127415	0.319349	0.0742791	-0.156108	0.0156907	-0.0694838	0.0962095	0.0908484	-0.10291	0.0135864	-0.0211407	0.0318946	-0.00527128	0.0459895	0.0991874	0.0438852	0.0943325	-0.0183254
13874	Ereg	0.163875	-0.349995	2.02935	2.54322	0.262171	-0.409113	1.10347	0.802262	0.103807	-0.00641701	-0.283237	0.52844	0.0454781	-0.287942	1.52195	1.25336	1.64783	0.94692	0.765167
13875	Erf	-0.032627	-0.222164	-0.335305	-0.145767	0.0933726	0.278584	0.265833	-0.427892	-0.113177	-0.040962	0.162271	0.0894481	-0.0105695	0.198426	-0.168873	-0.303207	-0.285185	-0.345258	0.248449
13877	Erh	-0.0284613	0.0330319	0.0439378	-0.0175554	-0.23781	-0.250907	-0.266285	-0.183904	-0.131099	-0.00612862	-0.0575494	-0.0623253	-0.0339319	-0.0399174	-0.22145	0.0102314	-0.0280926	-0.0174901	-0.0714776
13885	Esd	0.0698529	-0.132656	0.0386899	0.241198	-0.0376666	0.00644026	-0.0538556	-0.0587245	-0.0878413	0.0500234	0.153524	0.00241377	0.0254836	0.175516	-0.0432514	0.0444385	0.103833	0.0130179	0.0409567
13924	Ptprv	0.104342	0.399778	-0.749966	-1.0454	0.258381	0.154135	-0.387693	-0.38902	-0.157159	0.270697	0.197645	-0.226708	-0.215883	-0.221122	-0.338435	-0.326119	-0.294924	-0.177449	-0.165299
13929	Amz2	0.0272552	-0.019905	0.0630958	0.110256	0.163429	0.0686759	0.217287	0.139167	0.0270921	0.0289428	-0.0253705	0.0502798	-0.0491723	-0.0202229	0.0666633	-0.0678224	-0.0273831	-0.100344	-0.121676
13972	Gnb1l	-0.0263089	-0.155416	-0.0213001	0.107807	-0.0543231	-0.0215446	0.0368445	0.0657836	0.037674	-0.172909	0.0896925	-0.000336525	0.0907942	0.142856	0.0248234	-0.0937627	0.136061	-0.0123576	0.049834
13983	Esr2	0.0630155	-0.0573277	0.408011	0.528354	-0.178093	1.20284	-0.0691889	0.350628	0.0724791	-0.228502	0.76525	-0.333503	0.0863661	-0.103921	0.673398	0.62299	0.235807	0.409084	0.409136
13990	Smarcad1	-0.18553	0.123271	-0.211764	-0.520565	-0.00812321	0.0459787	-0.0391405	-0.00256231	0.0765806	-0.0750924	0.0296818	0.0323884	-0.0255445	0.0588348	-0.0336964	-0.100666	-0.0499933	0.0378325	-0.0566785
13992	Khdrbs3	0.20067	0.0520182	-0.20529	-0.0566375	-0.134157	0.124578	-0.140632	-0.151921	0.0620101	0.00488017	0.249864	0.122946	-0.0084589	0.272739	-0.179509	-0.0404718	-0.0542234	0.0840683	-0.0360466
13999	Gm14288	0.068976	0.0522271	0.00808361	0.0248325	0.37559	0.262453	0.414788	0.345185	0.320471	0.263292	0.115828	0.205182	0.0701217	0.27851	0.262072	0.149775	0.115446	0.0524654	-0.0129915
14000	Rnasen	0.00654715	-0.0754818	-0.0377878	0.0442412	-0.0837669	-0.0796197	-0.169053	-0.185983	-0.0439733	-0.0698136	-0.0671407	-0.0390293	-0.104339	-0.0564327	-0.112095	-0.0981416	-0.099616	0.0179293	-0.0304515
14004	Chchd2	0.0102002	-0.0927057	-0.089804	0.0131019	-0.285927	-0.0667737	0.0123896	0.00774385	-0.245457	0.0715961	0.117978	0.229374	0.0789596	0.110975	-0.283415	0.0741077	-0.0986635	-0.0664307	-0.212199
14007	Cugbp2	-0.23855	-0.124609	-0.543586	-0.657528	-0.0581016	-0.188627	-0.0288783	-0.135304	0.0359019	-0.130698	-0.156291	-0.008613	-0.207298	-0.0189798	-0.166785	-0.239381	-0.134448	-0.146519	-0.238779
14011	Etv6	0.157093	0.0972419	-0.179046	-0.119194	-0.0593938	0.0883186	0.0993799	0.108345	0.00862225	0.0276645	0.0699828	0.095898	0.0250645	0.100075	-0.121949	-0.0348911	-0.140285	-0.125431	-0.20523
14012	Mpzl2	-0.236759	-0.329276	-0.43667	-0.344153	0.327788	-0.0579587	0.803388	0.452009	-0.0262189	-0.0949777	-0.190179	0.499353	0.14585	-0.10095	0.0895368	-0.333229	-0.042684	-0.214498	-0.216622
14020	Evi5	-0.0416936	-0.0895113	0.0442898	0.0921075	0.31382	0.0660448	0.270412	0.211998	0.104556	-0.0107917	-0.166125	0.0345155	0.00814152	-0.122157	0.274068	-0.0505446	0.0418983	0.0381713	0.0702114
14025	Bcl11a	0.222077	-0.00521135	0.904642	1.13193	-0.0478918	0.345853	-0.308291	-0.509828	-0.242375	-0.232723	0.0289461	-0.107474	-0.272703	0.0138237	0.502296	0.317465	0.18539	0.703114	0.739421
14026	Evl	0.0190035	-0.05268	0.31903	0.390713	0.157372	0.121157	0.015872	0.0531272	0.228424	0.11284	0.159408	-0.0495581	0.0400578	0.162084	0.127069	0.0825365	0.16532	0.0616383	0.113999
14027	Evpl	0.0669707	0.0664069	-0.0927852	-0.0922214	-0.138849	0.287729	-0.339357	-0.526724	0.208981	-0.172511	0.204509	-0.0228663	-0.270519	0.208257	-0.00586071	-0.0395233	-0.0890809	0.31063	0.250344
14030	Ewsr1	-0.137639	-0.0732041	-0.0159133	-0.0803487	0.0463007	0.0224962	0.0842731	-0.0070457	0.0166925	-0.00612824	-0.0322813	0.0824061	0.0481963	-0.00832665	0.0589821	0.0065531	0.00420455	0.0571151	0.114224
14042	Ext1	-0.0908154	-0.0478115	-0.00382883	-0.0468327	0.115496	0.0831181	0.280292	0.188899	0.127858	0.0212737	-0.00649726	0.155998	0.0124465	0.131814	0.0928196	-0.00140268	0.00320419	-0.0314736	-0.0836328
14043	Ext2	-0.192532	0.416976	0.458395	-0.151113	0.149477	0.0535121	0.142153	0.169827	0.0610292	0.136545	0.0509365	0.0350954	0.11505	0.102334	0.0910898	0.0781576	0.0885142	-0.0159676	0.0363134
14049	Eya2	0.0524412	-0.215471	-0.227347	0.0405648	0.219755	0.251629	0.51905	0.40903	-0.108044	0.151846	-0.0105284	0.280921	0.197761	-0.00368457	0.302164	0.234255	0.0400067	0.0640356	0.0908951
14050	Eya3	0.0134227	-0.0702747	-0.142604	-0.0589067	-0.24655	-0.120522	-0.359378	-0.340472	-0.147955	-0.0899942	-0.0673474	-0.133046	-0.100835	-0.0458186	-0.189751	-0.0331956	-0.136577	0.0365805	0.0498859
14051	Eya4	-0.27449	-0.0150389	0.0604627	-0.198988	0.176942	0.0965626	0.152407	-0.413753	0.129326	-0.0596576	0.0738313	0.228721	-0.392506	-0.0427945	-0.277812	-0.514412	-0.300543	-0.201498	-0.256565
14055	Ezh1	-0.00221723	-0.0433936	0.738526	0.779702	0.09009	-0.105324	0.0544265	0.449435	-0.178792	-0.00390887	-0.177631	-0.210657	0.180261	-0.147666	0.635674	0.541675	0.563368	0.370591	0.366501
14056	Ezh2	-0.0427412	-0.0616894	-0.195294	-0.176346	0.247793	0.0738772	0.256263	0.116619	0.218158	-0.00174884	0.023085	0.0533344	-0.0219612	0.036912	-0.0382398	-0.287782	-0.089032	-0.241168	-0.17682
14057	Sfxn1	-0.0598024	0.00252394	-0.00755673	-0.0698831	-0.152132	-0.160226	-0.0588453	0.0452993	-0.0615244	-0.134467	-0.212992	-0.0524487	-0.0555501	-0.168867	0.039594	0.0572589	-0.0131716	0.0459906	-0.0612554
14058	F10	0.36421	-0.229091	-0.415337	0.177963	0.0115896	0.0621066	-0.236676	0.0146991	0.0244787	-0.476805	0.106374	-0.0902469	-0.132844	0.197654	-0.211618	-0.700012	-0.16735	-0.0651887	-0.359161
14062	F2r	-0.225062	-0.134532	-0.322556	-0.413087	0.193126	0.0738428	-0.08078	0.0514872	-0.0815682	-0.0198169	-0.0344062	-0.00247265	0.0341112	-0.0979241	0.0156265	-0.197316	-0.0926224	0.0939339	-0.00174943
14066	F3	-0.111615	-0.102279	-0.21333	-0.222666	0.0565797	0.191911	0.397636	0.0192891	0.382599	0.0640411	0.0276272	0.520806	-0.163476	0.212271	0.267883	0.275344	0.103599	0.391053	0.0851172
14077	Fabp3	-0.0287965	-0.0675978	-1.16129	-1.12248	-0.394465	-0.301105	-0.0752031	-0.279233	-0.0673838	-0.0295373	-0.253168	-0.0191971	-0.320128	0.0357318	-0.647635	-0.282708	-0.599699	-0.591629	-0.68853
14081	Acsl1	0.0300429	0.0465882	0.381091	0.364546	0.501739	0.130173	0.163492	0.183465	-0.0270903	0.374518	0.0150724	0.066065	-0.0492964	-0.00737474	0.295344	0.168124	0.180244	0.197917	0.0625822
14082	Fadd	-0.00205415	-0.0273041	-0.122096	-0.0968463	-0.000132905	0.149941	0.0130591	-0.0443202	0.0988248	0.0296205	0.22355	0.0764855	0.0752645	0.0822405	-0.0302675	-0.000514139	0.0433415	0.0331589	0.0893171
14083	Ptk2	-0.0617251	-0.0617122	-0.138302	-0.138314	-0.0215285	-0.185015	-0.0192464	0.04648	0.0192633	-0.00869229	-0.100535	0.112747	0.119716	0.0077035	-0.156827	-0.143991	-0.0723477	-0.0248334	-0.0835915
14084	Faf1	0.0729123	0.0247832	-0.0741732	-0.0260441	-0.00432199	-0.259112	-0.241129	-0.371108	-0.307821	-0.0722797	-0.0627814	-0.12448	-0.227285	0.0139068	-0.214516	-0.282473	-0.0181854	-0.0978658	-0.0706917
14085	Fah	-0.0135715	0.0278453	0.00320928	-0.0382076	-0.0684014	-0.127561	-0.19972	-0.0788748	0.0056247	-0.0198971	-0.0756207	-0.0289951	-0.122613	-0.148813	-0.0759412	-0.027437	-0.0240012	0.0947839	-0.119679
14086	Fscn1	-0.107347	-0.00521327	-0.336626	-0.43876	-0.151937	-0.0772271	-0.284495	-0.158613	0.0431244	-0.176807	-0.0538459	-0.124615	-0.0464529	-0.101088	-0.206083	-0.230953	-0.182702	-0.0462033	-0.0939226
14087	Fanca	-0.0926318	-0.104365	0.190434	0.202167	0.152379	-0.02416	0.167303	-0.0380838	0.224488	-0.0300428	-0.0497559	0.0594322	0.0594839	-0.013393	0.12698	-0.0554422	0.101384	0.0191092	0.224547
14088	Fancc	-0.0487961	-0.0987104	-0.0127229	0.0371914	-0.136439	-0.0718034	-0.375047	-0.109771	0.122939	-0.00781639	-0.0146294	-0.03647	0.0632751	0.12669	-0.295467	-0.166844	-0.238293	0.0431097	-0.122421
14104	Fasn	0.0316678	0.155928	-0.132136	-0.256396	-0.0983229	-0.0240888	-0.195191	-0.00104937	-0.114281	-0.0814391	0.0863246	-0.0633953	0.14508	-0.0966375	-0.258988	-0.242105	-0.148575	-0.127193	-0.112859
14105	Sfrs13a	-0.0392294	-0.0164199	-0.0717518	-0.0945613	-0.108973	0.0676425	0.218749	0.0556982	-0.235705	0.0408327	0.0255254	0.27546	-0.0428971	-0.0403876	-0.117794	0.0320117	-0.159911	-0.061083	-0.21639
14107	Fat1	0.0652862	-0.00894923	-0.420162	-0.345927	0.289664	0.247961	0.0981719	0.115555	0.0722612	0.0541457	0.185997	-0.0451867	0.0683227	0.146427	0.137459	-0.0980588	0.0754954	-0.00589925	0.0902267
14109	Fau	0.0657956	-0.181937	-0.198158	0.0495751	0.0462706	-0.0162037	0.00410472	-0.0881905	-0.0476208	-0.0438342	0.000771303	0.010132	-0.0419758	-0.0434326	-0.00106415	-0.091169	0.0159108	0.0049631	0.0451505
14113	Fbl	0.017205	-0.0581054	0.0913665	0.166677	-0.0890498	-0.031891	-0.0435159	0.0613839	-0.0516212	-0.0234909	-0.0391968	-0.00653798	-0.0353355	0.00835613	-0.0165179	0.0490409	-0.0238237	0.0204601	-0.113237
14114	Fbln1	-0.116714	-0.0142655	0.482314	0.379866	0.142496	0.166949	0.0716577	0.101817	-0.177434	0.0467703	-0.153082	-0.113651	-0.117707	-0.0981954	0.419114	0.323388	0.0990828	0.233804	0.199589
14115	Fbln2	0.194516	0.0821076	-1.2643	-1.15189	-0.0930697	-0.092332	-0.218352	-0.689916	0.0585853	-0.10275	-0.16653	-0.237461	-0.548827	0.0105562	-0.285696	-0.295376	-0.359894	-0.304804	-0.144607
14118	Fbn1	0.00535688	0.0263878	-0.188717	-0.209748	-0.210858	0.00894902	-0.0354677	-0.101416	-0.170735	-0.0780859	-0.0632983	0.114792	-0.254133	-0.104632	-0.0504902	0.0822823	-0.122737	0.0997693	-0.203207
14119	Fbn2	0.2672	0.0260242	-0.530185	-0.289009	-0.157673	0.116618	-0.27516	-0.222337	-0.120703	-0.285277	0.139707	-0.292691	-0.28427	-0.10375	0.141309	0.0137051	0.164397	0.123778	0.0793754
14123	Fbrs	0.0330011	-0.0689244	-0.129241	-0.0273154	-0.0259061	0.0704367	-0.103147	-0.0269858	-0.075613	0.149145	0.230474	0.144407	0.203474	0.118933	-0.0578257	0.117225	0.102211	0.189728	0.172634
14128	Fcer2a	0.431965	0.611515	0.362545	0.182995	-0.176455	-0.0647334	-0.33538	-0.194611	0.070272	-0.303209	-0.101042	-0.393325	0.0890804	-0.00819476	-0.246006	-0.372761	-0.282315	-0.303951	0.0376855
14131	Fcgr3	0.316211	1.88628	2.33151	0.761445	0.397132	0.319245	0.353579	-0.0980973	0.118469	0.304871	0.251857	0.103273	-0.452125	0.0350677	0.564475	0.472215	0.497087	0.31417	0.210448
14132	Fcgrt	-0.0439204	0.00739434	0.155165	0.10385	-0.375375	-0.437542	-0.554977	-0.323344	-0.317059	0.0770252	-0.158214	-0.199531	-0.254682	-0.150662	-0.25151	0.20089	0.0278179	0.103936	-0.182847
14137	Fdft1	0.214061	0.345169	-0.894392	-1.0255	0.208431	-0.0280599	0.000108816	-0.0970456	-0.0663377	0.0688768	0.115297	0.122167	-0.0647689	-0.236329	-0.170381	-0.309936	-0.0270244	-0.0483226	-0.138104
14148	Fdx1	0.0290762	-0.122887	-0.151891	7.13395e-05	0.136085	-0.0536201	0.242624	0.449041	-0.158221	-0.0622167	-0.0847669	0.165352	0.39158	-0.143068	-0.0101968	-0.208498	-0.0413435	-0.0874685	-0.0676581
14149	Fdxr	-0.139455	-0.256258	-0.552933	-0.43613	-0.158965	-0.272909	-0.279325	0.410877	-0.0585953	-0.0604526	-0.0960887	-0.0806347	0.402544	-0.153111	-0.22642	-0.127907	-0.0495998	-0.0277291	-0.234752
14151	Fech	-0.077743	-0.00943847	0.0159857	-0.0523188	0.0542259	0.0448942	0.044698	0.0783047	0.153166	0.0544372	0.0781117	0.11286	0.0686647	0.0934543	-0.0188974	-0.0186861	0.0143201	0.0492648	-0.0285374
14154	Fem1a	0.0649295	-0.0100645	0.122801	0.197795	-0.0502972	-0.00276068	0.101288	0.0514285	0.0912974	-0.00207306	-0.0403725	-0.0183228	0.0889549	-0.039373	0.148593	0.196817	0.110981	0.0289822	0.186119
14155	Fem1b	-0.0639199	-0.14639	-0.201477	-0.119007	-0.239286	-0.405351	-0.390166	-0.323246	-0.188341	-0.125667	-0.262609	-0.187046	-0.230854	-0.293304	-0.161171	-0.0475516	-0.0184297	0.0419483	-0.068779
14156	Fen1	-0.0590261	0.0435367	0.323174	0.220611	-0.326065	-0.280068	-0.157979	-0.22011	0.146107	-0.0635158	0.0348229	-0.136407	-0.0157959	0.0557936	-0.207141	0.0554083	0.107749	-0.18557	-0.00282725
14158	Fert2	-0.00712619	-0.0515522	-0.264021	-0.219595	0.0348446	0.0298809	-0.104635	-0.0948274	0.0763136	0.114735	0.101406	0.00452535	-0.0237627	0.139433	-0.19935	-0.11946	-0.127825	-0.0901898	-0.128285
14159	Fes	-0.134037	-0.0401726	-0.138304	-0.232169	-0.417642	-0.019327	-0.236577	-0.209981	0.0914745	-0.145909	0.0947149	-0.174042	-0.0746158	-0.0371443	-0.0517244	0.220009	0.0623175	0.0108113	0.0836413
14163	Fgd1	-0.10926	-0.0396994	0.280479	0.210918	0.169193	0.0580082	0.205588	0.0997863	0.145894	0.180004	-0.0471356	0.120684	0.073446	0.0347037	0.138878	0.149689	0.0337342	0.0539736	0.112538
14172	Fgf18	-0.186067	-0.0117631	-1.50433	-1.67863	-0.0349732	-0.232598	-0.926417	-0.543407	-0.146245	0.106497	0.00431377	-0.229483	-0.146209	-0.109924	-0.995029	-0.853559	-0.758117	-0.298095	-0.597831
14176	Fgf5	-0.244267	-0.0181593	0.448849	0.222742	0.248543	0.221027	0.256604	0.222376	0.45517	0.0682864	0.0880543	0.181433	0.0185018	0.393892	0.283751	0.103494	0.150778	0.208581	0.0798766
14178	Fgf7	0.242341	-0.1655	0.247802	0.655644	-0.100903	-0.320518	0.199461	-0.254971	0.251133	-0.413638	-0.0996596	-0.0855408	-0.201935	0.0566859	0.18303	-0.129705	0.403889	-0.101971	0.236066
14180	Fgf9	0.34727	0.719026	-0.077307	-0.449064	0.495718	0.388602	-0.703297	-0.386249	0.0855314	0.588867	0.669301	-0.205052	-0.371995	0.077431	-0.498088	-0.404939	-0.217389	0.000157218	-0.483833
14182	Fgfr1	-0.0522541	-0.144825	0.173055	0.265627	-0.066462	-0.0678484	0.0643701	-0.270597	-0.000130649	-0.139751	-0.0939126	-0.0967925	-0.334274	-0.072412	0.396487	0.323198	0.370423	0.235324	0.33281
14183	Fgfr2	-0.0876369	0.0477192	0.735186	0.59983	0.0475745	0.133977	0.140586	-0.435457	-0.11276	-0.148737	0.0507369	-0.0817579	-0.546445	-0.270785	0.600498	0.404186	0.517258	0.378154	0.489509
14184	Fgfr3	0.0757269	0.491233	-0.713976	-1.12948	0.229327	0.146978	0.111103	0.00195886	0.152028	0.131702	0.166768	0.0973954	-0.0638095	0.0921663	-0.269194	-0.366819	-0.249405	-0.282901	-0.334962
14186	Fgfr4	-0.338954	-1.56659	-1.06944	0.158188	0.0388677	-0.275832	0.217119	0.706992	0.395418	-0.196632	-0.307027	-0.155477	0.248279	0.0844401	0.12027	-0.115229	0.0890754	-0.252326	-0.338442
14187	Akr1b8	-0.0797657	-0.125085	-0.479827	-0.434508	0.22978	-0.0406621	-0.0305532	0.294657	0.158465	0.141642	-0.134224	-0.0103613	0.254611	-0.0867512	-0.115271	-0.203409	-0.208833	-0.0950786	-0.155317
14194	Fh1	-0.0245137	-0.0195794	0.1338	0.128865	-0.164619	-0.132834	-0.133682	0.11338	-0.126144	0.0115784	-0.090067	-0.0870491	-0.019051	-0.0702261	-0.072516	0.103681	-0.0297491	-0.0258834	-0.204947
14198	Fhit	0.143079	-0.00589053	-0.103152	0.0458177	0.181745	0.031385	0.241394	0.319921	0.112516	0.264771	0.167051	0.253706	0.111847	0.222211	-0.0938537	-0.0108278	0.0418125	-0.0815419	-0.301927
14199	Fhl1	-0.105918	-0.16142	-0.467088	-0.411586	-0.0828733	-0.21713	0.764925	-0.202294	0.381488	-0.0225137	-0.36195	0.583282	-0.0320033	0.258404	-0.41639	-0.35603	-0.56121	-0.598033	-0.246099
14200	Fhl2	-0.393795	-0.0894689	0.489846	0.18552	-0.216929	0.294578	-0.231637	-0.0831015	0.399813	-0.164352	-0.211422	-0.142421	-0.324785	0.113394	0.367963	0.42054	-0.138037	0.45718	0.126279
14201	Fhl3	0.120682	-0.0513696	-0.456667	-0.284615	-0.0967686	-0.144547	-0.235279	-0.275692	0.0832599	-0.0230773	-0.127403	0.0997135	-0.0111311	0.114089	-0.368544	-0.294853	-0.3514	-0.0335511	-0.103983
14204	Il4i1	-0.103555	0.0663338	0.0720365	-0.0978525	0.0595379	0.00514041	0.117223	-0.252512	0.248079	-0.217623	0.0269871	-0.155494	-0.159332	-0.161015	0.124088	-0.153073	0.145935	-0.148629	0.217268
14205	Figf	-0.0534347	-0.0436301	0.850578	0.840773	-0.265692	-0.184355	0.0255135	-0.135714	-0.158936	-0.098303	-0.0755101	0.0556873	-0.0813152	-0.0534973	0.0557888	0.223178	0.164634	0.0859625	0.110187
14208	Ppm1g	-0.159373	-0.0391697	0.306105	0.185902	-0.0965026	-0.177437	-0.187423	-0.121303	-0.053067	-0.0853713	-0.0587055	-0.115314	-0.070985	-0.114229	-0.0082304	0.00290092	0.110501	0.0638787	0.0420873
14211	Smc2	-0.0750984	-0.00108675	-0.0954331	-0.169445	0.150196	-0.210078	0.0558742	0.0823128	-0.100047	0.0318723	-0.222067	0.0631124	-0.100211	-0.0484342	-0.105376	-0.2237	-0.117364	-0.0981377	-0.2879
14218	Sh3pxd2a	0.188191	0.166074	0.0921318	0.114249	0.144512	0.0600896	0.0977701	-0.234864	0.143423	0.101189	0.0200437	-0.00514136	-0.0113931	0.070617	0.144078	0.100755	0.104032	0.0411668	0.367549
14219	Ctgf	-0.12854	-0.0334725	-0.985676	-1.08074	0.294043	0.261647	0.203738	-0.141055	0.771488	0.429395	-0.101329	0.718639	-0.118272	0.651176	-0.390142	-0.254789	-0.753119	0.124759	-0.367359
14221	Fjx1	-0.249502	-0.352324	-0.439712	-0.336889	-0.515614	-0.438249	0.457116	0.389894	-0.0234248	-0.388093	-0.10489	0.481212	0.566369	0.126141	-0.783333	-0.655813	-0.449975	-0.759238	-0.606858
14225	Fkbp1a	-0.0127624	-0.211924	-0.27838	-0.0792186	-0.0265176	-0.020353	0.085284	0.0331308	0.0102323	-0.0529321	0.00167283	0.0829288	-0.0320547	0.0173538	-0.0351103	-0.0615249	-0.0130845	-0.0374655	-0.100296
14226	Fkbp1b	-0.196199	-0.0139179	-0.0164913	-0.198772	-0.287587	0.159735	0.186687	0.0980601	-0.129813	-0.246675	0.0732325	0.125388	0.025337	0.0901481	-0.109766	-0.0688543	-0.196268	-0.171066	-0.18249
14227	Fkbp2	-0.020263	0.0581875	-0.113197	-0.191647	-0.424335	-0.419065	-0.512874	-0.277763	-0.309533	-0.165128	-0.138968	-0.165053	-0.141192	-0.247141	-0.371304	-0.112098	-0.0912076	-0.0234826	-0.234733
14228	Fkbp4	-0.0184769	0.168465	0.254546	0.0676033	-0.213229	-0.100994	-0.145008	0.23807	0.0750591	-0.0560463	-0.0881188	-0.00102066	0.174555	-0.14857	-0.0542178	0.102965	-0.041343	0.0897699	-0.117733
14229	Fkbp5	-0.221333	-0.130691	-0.198227	-0.288869	-0.165805	-0.218681	-0.22985	0.0821482	-0.103402	-0.0589357	-0.112018	-0.0533944	0.161947	-0.0404116	-0.116372	-0.00950292	-0.00971011	0.0600832	-0.0365735
14230	Fkbp10	-0.0838216	-0.0691691	0.0328981	0.0182456	-0.157597	-0.101501	-0.109501	-0.00117361	0.0705795	-0.0462242	0.0175168	-0.0980969	-0.069566	0.000748897	-0.0151255	0.0962469	0.103892	-0.00372155	-0.0835179
14231	Fkbp7	-0.237108	0.0927817	0.568517	0.238628	-0.11953	0.00433309	-0.137551	-0.0347193	-0.310111	-0.0855665	-0.0782417	-0.0535852	-0.267367	-0.136759	0.081904	0.115867	-0.000670831	0.16587	-0.150744
14232	Fkbp8	0.106029	-0.0755401	-0.162489	0.0190805	-0.287444	-0.111239	-0.191181	-0.128196	-0.0463092	0.00135768	0.00945763	-0.094045	0.0473981	0.0333153	-0.179186	0.109616	-0.0584889	-0.0820498	-0.0035922
14235	Foxm1	-0.11512	0.00071749	0.618147	0.502309	-0.0494101	-0.125091	-0.104625	-0.149175	0.0894177	-0.071623	-0.0190152	-0.10635	-0.0676664	0.0441032	0.494795	0.472583	0.600871	0.49307	0.576304
14236	Foxn2	-0.500813	0.152262	0.432819	-0.220257	0.200321	0.187381	0.35371	0.325261	0.148433	0.200173	0.0715759	0.327291	0.0875102	0.180215	0.28806	0.287912	0.172255	0.261641	0.0503088
14239	Foxs1	-0.19438	-0.422263	-1.65531	-1.42743	0.0964517	0.368823	-0.181226	0.431641	0.220905	0.061926	0.498764	-0.24381	0.426446	0.292731	-0.583487	-0.618012	-0.453545	-0.64607	-0.588682
14245	Lpin1	-0.10683	0.252459	0.410655	0.0513666	0.101823	-0.161432	-0.139127	0.257747	-0.149253	-0.0166658	-0.0409087	-0.0709	0.203823	-0.208709	-0.100946	-0.219435	0.0195771	-0.0327191	-0.154871
14248	Flii	-0.00921803	-0.0421161	-0.172514	-0.139616	0.0888454	0.228652	0.203422	0.166076	0.164492	0.010395	0.111409	0.0238786	0.10771	0.105619	0.082358	0.00390756	-0.0348855	-0.0971849	0.0239917
14251	Flot1	-0.0240239	-0.10535	-0.272651	-0.191325	-0.26324	0.170471	-0.124624	-0.0767846	-0.123999	0.0410892	0.237102	-0.00399074	-0.0275809	0.110376	-0.257217	0.0471118	-0.190586	-0.136584	-0.208013
14252	Flot2	0.0725309	-0.0697655	-0.134514	0.00778278	-0.0629116	-0.108305	-0.141004	-0.0491784	-0.0728874	0.0009158	-0.132775	-0.0917372	-0.0395111	-0.148406	-0.043777	0.0200504	-0.0682469	0.00549007	-0.0341097
14256	Flt3l	0.12236	-0.232169	-0.339924	0.0146044	-0.120102	0.00425712	0.24351	0.103437	-0.0522953	-0.117147	0.0568169	0.178413	-0.0375365	-0.096891	0.018151	0.0211057	0.0707108	-0.0469456	-0.122823
14260	Fmn1	0.170435	0.108928	-0.356355	-0.294848	0.147237	0.477173	0.0950774	-0.144789	0.231404	0.136282	0.363076	0.151179	-0.232915	0.142441	-0.21774	-0.228695	-0.331836	-0.161638	-0.305866
14263	Fmo5	0.0159827	0.0283494	0.280295	0.267928	0.115377	0.533732	0.319087	-0.0381711	-0.114063	0.0567257	0.374255	0.137966	-0.0465901	0.158162	0.142819	0.0841678	-0.0166576	-0.0383015	0.1344
14265	Fmr1	-0.0573261	0.0566235	-0.114578	-0.228527	-0.0129042	-0.0341521	-0.0773231	-0.174965	0.0426184	-0.083176	0.014435	-0.00117803	-0.10382	-0.0283822	0.0496137	-0.0206581	0.0982008	0.125759	0.120758
14266	Aff2	-0.0866029	0.24872	-0.022804	-0.358127	-0.152189	0.0217152	-0.164061	-0.172904	-0.322489	-0.157932	-0.0165654	0.101758	0.134995	0.0222422	-0.0959104	-0.101653	-0.134191	0.169909	0.211989
14268	Fn1	0.0461351	0.0819373	0.0302703	-0.00553198	-0.080549	-0.0664191	-0.199816	-0.499165	-0.12973	-0.051347	-0.0677035	-0.0862632	-0.33819	-0.130092	0.0282413	0.0574433	0.0269568	0.141794	0.189217
14269	Fnbp1	-0.0704166	-0.126702	0.0660446	0.12233	0.0258734	-0.016096	-0.013424	0.0706878	-0.0717398	-0.155277	-0.0594917	-0.203812	-0.0794591	-0.0778417	0.469137	0.287987	0.425742	0.278749	0.318991
14270	Srgap2	-0.161752	-0.0168233	-0.255662	-0.400591	0.0564998	0.125731	-0.0257684	-0.0741399	0.123149	0.0526813	0.128158	0.0701182	0.0252916	-0.00688922	-0.0746556	-0.0784741	-0.0722288	0.021231	0.0247759
14272	Fnta	-0.0895809	-0.044189	0.0130771	-0.0323148	-0.164834	-0.33248	-0.315154	-0.180973	-0.189766	-0.135812	-0.170509	-0.142203	-0.0734367	-0.225441	-0.197499	-0.168477	-0.0355286	-0.0245487	-0.089963
14275	Folr1	-0.11193	-0.16344	-0.66392	-0.612409	-0.238484	-0.130604	-0.383041	0.180967	-0.231707	-0.0974234	-0.0842277	-0.185434	0.0997507	-0.130852	-0.300083	-0.159022	-0.253707	-0.102476	-0.3813
14276	Folr2	-0.384146	-0.239079	-1.04257	-1.18764	0.0047069	-0.0966811	-0.299328	-0.055599	0.248379	0.221917	0.0810023	0.0291905	0.188064	0.155282	-0.330607	-0.113397	-0.152924	-0.00208922	-0.0869449
14281	Fos	0.423912	0.335157	1.3715	1.46026	0.540551	0.520745	-0.369721	0.0195643	-0.231319	0.0790542	-0.158247	-0.0943429	-0.341544	-0.00281991	1.11529	0.653798	0.436303	1.39067	0.754186
14282	Fosb	0.222572	-0.174933	0.103357	0.500862	-0.138527	0.374814	0.129506	0.192084	0.339504	0.0783386	-0.0897501	-0.272857	-0.149918	0.76577	-0.182668	0.0341979	-0.647232	-0.58503	-0.52467
14283	Fosl1	-0.103744	-0.143969	0.159708	0.199933	0.355032	0.399352	1.25336	0.393042	0.706003	-0.119674	0.30911	0.831588	0.278186	0.50653	0.418669	-0.056037	0.328427	-0.00310646	0.303813
14284	Fosl2	0.0607487	-0.00342749	-0.101157	-0.0369808	0.181282	0.0665301	0.0879472	-0.0096548	0.0107809	0.00862771	-0.0328654	-0.0127182	0.0671975	-0.0155196	0.125349	-0.0473048	0.0259539	0.024684	0.202202
14287	Fpgs	0.064591	-0.109103	-0.070285	0.103409	-0.228272	-0.154524	-0.0855962	-0.232647	0.0350111	-0.00407655	0.015027	-0.00686823	0.0896614	0.0071163	-0.0586048	0.16559	0.110946	0.0201232	0.263704
14297	Fxn	-0.0388354	-0.0297498	-0.0613344	-0.07042	0.0926213	0.0237217	-0.0868776	0.301471	0.144362	0.0753319	0.10049	0.0339823	0.130116	0.10774	-0.0279024	-0.0451919	0.0488656	0.0929574	-0.199258
14299	Freq	-0.0769094	0.0777104	0.641185	0.486565	0.234464	0.00138955	-0.0631289	-0.211932	0.259835	0.295901	0.175228	0.00383347	-0.0960829	0.214543	0.20592	0.267357	0.379759	0.272882	0.321769
14300	Frg1	0.0313359	0.143706	0.164287	0.0519169	0.0107792	-0.124072	-0.102264	-0.169963	-0.199054	-0.0344281	-0.00572957	-0.0290033	-0.046936	-0.0724055	-0.148118	-0.193325	-0.0297755	-0.0748571	-0.0250907
14302	Frk	-0.328744	0.0566652	0.132675	-0.252735	0.108164	-0.0168012	-0.222319	-0.0759626	-0.0523976	-0.022473	-0.0221263	-0.159449	-0.221251	-0.0452504	0.0645561	-0.0660813	0.0592309	0.127426	-0.0807323
14312	Brd2	0.139118	-0.0598798	-0.0981844	0.100813	0.0791754	0.109125	-0.0427672	0.045003	0.0356986	0.0776006	0.0916582	-0.00762266	0.0113977	-0.0160957	0.0196874	0.0181126	0.00222081	0.054832	-0.0139179
14313	Fst	0.0517508	-0.0835757	1.95361	2.08893	-0.0942558	0.385633	-0.140192	-0.127216	-0.0642094	-0.416008	-0.377869	-0.282034	-0.337083	0.00986226	1.39576	1.07401	0.632259	1.25392	1.18589
14314	Fstl1	-0.0655407	-0.0236645	-0.51384	-0.555716	0.197434	0.154613	0.662158	-0.0191714	0.102906	0.0616791	-0.0463019	0.415511	-0.176504	-0.0888269	0.00693611	-0.128819	-0.193979	-0.239711	-0.150396
14319	Fth1	0.0250125	-0.0629501	-0.0701392	0.0178235	-0.0281549	-0.00375328	-0.0261882	-0.112993	-0.0160899	-0.0199313	0.0502038	0.0061438	-0.0735919	0.0485699	-0.0565569	-0.0483333	-0.00259979	-0.0242249	-0.0171563
14325	Ftl1	0.0850493	-0.113016	-0.312307	-0.114241	0.0211175	0.0361291	0.0444908	-0.000728999	0.0418765	0.04136	0.00984623	0.029198	0.00427245	0.0168231	-0.0367915	-0.0165491	-0.0630743	-0.0520842	-0.03179
14339	Aktip	-0.142133	0.170366	0.329569	0.0170706	0.281051	0.242794	0.328778	0.462894	0.0110802	0.1354	0.106035	0.212005	0.160199	0.101696	0.15521	0.00955839	0.0184498	0.0384367	-0.147486
14356	Fxc1	-0.0163559	-0.0515713	-0.0207898	0.0144255	-0.0876731	0.0464347	0.236814	-0.0488251	-0.187068	-0.102614	-0.0439682	0.0629382	-0.0138075	-0.11683	-0.0303447	-0.045286	-0.120748	-0.204221	0.00467285
14357	Dtx1	-0.245744	-0.560555	-0.380224	-0.0654134	-0.284061	0.20358	0.142248	0.171759	0.253807	-0.203557	0.203206	0.0623184	0.138129	0.091092	-0.139436	-0.0589317	-0.139811	-0.219366	-0.173066
14359	Fxr1	-0.108962	0.00356293	0.0831134	-0.0294116	-0.0373192	0.0463535	0.0337206	0.191951	0.101042	-0.011288	0.0359301	-0.0113282	0.0324534	0.112937	0.00752495	0.0335562	-0.00289849	-0.0375239	-0.151973
14360	Fyn	-0.381364	-0.129497	-0.271472	-0.523339	-0.154326	-0.274098	-0.223763	-0.00862242	-0.0424933	-0.117059	-0.148589	-0.0775759	0.072884	-0.102544	-0.153993	-0.116726	-0.028484	-0.00780667	-0.0724869
14362	Fzd1	-0.192442	-0.142057	-0.0224974	-0.072882	-0.127038	0.113274	-0.0188516	-0.674328	-0.000246674	-0.106429	0.0592149	-0.0406677	-0.566008	-0.0121238	0.13199	0.152598	0.0779309	0.110174	0.24031
14365	Fzd3	-0.0461887	0.0348316	0.385433	0.304413	0.153354	-0.154181	-0.0902469	0.192923	0.0176152	0.131307	-0.109266	-0.224274	0.0977664	0.0587162	0.104727	0.0826799	0.149642	-0.0293007	0.00957011
14366	Fzd4	0.344858	0.23056	-0.767996	-0.653697	0.268156	0.535967	0.0681635	0.250034	-0.228593	-0.141194	0.238568	-0.261076	-0.25251	-0.23614	0.298054	-0.111296	0.000654869	-0.0311852	-0.20449
14367	Fzd5	0.239663	0.18497	-0.597067	-0.542373	-0.0120249	0.0929666	-0.148398	0.347948	0.347086	-0.0824723	0.13794	-0.124488	0.229153	0.0246655	-0.0695606	-0.140008	-0.0245874	-0.045651	-0.188356
14368	Fzd6	-0.135594	0.014514	0.156858	0.00675017	0.0299409	0.0145586	0.0722579	-0.205111	-0.079345	-0.0564903	-0.0316474	0.019475	-0.272537	-0.0966429	0.0613077	-0.0251236	0.0151016	0.0085248	-0.00611774
14369	Fzd7	-0.069956	0.211922	0.201321	-0.0805571	0.192107	0.342366	0.0295351	0.0752355	0.0358653	0.0237458	0.0972824	0.00471523	0.0907245	0.0998358	0.307253	0.138892	0.0621693	0.282433	0.322742
14370	Fzd8	-0.0124275	0.125132	0.621543	0.483983	-0.111619	-0.0725739	0.227279	-0.224821	-0.0419176	-0.194392	-0.162423	0.0264139	-0.126024	-0.0994123	0.216647	0.133874	0.126797	0.0157818	0.315443
14371	Fzd9	-0.006239	-0.551831	-0.624545	-0.0789529	-0.352085	-0.0517376	0.205326	0.497935	-0.136437	-0.00292415	-0.0748505	-0.0308037	0.290417	0.260185	-0.303528	0.0456335	-0.326641	-0.539658	-0.511046
14373	G0s2	-0.293118	0.59387	0.65865	-0.228337	-0.322109	0.252281	0.103509	-0.0206443	-0.114447	-0.0361951	0.00515149	-0.192683	-0.18528	0.325803	-0.315627	-0.0297128	-0.562756	-0.611818	-0.480263
14375	Xrcc6	0.029965	-0.0875472	-0.145158	-0.0276458	-0.289912	-0.348986	-0.261567	-0.160031	-0.0753327	-0.158299	-0.19911	-0.0906188	-0.0431728	-0.144914	-0.19913	-0.0675169	-0.0492537	-0.0281819	-0.0822716
14376	Ganab	-0.0735124	-0.0117117	0.361324	0.299524	0.23439	-0.059457	-0.0906687	-0.126742	-0.0827605	0.0912764	-0.106972	-0.123364	-0.11302	-0.0990525	0.183117	0.0400034	0.135602	0.150421	0.196838
14380	G6pd2	-0.0257713	0.968713	0.38083	-0.613654	0.0992373	0.312887	0.0281552	0.0505616	0.0321476	0.155134	0.20792	-0.100704	-0.0956319	0.367042	-0.198907	-0.143011	-0.303874	-0.327767	-0.345101
14381	G6pdx	0.424121	0.123771	-0.699839	-0.39949	0.0255067	0.117524	-0.183326	0.00713222	0.00143583	0.089847	0.118013	-0.0864044	0.0580114	0.017654	-0.210585	-0.146245	-0.210096	-0.113663	-0.159706
14385	Slc37a4	-0.0117959	0.00722943	0.0876429	0.0686176	-0.147974	-0.179161	-0.101055	-0.0234015	-0.00754214	-0.0965586	-0.151538	-0.0758238	-0.0069079	-0.217187	-0.0121525	0.039263	0.0154714	0.0130789	0.00434115
14387	Gaa	0.0266415	-0.0331464	-0.0750749	-0.0152871	0.0735991	0.119501	0.0604226	0.0481214	0.0234827	0.0403596	0.143788	0.00700865	0.0951778	0.027594	0.0690654	0.0358259	0.093352	0.0156515	0.116122
14388	Gab1	-0.398881	0.143988	0.0169639	-0.525905	-0.0227562	-0.0118	-0.255269	-0.365226	0.24187	0.00292139	0.0897216	-0.108606	-0.120413	0.165542	-0.398513	-0.372836	-0.296992	-0.251851	-0.1537
14389	Gab2	0.682341	-0.466789	-0.18384	0.96529	0.300809	0.495742	0.354284	0.205576	-0.0451368	0.21042	0.212938	0.109444	-0.0424003	0.0365434	0.648803	0.558414	0.365999	0.403964	0.400827
14390	Gabpa	-0.108102	0.0309634	-0.157397	-0.296463	0.331287	0.217349	0.34605	0.537114	0.0742736	0.102836	0.0793931	0.193252	0.282123	0.0438832	0.108178	-0.120273	-0.0297774	-0.0446196	-0.146812
14391	Gabpb1	0.0154387	0.0630603	0.0990837	0.0514621	0.181383	0.147017	0.105212	0.263879	0.256507	0.129811	0.200136	0.0881707	0.153732	0.182188	0.0174699	-0.0341016	0.0705885	0.000428389	-0.0926769
14394	Gabra1	-0.0678375	-0.242198	0.0367884	0.211149	0.000552538	0.167832	0.0342864	0.269203	-0.393474	-0.272812	-0.146908	0.333535	0.169424	0.0681085	0.289372	0.0160074	-0.0253682	0.58862	0.189593
14397	Gabra4	-0.180172	0.0750518	-0.243524	-0.498748	-0.113603	0.271121	0.0618994	-0.0421137	-0.0338911	-0.13269	0.0870315	0.0613357	-0.199527	-0.0282903	-0.249695	-0.268782	-0.433784	-0.250259	-0.407108
14400	Gabrb1	-0.318925	-0.159278	-0.68185	-0.841497	-0.024736	-0.0736016	-0.162213	-0.0835815	-0.0973955	0.0945182	0.15023	0.200072	0.0986153	0.058597	-0.814734	-0.69548	-0.590902	-0.452449	-0.632537
14404	Gabre	0.0691082	0.101139	-0.0736935	-0.105724	0.373447	-0.0588146	0.477598	-0.0515219	0.47766	0.0608774	-0.0271234	0.167827	-0.181823	0.289878	0.1408	-0.17177	0.172491	-0.168972	0.0104987
14409	Gabrr2	0.254129	-0.154153	-0.2382	0.170082	0.184088	-0.0205512	0.188205	0.390367	0.613083	-0.0686092	-0.0958312	0.1067	0.301326	0.126049	0.214125	-0.0385722	0.138844	0.132619	0.125084
14419	Gal	0.118594	-0.0391427	-0.207709	-0.0499722	-0.599401	0.0862377	-0.104042	-0.224903	0.118257	-0.140795	0.271975	-0.442762	-0.325695	0.231019	-0.0936601	0.364946	0.0920773	-0.432381	-0.194452
14420	Galc	0.697847	0.37583	0.225575	0.547593	0.00510385	0.1576	-0.00940821	-0.247985	-0.246653	-0.0222164	-0.00706993	-0.0603474	-0.220172	-0.118381	-0.0331729	-0.0604931	-0.197843	-0.0841121	-0.00536068
14421	B4galnt1	0.196287	-0.22183	-0.130747	0.28737	0.161305	0.224525	0.395593	-0.127287	-0.0624217	0.139047	0.119861	0.277806	-0.00910369	-0.0302743	0.0395044	0.017247	-0.06516	-0.0782825	0.157688
14423	Galnt1	-0.222421	0.0522389	-0.239911	-0.514571	0.0322917	-0.046944	0.080831	-0.0243589	-0.181522	-0.078872	-0.129926	-0.0350326	-0.152372	-0.0703381	-0.0415608	-0.152724	-0.124543	-0.157424	-0.169574
14426	Galnt4	-0.0552691	-0.136073	-0.0887998	-0.00799583	0.248229	0.31772	0.340861	0.164052	0.0760282	0.0761462	0.192868	0.166824	-0.113492	0.0612049	0.163073	-0.00901032	0.0382208	-0.0109637	-0.114471
14430	Galt	0.147219	-0.0261586	0.167821	0.341198	0.0502823	0.107673	0.149718	0.271693	0.128068	0.079365	0.117912	0.0528147	0.0935805	0.0519161	0.141919	0.171002	0.152158	0.0450152	-0.0361937
14431	Gamt	-0.0727037	-0.200798	0.0962369	0.224331	-0.171219	-0.0599417	-0.161237	0.312459	-0.260562	-0.0677254	-0.13304	-0.182352	0.213188	-0.0555011	-0.0890195	0.0144737	-0.162118	-0.110134	-0.188291
14433	Gapdh	0.0365431	-0.028214	-0.156963	-0.0922061	-0.0830656	-0.0802318	-0.126623	-0.0452516	-0.0705347	-0.0558089	-0.0340483	-0.0692568	-0.0354559	-0.016364	-0.0874425	-0.0601858	-0.041259	-0.0300763	-0.0776468
14447	Gapdhs	0.142608	-0.0561527	-0.430246	-0.231486	0.145588	-0.10457	0.171196	0.266155	0.277636	0.0728122	-0.0624498	0.0187379	0.367429	0.1197	-0.0166581	-0.0894341	0.0254623	-0.169116	0.0846159
14450	Gart	-0.0940908	0.0500884	0.283032	0.138852	-0.251905	-0.239271	-0.270131	-0.147997	-0.0359571	-0.113531	-0.116629	-0.135967	0.019429	-0.0980492	-0.111107	0.0272664	0.0115351	0.0230569	0.0563185
14451	Gas1	0.4051	-0.244688	-0.438656	0.211131	0.481027	-0.0639818	-0.112595	-0.473915	-0.244854	0.209103	0.138093	-0.5081	-0.619544	-0.0614493	0.0609788	-0.210945	0.263054	-0.334526	-0.0846502
14453	Gas2	0.459835	-0.0883465	-0.265135	0.283046	-0.197842	-0.0993152	0.0220012	-0.0385809	-0.0393184	-0.0628453	-0.019559	0.0360277	-0.0183829	0.00513501	-0.138596	-0.00359913	-0.0588395	-0.124569	-0.118398
14455	Gas5	0.0469262	0.0184355	0.320383	0.348873	-0.105726	-0.170204	-0.0126397	-0.0340664	-0.0234485	-0.069665	-0.144013	0.0369623	0.0386621	-0.0444441	0.0877523	0.123813	0.113944	0.137354	0.160481
14456	Gas6	0.0767561	0.192631	-0.437238	-0.553113	0.00572144	0.0476795	-0.213831	0.076275	-0.0492309	0.0520362	0.0935465	-0.0947613	0.0825328	0.00297492	-0.193945	-0.14763	-0.148078	-0.0748747	-0.187687
14462	Gata3	-0.0792068	-0.241062	-1.05054	-0.88868	-0.0588675	0.324112	-0.206207	0.335418	0.169691	-0.0796829	0.461025	-0.0387765	0.356662	0.142091	-0.430662	-0.451477	-0.293749	-0.263231	-0.409417
14463	Gata4	0.203612	0.0647822	-0.53124	-0.39241	0.00354158	0.124633	0.0209673	-0.097283	-0.0365048	-0.00713009	0.0347727	0.0240164	-0.0454854	-0.0464565	-0.0909381	-0.10161	-0.180799	-0.087889	-0.0391404
14465	Gata6	-0.282887	-0.0169801	0.249134	-0.0167725	-0.0868253	-0.04773	0.451869	-0.11094	0.114412	-0.0863811	-0.0211075	0.265661	-0.193939	0.0895225	0.0754923	0.0759366	0.102115	-0.110716	-0.00750705
14466	Gba	0.0468561	0.0122037	-0.0422352	-0.00758284	0.0957756	0.099954	0.0638042	0.0609068	-0.0561758	0.0283428	0.0836499	0.087275	-0.00312168	-0.0680481	0.0498237	-0.0176091	0.0335196	0.0732945	-0.0142048
14467	Gbas	-0.0633649	-0.0557661	0.0633314	0.0557326	0.137604	0.0760998	0.208237	0.242759	-0.0923217	0.0787461	0.0148358	0.130746	0.0195392	0.0537085	0.0551751	-0.00368261	-0.00608897	-0.0223155	-0.168045
14469	Gbp2	0.0524946	0.0805225	-0.298627	-0.326655	-0.16651	0.615544	0.322341	-0.147196	0.0775271	-0.132534	0.364163	-0.00958906	-0.217003	0.0712452	0.107148	0.141124	-0.144233	-0.224782	0.0373413
14470	Rabac1	0.0457297	-0.0798702	-0.180463	-0.0548632	-0.303005	-0.0806882	-0.134558	-0.00556389	-0.276226	0.0818295	0.0237182	0.0113832	0.0232405	-0.00072141	-0.297368	0.0874668	-0.192962	-0.151427	-0.268564
14479	Usp15	-0.0134972	0.0277858	-0.0469349	-0.088218	0.075631	0.0592026	0.118132	0.174968	0.135922	-9.20935e-05	-0.0237256	0.0756516	0.0478207	-0.0475686	0.0552594	-0.0204637	-0.0276689	0.0127787	-0.0718877
14489	Mtpn	-0.10493	0.129193	-0.152599	-0.386722	0.147961	-0.0183127	-0.0105644	-0.0571885	-0.10886	-0.0311504	-0.0804221	-0.0313971	-0.112123	-0.0586088	-0.0108326	-0.189944	-0.072942	-0.0316654	-0.0657669
14527	Gcgr	-0.045287	-0.0825968	-0.182074	-0.144764	0.058732	0.228086	-0.0447545	0.107393	-0.00104828	0.145291	0.496923	0.0132792	0.182974	0.278293	-0.38097	-0.294411	-0.112133	-0.322936	-0.305389
14528	Gch1	0.510687	0.276248	-0.0988925	0.135547	0.108407	0.247358	-0.0586768	0.410405	-0.0877059	-0.0710191	0.118601	-0.177435	0.220304	-0.143795	0.151275	-0.0281511	0.0225179	0.0325169	-0.0388264
14533	Bloc1s1	-0.0385664	0.0139728	-0.0769823	-0.129522	0.216614	0.0657168	0.0779592	-0.0257159	-0.0320414	0.0822941	0.103086	0.0410365	-0.112231	0.0424963	0.011831	-0.122489	0.0492001	-0.0250918	-0.0746846
14534	Kat2a	0.0849076	-0.153811	-0.0822327	0.156486	0.00306028	0.179391	0.242876	0.218572	0.0105183	0.0274775	0.166509	0.173388	0.171553	0.0833577	0.146528	0.170945	0.133646	0.0770396	0.0995096
14536	Nr6a1	0.150468	0.24609	-0.662289	-0.757911	-0.20718	-0.101294	-0.452241	-0.139274	0.0163363	-0.0820423	-0.0494226	-0.268902	0.102393	0.0381203	-0.203632	-0.0784944	-0.151761	-0.0202937	0.0380352
14537	Gcnt1	0.573268	-0.165126	-2.42492	-1.68652	0.0416798	0.304634	-0.777665	-1.0871	-0.123093	-0.0519357	0.15265	-0.564356	-1.06351	-0.142098	-0.622119	-0.715735	-0.774103	-0.408811	-0.598533
14538	Gcnt2	-0.250995	-0.26222	0.352294	0.363518	-0.0538545	0.140355	0.372745	-0.350219	0.144356	-0.146369	-0.052635	0.16318	-0.493879	0.0208424	0.463955	0.371441	0.270965	0.25439	0.320295
14545	Gdap1	0.00606957	-0.267842	0.000976964	0.274888	-0.0155254	0.114696	0.153386	-0.131957	0.117128	-0.165638	0.0693222	-0.0467422	-0.31238	0.239763	-0.159751	-0.309864	-0.205126	-0.35988	-0.340175
14547	Gdap2	0.00863749	0.0415202	-0.0675342	-0.100417	0.271592	0.27711	0.220785	0.246627	0.0440777	0.124216	0.123701	0.165946	0.00562713	0.0738318	0.127114	-0.0202622	-0.0262948	0.0722756	-0.113885
14548	Mrps33	0.0435244	-0.0275368	0.0220773	0.0931385	-0.117962	-0.142125	0.111359	-0.124597	-0.130259	-0.143062	-0.110633	0.0884403	-0.0932619	-0.19727	-0.0554355	-0.0805356	-0.0239429	-0.0783546	-0.0241003
14555	Gpd1	-0.118419	-0.0729801	-0.370302	-0.415741	-0.274365	-0.132381	-0.0424862	-0.320754	0.0359705	-0.145898	0.049243	-0.0318928	-0.0012635	0.116871	-0.337552	-0.209085	-0.155927	-0.326958	-0.0180609
14559	Gdf1	0.369622	0.185189	0.624863	0.809297	-0.145932	0.0952644	-0.0180002	0.0213415	-0.0430676	-0.114678	0.222202	0.062129	0.134374	0.160813	-0.197138	-0.165884	-0.070201	-0.117009	-0.0841058
14561	Gdf11	0.241561	0.00489145	-0.222515	0.0141549	0.299419	0.495441	0.914543	0.499803	0.301992	0.0592668	0.290124	0.59025	0.308851	0.248607	0.132564	-0.107589	-0.0727531	-0.191729	-0.0583881
14566	Gdf9	0.0224928	0.00945113	-0.0319129	-0.0188712	-0.126301	0.113364	0.0993045	0.169265	-0.0254518	-0.1158	0.00856632	0.0502774	0.0597548	0.0646568	0.0447023	0.055203	-0.0600959	-0.00432477	-0.0648076
14567	Gdi1	-0.212838	0.328707	0.470882	-0.0706631	-0.0552582	-0.147089	-0.193083	0.0581639	-0.0572293	0.0543742	-0.0294027	-0.0361005	0.0820561	0.00877014	-0.138774	-0.029142	-0.0210877	0.0182084	-0.114882
14569	Gdi2	-0.0300111	-0.034954	-0.0675985	-0.0626556	0.0305988	-0.0701198	-0.149306	-0.0266229	-0.0783073	0.0212425	0.0296528	0.0275637	0.0565693	0.0382645	-0.158349	-0.167705	-0.0585765	0.0185209	-0.0751568
14570	Arhgdig	0.0484272	-0.200266	-0.296935	-0.0482419	-0.491748	-0.578708	-0.696386	0.44916	-0.24652	-0.0626329	-0.29243	-0.187953	0.665494	-0.225396	-0.397596	0.0315185	-0.111318	0.110836	-0.181262
14571	Gpd2	-0.0669397	0.0104775	0.278653	0.201236	0.115597	0.0255675	-0.116654	0.133301	-0.00430589	0.0475733	0.000233456	-0.0721688	0.00574202	-0.0377208	0.172045	0.104021	0.146711	0.21653	0.0444863
14573	Gdnf	-0.780243	-0.484619	0.413454	0.117829	0.19132	0.17899	0.0393892	0.103664	0.518688	-0.0491086	0.259177	-0.0702088	0.179122	0.282421	-0.275619	-0.516048	-0.195432	-0.385217	-0.200161
14583	Gfpt1	0.134956	0.157386	-0.118499	-0.140928	0.257697	0.126446	0.0430697	0.159617	-0.0386433	0.039909	0.0197047	-0.00689052	-0.0315978	-0.114889	0.0130846	-0.204703	-0.0936568	-0.0368756	-0.17813
14584	Gfpt2	-0.082807	-0.0340263	0.703146	0.654366	0.356119	0.00279509	-0.0892866	0.155126	-0.197779	0.20389	-0.073416	-0.0558561	-0.0788395	-0.0391643	0.188578	0.0363483	0.112367	0.222008	-0.0453876
14590	Ggh	-0.0654987	0.0265369	-0.199096	-0.291131	0.316627	-0.069565	0.121085	0.178143	-0.051206	0.101901	-0.115215	0.143908	0.191578	-0.0318315	-0.211782	-0.426507	-0.257432	-0.188959	-0.198346
14593	Ggps1	-0.0436196	-0.0215292	-0.000695952	-0.0227864	0.278563	0.196331	0.305501	0.165333	-0.728694	0.076335	0.11454	0.157536	0.0606829	0.0695607	0.161996	-0.0402322	0.0802046	0.0140305	0.0573457
14594	Ggta1	0.0807155	-0.149539	-0.541907	-0.311653	-0.109556	-0.464071	-0.130018	-0.371921	0.0227554	0.0659667	-0.158608	0.0459437	-0.270418	0.00133368	-0.107033	0.0684899	0.19843	0.0689288	-0.0055297
14595	B4galt1	0.024943	-0.0333881	-0.256372	-0.198041	0.121221	0.12393	0.232237	-0.14862	-0.18499	-0.0147434	-0.0268618	-0.0611168	-0.397951	-0.0872701	0.168513	0.0325482	0.0177212	-0.124841	-0.0808181
14600	Ghr	0.033052	0.0142524	0.564391	0.583191	-0.119156	0.56235	0.110527	-0.0936217	-0.115989	-0.197635	0.279688	-0.12903	-0.193186	-0.0872727	0.478698	0.400219	0.196037	0.239141	0.379135
14601	Ghrh	0.196715	0.836402	0.246363	-0.393323	-0.145571	0.225072	0.0244446	-0.0459228	0.151057	-0.197882	0.190037	-0.242882	-0.0233054	0.564757	-0.294675	-0.346986	-0.32971	-0.562002	-0.272058
14605	Tsc22d3	0.0680862	-0.000190231	0.199693	0.26797	0.0109816	0.0531771	0.238139	0.0100855	0.12901	-0.0211562	-0.081744	0.116231	-0.00498914	-0.021729	0.197879	0.165741	0.0629575	0.0759707	0.182804
14609	Gja1	0.57061	0.826853	1.92346	1.66722	0.00673567	0.345595	0.00644885	0.0302473	-0.160958	-0.0126447	0.122167	-0.134478	-0.180177	-0.112655	0.73527	0.715889	0.511842	0.594343	0.524845
14628	Ostm1	0.0324065	-0.134804	-0.175439	-0.008228	0.0170445	-0.181111	-0.0992215	-0.204654	-0.180402	0.022146	-0.110261	-0.0107693	-0.160299	-0.168537	-0.0715907	-0.0664891	-0.000739797	0.0168615	-0.0272361
14629	Gclc	0.0873491	-0.00843666	0.252374	0.34816	0.0242608	0.0531763	0.21033	0.315879	0.250342	0.0924735	0.184135	0.247406	0.153207	0.115688	0.149156	0.217368	0.280114	0.186232	-0.0135159
14630	Gclm	-0.00682099	0.0891762	0.354406	0.258409	0.242324	0.289619	0.299735	0.156495	0.282651	-0.100277	0.187321	0.128423	0.0311894	0.0700977	0.348844	0.00624289	0.246546	0.177532	0.223539
14634	Gli3	-0.0571093	0.170659	0.214014	-0.0137541	0.270709	0.229497	0.222129	-0.138334	0.199272	0.0636359	0.177547	0.116351	-0.282024	0.200917	0.187022	-0.0200508	0.135072	0.0812447	0.0433326
14635	Galk1	0.0632025	-0.0704112	0.0931041	0.226718	-0.651961	-0.419535	-0.588739	-0.27993	-0.205969	-0.107459	-0.139653	-0.137853	-0.0619396	-0.0855467	-0.335581	0.208922	-0.0556981	0.115306	-0.11759
14645	Glul	-0.350151	0.156236	-0.642663	-1.14905	-0.361471	-0.128	1.03223	1.04657	0.0252747	-0.159346	-0.140703	0.908291	0.864798	0.203246	-0.204606	-0.00248099	-0.217309	-0.328547	-0.386382
14651	Hagh	0.132645	0.0589757	0.270622	0.344292	-0.0547354	-0.0779438	-0.0106806	0.0383887	-0.274652	0.0318766	0.0644968	0.0452999	0.0012193	0.0397538	-0.0290042	0.0576078	0.113436	0.0269762	-0.0661735
14660	Gls	0.407529	0.309345	1.11372	1.2119	0.556108	0.575362	0.144436	-0.0305955	-0.275831	0.0736476	-0.0597004	0.0641088	-0.150485	-0.0897979	0.566944	0.0844839	-0.0681181	0.486617	0.447054
14661	Glud1	-0.103191	-0.0479688	0.23079	0.175568	0.133614	0.0384869	0.206545	-0.00686787	-0.143219	0.0229536	-0.110923	0.0206205	-0.0977554	-0.0403916	0.225634	0.114973	0.0762245	0.039709	0.134746
14664	Slc6a9	0.0964338	-0.0327938	0.239995	0.369223	0.0645016	0.369279	0.182731	0.0196468	-0.0404332	-0.0440436	0.311329	0.00196237	0.00300294	0.246476	0.266856	0.15831	0.208905	0.0860866	0.250212
14667	Gm2a	-0.204497	0.0161394	-0.323068	-0.543705	0.174347	0.294536	0.407529	0.286099	-0.0725555	-0.0272697	0.0920792	0.0267202	0.0298954	-0.123471	0.0410932	-0.160523	-0.161364	-0.339716	-0.215111
14670	Gnal1	-0.0961999	0.0608153	0.14571	-0.011305	-0.373401	-0.33423	-0.412403	-0.409192	-0.225073	-0.197635	-0.0893073	-0.2258	-0.195392	-0.218256	-0.167528	0.00823741	0.0773948	0.0190746	0.0462719
14672	Gna11	0.0049254	0.00558767	0.0876658	0.0870035	0.0580728	-0.150075	0.0433716	-0.0525692	-0.0514759	0.086318	-0.0432989	0.14362	0.01653	-0.0278273	-0.063288	-0.0350427	0.0434883	0.0369607	0.00581119
14673	Gna12	-0.0829944	-0.110885	0.426011	0.453902	0.172663	0.113414	0.0922925	0.346587	0.110808	0.00461614	-0.00620254	0.000372544	0.23341	0.0272866	0.287565	0.119518	0.167949	0.195645	0.174388
14674	Gna13	0.13519	0.0772161	-0.0552685	0.00270543	0.226926	0.417253	0.100716	0.117907	-0.021216	0.10092	0.32693	0.0818277	0.0803851	0.0638518	0.0734551	-0.0525506	-0.0168681	0.054567	0.0359329
14675	Gna14	0.0242954	-0.126573	0.311362	0.462231	-0.185116	-0.0673357	-0.540876	0.397769	-0.0542791	0.0890888	-0.362454	0.0598938	0.336504	0.0779613	0.397524	0.671729	0.102406	0.998294	0.336259
14678	Gnai2	0.0312338	0.0457407	0.164755	0.150248	-0.0793518	-0.050908	-0.0999077	-0.106499	-0.115631	-0.0407216	-0.117567	-0.0682729	-0.11877	-0.116469	-0.0218379	0.0167923	-0.0884971	0.00979678	-0.0341085
14679	Gnai3	-0.172063	-0.010219	0.0431926	-0.118651	-0.0796032	-0.0165885	0.00773177	0.0873706	-0.103357	-0.0666653	-0.167486	0.0338354	-0.0325462	-0.0183745	-0.00910673	0.00383121	-0.160005	0.0169969	-0.129024
14682	Gnaq	0.0498625	0.0483909	0.38674	0.388212	0.212641	0.105779	-0.00227156	-0.073643	-0.117033	0.0819585	0.0934148	-0.0938745	-0.20277	-0.0974527	0.291005	0.160322	0.27864	0.199402	0.161878
14683	Gnas	-0.0160303	0.0290003	-0.0199749	-0.0650054	-0.0347459	-0.00627427	-0.0252921	-0.0853093	-0.0201351	-0.0326237	-0.0437417	-0.0540964	-0.0185988	-0.0258603	-0.0613632	-0.059241	-0.0988306	-0.0901675	0.00534724
14686	Gnat2	0.0955609	-0.227254	0.29633	0.619145	-0.097463	-0.0047214	0.0696766	-0.115136	0.0858301	-0.113708	0.110753	-0.0575885	-0.102558	0.18143	-0.0895034	-0.105749	0.0259708	-0.216768	-0.0769258
14687	Gnaz	0.529059	-0.238373	-0.379867	0.387566	-0.199062	0.0112096	0.0407227	-0.333615	-0.193333	-0.143314	0.113568	0.0807306	-0.194318	0.0548994	-0.216863	-0.161115	-0.114505	-0.176855	-0.0775659
14688	Gnb1	-0.149013	-0.0637536	0.10566	0.0204003	0.0951035	0.0359994	0.00530627	0.0287492	-0.00154937	0.0408508	0.0136557	0.00886626	-0.00198219	0.0267602	-0.0119802	-0.0662329	-0.0343239	-0.00842019	-0.0427116
14693	Gnb2	0.0373399	-0.117843	-0.147201	0.00798208	0.013281	-0.0227419	-0.107581	0.0233758	0.0595654	0.00381585	0.0065367	-0.0170082	0.0710359	0.0182926	-0.0372752	-0.0467404	-0.00799661	0.0532976	0.0103848
14694	Gnb2l1	0.119885	-0.063263	-0.0566162	0.126532	-0.0870095	0.0287909	-0.0351353	-0.0501063	-0.131666	-0.0420619	0.00247386	-0.0395434	-0.0735298	0.0496441	-0.0651386	-0.020191	-0.0914556	-0.0695467	-0.088562
14696	Gnb4	-0.057095	-0.0829171	0.423373	0.449195	-0.154095	0.0521069	0.110149	0.179965	0.000600487	-0.0354519	0.0256593	0.072939	0.12863	-0.0185082	0.162882	0.281524	0.136434	0.125671	0.111547
14697	Gnb5	0.0189629	-0.0861612	-0.105403	-0.000279118	-0.0641051	-0.227465	-0.0541963	-0.034117	-0.151352	0.00283098	-0.143361	0.0301249	0.0376712	-0.094119	-0.111807	-0.0448706	-0.0277025	-0.0274854	-0.0400186
14700	Gng10	-0.132377	-0.0324273	-0.062702	-0.162651	0.140778	-0.127878	0.147245	0.131163	-0.188932	0.0545443	-0.023923	0.288189	0.103662	-0.0162283	-0.0654609	-0.151694	0.0384945	0.0754831	-0.0929625
14701	Gng12	-0.1438	0.0188303	0.218355	0.0557249	0.418792	0.143935	0.445067	0.152297	0.0215797	0.228006	0.0581559	0.285696	0.0390788	0.0197661	0.0827418	-0.108044	-0.00303726	-0.0766295	-0.0304767
14702	Gng2	-0.112407	0.0493556	0.0639269	-0.0978358	-0.21919	-0.0545411	-0.278845	-0.20172	-0.181093	-0.0902297	0.0746983	-0.122848	-0.135483	0.0881575	-0.0962591	0.0327016	0.0329803	0.0597382	-0.0300219
14705	Bscl2	0.0473973	0.101254	0.00793958	-0.0459172	-0.048948	0.0127318	-0.0932385	0.12532	0.103679	-0.000599495	0.0239904	-0.0644464	0.0252599	-0.0112252	0.0374765	0.085825	0.0487351	0.0662686	-0.0625841
14707	Gng5	0.0114052	-0.0193891	-0.0807851	-0.0499908	0.627858	0.0249279	0.080783	-0.14123	-0.148429	0.27066	-0.0259421	0.0969402	-0.0325856	-0.0860567	-0.106637	-0.463836	-0.157507	-0.09048	0.00200681
14708	Gng7	0.301335	-0.432745	-0.403752	0.330328	-0.0469982	0.287517	0.160069	-0.154494	-0.284566	-0.049555	0.218274	0.121022	-0.0146142	0.136577	-0.0341567	-0.0367134	-0.1034	-0.0732033	0.105723
14711	Gnmt	0.205075	-0.0672284	-0.185366	0.0869369	-0.07053	-0.017097	0.0462621	-0.118515	0.147933	-0.223925	-0.0497484	-0.108819	-0.19985	-0.0329764	0.030607	-0.122788	-0.0020444	-0.124475	-0.0507282
14712	Gnpat	0.123931	-0.0419998	0.148587	0.314517	0.0409393	0.0542732	0.0781879	0.0902444	0.109292	0.0383585	-0.0920478	-0.018548	0.0024491	0.0909141	0.110612	0.108031	-0.0357095	0.0138756	0.0228162
14718	Got1	0.457255	0.4025	-0.142409	-0.0876538	0.0486337	0.103106	-0.119865	0.282266	-0.0694492	0.0909456	0.0206496	-0.12371	0.121827	-0.052362	0.00603526	0.0483471	-0.0764207	0.00219033	-0.154404
14719	Got2	0.0103456	-0.0862351	0.261154	0.357735	-0.0843262	-0.0850995	-0.0195706	-0.0275071	-0.110513	-0.144412	-0.149694	-0.0186975	-0.100263	-0.162975	0.121828	0.061742	0.0572337	0.122701	0.049072
14726	Pdpn	-0.194543	-0.0466351	-0.581206	-0.729113	0.129359	-0.00795272	-0.116477	0.130045	-0.00127955	0.0330863	0.051751	0.0536155	-0.00710116	-0.0296775	-0.165407	-0.261681	-0.105704	0.00468485	-0.302554
14731	Gpaa1	-0.0166343	0.144316	0.220926	0.0599759	-0.16112	-0.116917	-0.179821	0.0424122	0.0385737	-0.075854	-0.0546768	-0.151715	0.0659586	0.0150538	0.138725	0.223991	0.200966	0.166831	0.162272
14732	Gpam	0.915008	0.7689	-0.0766009	0.0695063	0.188513	0.307082	-0.181795	-0.0600907	-0.197836	0.225686	0.292089	-0.177941	0.0444196	-0.0906031	-0.0166183	0.0205545	-0.0316109	-0.0127641	0.087892
14733	Gpc1	-0.179378	-0.166247	-0.287	-0.300131	0.0515877	-0.165904	-0.249794	-0.117735	-0.0898807	0.0876828	0.0554907	-0.222114	-0.0066594	0.112397	-0.0879052	-0.0518101	0.133489	-0.060225	0.0231705
14735	Gpc4	0.00690166	0.0372482	-0.0529344	-0.083281	0.107174	0.0531694	-0.0511372	0.151399	-0.0365294	-0.0213043	-0.0232902	-0.0298003	0.064405	-0.0136825	-0.0345699	-0.163049	-0.111029	-0.013233	-0.121564
14739	S1pr2	0.0080134	0.198746	0.398607	0.207874	-0.225227	-0.0129026	-0.472885	-0.151948	-0.107158	-0.11015	0.110921	-0.217171	-0.0373854	-0.103136	0.0190792	0.134156	0.142903	0.274793	0.133642
14745	Lpar1	-0.267829	0.208206	-0.118201	-0.594235	0.376365	0.179356	0.200476	-0.483948	0.201875	0.1782	0.115436	0.113201	-0.533451	0.0228283	-0.0648459	-0.263011	-0.128767	-0.15212	-0.114349
14751	Gpi1	-0.0132331	-0.0168991	-0.1976	-0.193934	-0.0722607	-0.0421954	-0.135981	0.0275688	-0.0509101	-0.0594356	-0.0342602	-0.0521954	-0.0368865	-0.0507677	-0.0230909	-0.0102658	-0.0151557	0.0606947	-0.0875461
14755	Pigq	-0.130782	0.0240856	0.0258657	-0.129002	0.00370218	0.031755	0.0801937	0.21044	0.129632	-0.0341925	-0.0666614	-0.0254569	0.0650247	0.0165006	0.140123	0.102228	0.0417066	0.0344725	-0.00529208
14758	Gpm6b	-0.253155	-0.582727	0.0919382	0.42151	-0.412834	-0.205242	-0.319424	0.261674	-0.107392	-0.233028	-0.399579	-0.184119	-0.06633	-0.20301	0.582102	0.761909	0.387765	0.717407	0.254098
14760	Gpr19	0.1015	0.0349396	-0.0262405	0.0403204	0.116072	0.0496871	0.357079	0.162201	0.230382	-0.0723889	0.12943	0.0863033	0.000970282	0.129879	0.0282116	-0.160249	0.107955	-0.242564	-0.133019
14766	Gpr56	0.322736	0.158636	-0.956584	-0.792484	0.0480069	-0.0572627	-0.0179034	-0.0662064	-0.169432	-0.0219587	0.015646	0.0619994	0.0545641	-0.0529872	-0.258497	-0.328462	-0.185588	-0.178594	-0.137726
14768	Lancl1	0.00439365	0.0721788	0.0116893	-0.0560958	-0.0788315	-0.11731	-0.102377	0.0359401	0.00689845	-0.00532339	-0.111829	-0.0681661	0.000272074	-0.129119	-0.00306116	0.0704469	0.0024199	0.0311497	-0.0387292
14773	Grk5	-0.102797	-0.128894	-0.056952	-0.0308554	0.300218	0.227914	0.0812449	0.639812	0.220893	0.221144	0.327956	0.0139405	0.554546	0.113452	-0.138191	-0.217264	-0.0381493	-0.205495	-0.223457
14775	Gpx1	0.0266019	-0.129268	0.0602424	0.216112	-0.172795	-0.0819004	-0.111436	-0.0352827	-0.0816475	-0.0361943	-0.146531	-0.0936763	-0.0950815	-0.0815666	-0.0405274	0.0960729	-0.105158	-0.0227675	-0.100326
14778	Gpx3	0.0945021	0.0501119	0.125037	0.169427	-0.0505372	-0.167322	0.109023	-0.417234	-0.156687	0.0523319	-0.0375198	-0.00725378	-0.275552	-0.00582904	0.022349	0.125218	0.152152	-0.0939273	0.16403
14782	Gsr	-0.116293	-0.107429	0.0812862	0.0724223	-0.20782	-0.115291	-0.0614314	0.0458269	0.0240085	-0.0268086	-0.0373834	-0.0273929	-0.031912	0.112161	-0.0508313	0.13018	0.0270766	-0.0167928	-0.12857
14784	Grb2	-0.0437554	0.106399	0.440527	0.290373	-0.0154985	-0.00617943	0.0257499	-0.00704526	-0.0768547	-0.142236	-0.0647876	-0.126002	-0.153372	-0.118296	0.259926	0.133189	0.201318	0.108174	0.113599
14787	Rhpn1	-0.0127175	-0.03145	0.187	0.205733	-0.00332386	-0.119619	-0.103519	-0.0806117	0.128479	-0.0757841	0.174517	0.0043394	-0.0497309	0.0410975	0.0920718	0.0196116	0.386208	0.19993	0.122953
14788	Gpr162	-0.122185	-0.12626	-0.234139	-0.230064	-0.234407	-0.160387	0.0379634	-0.212415	0.0615963	-0.408302	-0.0197817	-0.0277628	-0.176067	-0.0875298	-0.00830141	-0.182196	0.132303	-0.0740276	0.0280466
14789	Leprel2	-0.116113	-0.00346698	0.447339	0.334693	0.183899	0.0517199	0.00454328	-0.023695	-0.0249241	0.195032	0.076896	-0.000159363	-0.0377809	0.0301999	0.146409	0.157541	0.171585	0.141706	0.132323
14790	Grcc10	-0.0219558	-0.121315	-0.0673655	0.0319937	-0.240419	-0.248771	-0.221237	-0.20172	-0.210254	-0.0639929	-0.146956	0.00895808	-0.0648651	-0.110378	-0.170999	0.00542675	-0.0691835	0.0591956	-0.0341446
14791	Emg1	-0.0711406	0.00741623	0.0555097	-0.0230471	-0.218012	-0.237145	-0.182884	-0.0267402	-0.0633061	-0.122614	-0.0577767	-0.0978896	-0.0168281	-0.0270058	-0.0756945	0.0197037	0.103674	0.00930025	-0.0657825
14792	Lpcat3	-0.141214	0.0617843	0.184756	-0.0182421	0.0666125	-0.0271254	0.0206721	0.175422	-0.0580466	-0.0317758	-0.0613369	-0.00140458	0.130095	-0.11367	-0.00279903	-0.101187	-0.0370105	-0.0248758	-0.0481257
14793	Cdca3	-0.171105	0.118997	0.399535	0.109433	-0.00523717	-0.179681	-0.133333	0.0660923	-0.169046	0.0270306	-0.0647982	-0.100415	-0.081938	-0.104932	0.0285344	0.0608022	0.143417	0.0614533	-0.119496
14794	Spsb2	0.126318	-0.0415989	-0.225561	-0.0576441	-0.321031	-0.125511	-0.286499	-0.194482	-0.20532	-0.0199592	0.0411393	-0.0193571	-0.00515081	-0.111383	-0.337973	-0.0369006	-0.171323	-0.0708308	-0.148642
14797	Aes	0.0137607	-0.200893	-0.343827	-0.129173	0.100365	0.105145	0.119885	0.365595	0.137499	0.0505636	0.0629381	0.0955024	0.255628	0.101872	0.0773449	0.0275432	0.0351378	0.0529618	-0.0326212
14809	Grik5	-0.0944609	-0.156271	-0.121954	-0.0601432	0.00394324	0.0685996	-0.0467065	-0.0383536	0.00455964	0.107789	0.0521824	0.0675568	0.214716	0.0872103	-0.156261	-0.0524154	-0.172678	-0.0419978	0.0968085
14815	Nr3c1	-0.0658292	-0.0184779	-0.383462	-0.430814	0.0139298	-0.0948578	-0.0827176	0.100827	0.0837977	-0.0850781	-0.0401274	0.00767717	-0.0220215	-0.0841569	-0.0757405	-0.174748	-0.0210101	0.0146543	-0.198589
14824	Grn	0.0571691	0.00763849	-0.284769	-0.235239	-0.224213	-0.237616	-0.231944	-0.25596	-0.154759	-0.0729805	-0.0400988	-0.0837313	-0.0554929	-0.125526	-0.167138	-0.0159049	0.0303793	-0.0189249	0.0333289
14825	Cxcl1	-0.700055	0.197259	1.90483	1.00752	0.00187723	0.135483	0.146002	0.174454	0.281183	-0.323106	-0.0229792	-0.105356	-0.162329	0.130159	0.520295	0.195312	0.361832	0.268937	0.183512
14827	Pdia3	-0.0244073	0.1752	0.165128	-0.0344793	0.0801447	0.125799	0.0811034	0.159629	-0.0225062	0.0321275	0.0293299	0.0403953	0.0357806	0.0816232	-0.0174693	-0.0654866	-0.113938	-0.0581774	-0.141318
14828	Hspa5	0.0875984	0.15275	0.06303	-0.0021212	-0.0238239	-0.157316	-0.209955	-0.0119091	-0.142731	-0.0363795	0.0222849	-0.0635197	-0.00692849	-0.0731909	-0.160131	-0.172686	0.0194698	-0.0136956	-0.15515
14829	Grpr	0.155678	0.228755	3.28382	3.21074	-0.187006	0.256002	0.00964973	-0.3354	-0.954369	-0.353107	-0.04474	-0.376287	-0.480649	-0.165525	1.90407	1.73797	1.60332	1.51813	1.75882
14841	Gsg2	0.122705	0.0710492	0.0961749	0.14783	0.599535	0.160403	0.342743	0.132451	0.159816	0.225524	0.269292	0.196582	0.0953959	0.084741	0.0421019	-0.331909	0.150991	-0.104059	0.00504637
14852	Gspt1	0.163927	0.00240899	-0.036773	0.124745	0.112025	0.0210225	0.0479794	-0.0525504	-0.0307822	0.0279978	-0.0469788	0.042664	-0.0533101	-0.091659	0.0451406	-0.0388871	-0.0228607	0.0398252	0.044381
14853	Gspt2	-0.119445	-0.0705025	0.129597	0.0806544	0.0820831	0.114296	0.183931	0.088531	-0.0393249	0.0612785	0.0538558	0.04603	0.00406091	0.142501	-0.0171759	-0.0379805	-0.0776164	-0.155077	-0.101646
14854	Gss	0.0402227	0.0201598	0.0727069	0.0927698	-0.00271145	-0.250495	-0.283403	0.157075	0.00309411	0.0787296	-0.0592046	-0.056108	0.326448	0.0717684	-0.0983543	-0.0169133	0.0929362	0.12894	0.0710187
14858	Gsta2	0.246959	-0.0847612	-0.755999	-0.424278	0.636543	0.237838	1.19582	-0.324201	1.04485	0.453935	0.595438	1.06501	-0.0414221	0.608805	0.206715	0.0241063	0.564314	0.0758998	0.489494
14860	Gsta4	-0.0456966	-0.00691933	-0.359026	-0.397803	0.0074998	-0.186006	0.298846	-0.159592	0.390756	0.0721999	0.0868671	0.599942	0.123596	0.242867	-0.163157	-0.098457	0.109716	0.137938	0.12003
14862	Gstm1	0.115191	-0.0222755	-1.18646	-1.04899	-0.0696077	0.0698856	0.485743	0.492522	0.00400106	-0.145717	-0.0579952	0.386937	0.417501	-0.0907619	-0.157589	-0.233698	-0.28547	-0.256395	-0.23261
14863	Gstm2	0.104802	0.00505397	-1.32012	-1.22037	0.109204	0.121888	0.574952	0.616086	-0.192349	-0.184467	-0.294037	0.324517	0.320394	-0.240373	-0.0463788	-0.340049	-0.462304	-0.296814	-0.342071
14864	Gstm3	0.124958	0.0708608	-1.16201	-1.10791	0.2787	-0.16746	0.0160433	0.291188	0.227635	0.0525403	0.255989	0.354055	0.438757	0.303788	-0.524927	-0.751087	-0.101478	-0.186916	-0.377359
14865	Gstm4	0.0131217	0.114504	-0.912742	-1.01412	0.0634113	0.164269	0.0933135	0.15387	0.0505233	-0.0846009	0.0315608	-0.0273953	0.0867364	-0.0241191	-0.0371755	-0.185188	-0.169884	-0.157884	-0.104309
14866	Gstm5	-0.0520109	-0.00708382	-0.0489395	-0.0938666	0.070209	-0.0627318	-0.0757584	0.328246	0.0359842	0.0661647	-0.0471811	0.00182981	0.0395854	-0.0233452	-0.0654439	-0.0694882	-0.0498932	0.0121443	-0.354104
14867	Gstm6	0.126951	-0.0963094	-1.63891	-1.41565	-0.276356	-0.291018	-0.144956	0.0481435	-0.247827	-0.159735	-0.169176	-0.00969492	0.389931	-0.25594	-0.723688	-0.607067	-0.601846	-0.588427	-0.381901
14869	Gstp2	0.0901019	-0.0883141	-0.0887035	0.0897125	-0.186721	-0.166555	-0.167148	-0.144925	-0.116902	-0.0853995	-0.054038	-0.0429224	-0.0504528	-0.112433	-0.0917737	0.00954758	0.0207432	0.0324516	0.00269821
14870	Gstp1	0.065325	-0.0629788	-0.0702232	0.0580805	-0.256989	-0.177786	-0.166897	-0.199027	-0.1189	-0.103593	-0.0865286	-0.0736865	-0.152471	-0.116764	-0.0993859	0.0540102	-0.00812817	-0.00617515	-0.0528298
14871	Gstt1	-0.132417	0.0100403	-0.454105	-0.596563	-0.356038	-0.0702841	-0.233848	-0.119979	-0.0367341	-0.0414047	0.0249085	-0.174138	-0.266588	-0.0151618	-0.409446	-0.0948123	-0.314253	-0.349736	-0.556055
14872	Gstt2	-0.081808	-0.166825	-0.0391343	0.045883	-0.0985094	-0.0774418	0.142965	0.0498108	-0.0424057	-0.0838484	-0.0926639	0.048572	-0.00786389	-0.10477	0.0201402	0.0348011	0.0049181	-0.0742525	-0.0375345
14873	Gsto1	0.0192681	-0.0815234	-0.281152	-0.18036	0.134984	-0.110533	-0.228153	0.0503934	-0.16345	0.0188815	-0.0301625	-0.121265	0.169044	-0.166307	-0.226555	-0.342657	-0.146184	-0.119667	-0.107904
14874	Gstz1	0.0319362	0.00215247	0.0149081	0.0446918	-0.00583057	-0.0615221	-0.0475888	-0.0437574	-0.0695827	0.0361111	0.00187972	0.0104954	-0.0264806	0.0456736	-0.139263	-0.0973209	-0.0758607	-0.0811783	-0.121986
14884	Gtf2h1	0.126975	-0.12453	-0.156998	0.094507	0.235062	0.284043	0.316572	0.329288	0.190312	0.0696754	0.207233	0.175536	0.220792	0.070127	0.0865576	-0.0788295	0.00974823	-0.0544787	-0.021938
14885	Gtf2h4	-0.019276	-0.000671406	0.00497929	-0.0136253	-0.224132	-0.181148	-0.0444087	0.0532843	-0.149121	-0.0413571	-0.0180034	0.177824	0.112301	0.198809	-0.235842	-0.053067	-0.0726979	-0.0136096	-0.176826
14886	Gtf2i	-0.029872	-0.0829453	-0.110549	-0.0574754	0.0665305	-0.115338	-0.121984	-0.25552	-0.0253522	0.012821	-0.0537533	-0.0324004	-0.022391	-0.0272741	-0.0843932	-0.138103	-0.022809	0.00519063	0.148736
14894	Gtl3	-0.13007	0.000778651	0.228611	0.0977625	0.0640653	0.019697	0.145591	0.180859	0.0218688	-0.0327702	-0.105968	-0.034988	-0.0407985	-0.0571841	0.139384	0.0425485	0.0137187	-0.0411955	-0.0822735
14897	Trip12	-0.063549	-0.0184617	-0.122531	-0.167618	-0.000466359	-0.0207481	-0.0688045	-0.0717984	-0.0171433	-0.0586884	-0.0616415	-0.0472882	-0.0641404	-0.0715925	-0.0294206	-0.0876427	-0.0703141	-0.00790438	-0.0217626
14904	Gtpbp1	-0.0170831	0.0739126	0.312542	0.221546	-0.0681924	-0.0903249	-0.0998147	-0.0871759	-0.0219123	0.0878621	0.0467512	-0.087597	0.0280936	0.0148629	0.0928805	0.248935	0.229957	0.105098	0.20815
14910	Gt(ROSA)26Sor	0.0221316	0.0156965	-0.0376538	-0.0312187	-0.0608972	-0.139682	-0.0998054	-0.0164614	-0.0656759	0.0396976	-0.0500055	0.0571684	0.0399492	0.0185788	-0.0853276	0.0152672	0.00434905	0.0716462	-0.028917
14911	Thumpd3	0.00165375	0.0735136	0.0284454	-0.0434144	-0.00246611	-0.11283	-0.130706	-0.0385347	0.171376	0.0234746	-0.0415659	0.0102503	0.0718382	0.0823604	-0.0572068	-0.0312661	0.014057	0.0837493	0.0531661
14915	Guca2a	0.59809	0.291453	-0.143695	0.162942	-0.540124	-0.160027	-0.380652	-0.216054	-0.0706086	-0.554741	-0.0878584	-0.471148	-0.107318	-0.0534748	-0.141808	-0.156424	-0.0696394	-0.232304	-0.0330717
14923	Guk1	0.0109665	0.000412527	-0.0200804	-0.00952642	-0.430608	-0.234035	-0.095647	-0.0764167	-0.0724691	-0.135141	-0.122601	-0.0342617	-0.0301587	-0.0803111	-0.140177	0.15529	-0.0287433	-0.0787919	-0.0939192
14924	Magi1	-0.158348	-0.181638	-0.278823	-0.255532	-0.0441195	-0.0285061	-0.0691089	-0.0106239	0.129067	-0.10358	-0.113761	-0.0379676	0.0420059	0.0396281	-0.156574	-0.216034	-0.241828	-0.125433	-0.103944
14933	Gyk	-0.0732306	0.484015	0.393336	-0.16391	-0.00505718	-0.128987	0.0888291	-0.106576	-0.151233	-0.198734	0.0272122	0.119853	-0.183963	-0.167427	-0.0531612	-0.246838	0.103038	-0.0221377	-0.130549
14936	Gys1	0.00699093	-0.0468249	0.0317595	0.0855753	0.197158	0.350079	0.117938	0.480148	0.086834	0.0951286	0.191492	-0.0293217	0.251045	0.0221186	0.159938	0.0579091	0.00135086	0.012678	-0.0691648
14950	H13	0.125489	-0.0010085	-0.111266	0.0152315	-0.0529442	-0.104316	-0.139518	0.0395595	-0.0789312	0.0764732	0.0931578	0.0122366	0.0910741	0.145874	-0.165736	-0.0363189	0.0317377	-0.013982	-0.114222
14958	H1f0	-0.172757	0.708135	1.19842	0.317528	-0.402675	-0.65148	-0.716817	-0.641063	-0.175039	-0.0737131	-0.307856	-0.331252	-0.359063	-0.127544	-0.332647	-0.00368457	0.010977	0.0529183	-0.0506461
14961	H2-Ab1	0.0570923	-0.0387335	0.635586	0.731412	-0.321634	-0.482764	-0.433286	-0.257895	-0.120528	-0.00871394	-0.229475	-0.0972999	-0.0367617	-0.013748	-0.179314	0.133607	0.0739758	0.156672	0.0418194
14962	Cfb	-0.0862282	-0.321475	-0.719665	-0.484419	0.090333	-0.245196	-0.255252	-0.209942	0.257133	0.148365	-0.00682327	-0.116028	0.116487	0.194317	-0.23273	-0.174699	0.00564298	-0.0935065	0.0936988
14963	H2-Bl	-0.0285323	0.128079	0.0321428	-0.124468	-0.116053	0.150998	0.0750642	-0.0717621	0.0424909	0.182814	0.229414	0.0633023	-0.000461808	0.397077	-0.315538	-0.016671	-0.237122	-0.3273	-0.244238
14964	H2-D1	-0.0172347	-0.0792302	-0.180474	-0.118479	-0.188655	-0.145244	-0.221706	-0.2451	-0.0688862	-0.0743075	-0.0409986	-0.13979	-0.0896404	-0.0201842	-0.115363	-0.00101572	-0.0111177	-0.0334469	0.0400961
14969	H2-Eb1	0.210419	-0.131031	-0.230104	0.111347	-0.352246	-0.125272	-0.345095	-0.182592	-0.155115	0.0865869	0.35746	0.0395487	0.103875	0.166152	-0.445819	-0.00698641	0.0369139	-0.0611749	-0.159352
14972	H2-K1	-0.00884477	0.0352258	-0.0805495	-0.12462	-0.120287	-0.100799	-0.20097	-0.204015	-0.0331361	-0.0882303	0.0243143	-0.112488	-0.0409032	-0.00189171	-0.113583	-0.0815267	0.0115307	-0.0251008	0.0495288
14976	H2-Ke2	0.0430438	-0.0860485	-0.15393	-0.0248382	-0.369993	-0.240178	-0.248327	-0.119048	-0.101656	-0.192592	-0.12592	-0.0771919	-0.064681	-0.267827	-0.126013	0.0513874	-0.0117557	0.0451222	-0.0716457
14977	Slc39a7	0.114898	0.0555268	0.213236	0.272607	-0.325961	-0.211952	-0.365327	-0.191925	-0.13737	-0.0150781	-0.0152099	-0.206372	-0.0631295	-0.119811	-0.0632358	0.247648	0.133507	0.0957186	0.0655594
14979	H2-Ke6	0.0925079	-0.0546932	0.0344693	0.18167	-0.00428937	-0.0970467	0.0042219	0.0792143	0.0731486	-0.0236897	-0.154556	0.0285794	0.0606031	-0.108824	0.0333579	0.0139576	-0.024151	0.0577153	0.0147467
14990	H2-M2	0.00763626	0.103725	-0.01732	-0.113409	-0.24502	-0.0902354	-0.560341	-0.173785	0.163232	-0.220459	0.263932	-0.171906	0.0562473	0.2138	-0.29907	-0.274509	0.0550974	0.0893659	-0.0690373
14991	H2-M3	-0.0165209	-0.069604	-0.0505003	0.00258279	-0.536264	-0.314284	-0.387198	-0.414965	-0.304396	-0.160355	-0.0892274	-0.214014	-0.322632	-0.153898	-0.164935	0.210973	0.0601216	0.00824828	-0.0726021
14998	H2-DMa	0.148489	-0.0207863	-0.165521	0.00375496	-0.112791	-0.116122	-0.271628	-0.0544117	0.037907	0.0521876	0.0933261	-0.0361918	0.0238512	-0.0901621	-0.208643	-0.0436643	0.00080527	0.0267929	-0.13038
14999	H2-DMb1	0.0963965	0.047988	-0.141119	-0.0927107	0.164778	0.224653	0.107111	0.273497	0.02796	0.223312	0.209356	0.00856474	0.0848169	0.0872401	0.0856922	0.144226	0.0703948	-0.0128536	-0.102988
15007	H2-Q10	-0.162768	0.0762825	0.0457937	-0.193257	-0.0491617	-0.0707802	-0.20319	-0.149299	0.03609	0.150261	0.178005	-0.0441331	0.076126	0.300936	-0.290071	-0.0906484	-0.0412852	-0.131014	-0.0646457
15013	H2-Q2	-0.068819	0.0350857	-0.0919473	-0.195852	-0.352365	-0.260001	-0.424634	-0.724591	0.13349	-0.197004	-0.0719825	-0.233944	-0.0435277	0.149105	-0.204106	-0.0487443	-0.0160869	-0.0134163	0.476958
15018	H2-Q7	0.0341932	0.0240579	-0.191247	-0.181112	-0.00833932	-0.0807415	-0.329642	-0.114685	-0.0437824	0.0904116	0.164909	-0.0212806	0.101205	0.158211	-0.26663	-0.167879	-0.0209796	0.0417315	-0.0507403
15024	H2-T10	-0.0986771	-0.0369783	-0.0447124	-0.106411	-0.166228	-0.093289	-0.239617	-0.134837	-0.0690756	-0.117372	0.00719107	-0.158839	-0.00712669	-0.0415415	-0.0942656	-0.0454102	0.00621443	-0.0134874	0.0334445
15040	H2-T23	-0.0199055	-0.00160596	-0.0835507	-0.10185	-0.294507	-0.177777	-0.308253	-0.382799	0.00672144	-0.120239	-0.105901	-0.257939	-0.212536	-0.0140176	-0.161843	0.012425	-0.0899674	-0.11153	0.0084195
15042	H2-T24	-0.0557706	-0.141393	-0.0619297	0.0236932	-0.208529	-0.0895271	-0.323127	-0.414714	0.0514604	-0.0106957	0.09676	-0.23021	-0.154198	0.132445	-0.243581	-0.0457476	-0.057294	-0.150664	0.0169351
15051	H2-T9	-0.0547608	0.0248561	-0.0821283	-0.161745	-0.168131	-0.0711876	-0.161884	-0.0843819	-0.0347844	-0.0869737	0.0584923	-0.0946673	0.0734279	0.0265576	-0.122459	-0.041302	0.00722057	-0.0552427	0.0353504
15061	H28	-0.365754	0.452699	0.514591	-0.303862	-0.392101	0.15258	0.191295	-0.467804	0.0414514	-0.0985977	0.337406	-0.203635	-0.374591	0.31346	0.0762247	0.369728	0.261051	-0.318706	0.169437
15064	Mr1	-0.0522267	0.0279356	-0.262095	-0.342257	0.0857838	0.0814125	0.180665	-0.0272336	-0.0825708	0.0700376	0.120539	0.226112	-0.0983047	-0.0427397	-0.102175	-0.117922	-0.0630486	-0.0567281	-0.173247
15078	H3f3a	-0.0162262	0.0284038	-0.0709231	-0.115553	0.144552	0.0970804	0.08691	0.133803	0.014664	-0.0248388	-0.00381535	-0.0192073	-0.0218595	0.0514904	0.0125779	-0.156813	-0.0883178	-0.0935394	-0.143085
15081	H3f3b	-0.0287431	-0.0705008	-0.00655968	0.035198	-0.0851938	-0.14603	-0.101682	-0.180385	0.0236015	-0.0683353	-0.102573	-0.00102875	-0.0539903	-0.0552285	-0.122629	-0.10577	-0.0791717	-0.0219759	0.00376569
15107	Hadh	-0.0685458	0.0174957	0.234522	0.148481	0.0340263	0.194264	0.088831	0.341814	0.0945383	0.0219887	0.0812527	0.0540963	0.189613	-0.0424158	0.185272	0.173235	0.0722612	0.150538	0.033072
15108	Hsd17b10	0.0667511	-0.00931121	-0.0294684	0.046594	-0.178519	-0.302772	-0.292968	-0.144193	-0.221955	0.0040479	-0.0032616	-0.0576605	0.0662057	-0.132123	-0.256104	-0.0735365	0.0434066	-0.0207964	-0.0457048
15109	Hal	0.203973	-0.170511	-0.486276	-0.111793	0.158858	0.185556	0.166309	-0.00574809	0.296762	-0.183507	0.0266022	-0.0784575	0.0454197	0.246521	0.0564719	-0.285892	-0.102482	-0.188295	0.10764
15114	Hap1	0.094865	-0.0068244	-0.254853	-0.153163	-0.427879	-0.268095	-0.349994	-0.566932	-0.215641	-0.219459	-0.0411437	-0.158011	-0.118169	-0.113805	-0.249257	-0.0408371	-0.0223051	-0.0572734	0.199506
15115	Hars	-0.0570491	0.0653854	0.196555	0.0741209	0.0881324	0.100017	0.074742	0.388054	0.163491	0.097716	0.112112	0.0648862	0.204623	0.0902261	0.0224173	0.0320008	0.0345118	0.0125615	-0.161013
15117	Has2	0.228567	0.12977	1.05967	1.15847	0.0959339	0.744903	-0.71902	0.185474	-0.824294	-0.253151	-0.1164	-0.220483	-0.558216	-0.224153	1.40952	1.06044	0.54822	1.90806	0.665833
15159	Hccs	0.0846143	0.138781	-0.0144304	-0.0685975	0.188393	0.133965	0.137883	0.351669	0.0627224	0.130215	-0.0152259	0.12039	0.189436	0.0640872	0.228455	0.170276	0.0792645	0.210962	0.0662225
15161	Hcfc1	-0.0289225	-0.0568914	-0.0825021	-0.0545333	-0.0357782	-0.0990077	-0.0443141	-0.290084	-0.167145	-0.108188	0.0060998	-0.0348469	-0.158455	-0.0692498	-0.0458218	-0.118232	0.0592857	-0.0363547	0.085807
15162	Hck	-0.353634	-0.219959	-0.635136	-0.76881	-0.279964	-0.157244	-0.356793	0.520396	-0.0449016	-0.116362	-0.0150346	-0.073786	0.354684	-0.0236534	-0.327506	-0.163904	-0.185296	-0.0444991	-0.493218
15163	Hcls1	-0.231503	-0.188737	0.285404	0.242638	-0.0895419	-0.0641811	-0.233549	-0.0470348	0.0700023	-0.433013	-0.139633	-0.145149	-0.0872712	-0.0209047	0.0543294	-0.289141	-0.0211222	0.142729	0.014093
15182	Hdac2	-0.132014	0.16941	0.127523	-0.173902	0.13063	-0.0926854	0.0754407	-0.229258	0.0736069	0.0133489	-0.0286841	-0.0483569	0.0131415	0.202483	-0.0184155	-0.135696	0.0455858	-0.142213	0.223984
15184	Hdac5	-0.056826	-0.0998401	0.022495	0.0655091	-0.31049	0.0258526	-0.272748	-0.292902	-0.0474931	-0.144533	-0.0711037	-0.208802	-0.114212	-0.0581837	0.00250923	0.168467	-0.0944471	0.0664553	0.181199
15185	Hdac6	-0.121039	-0.161369	-0.726439	-0.686109	-0.128552	-0.129107	-0.238232	0.0124801	0.013244	-0.0431641	-0.00913266	-0.119846	0.0513156	-0.0290553	-0.316936	-0.231548	-0.196962	-0.19855	-0.278101
15186	Hdc	0.464804	0.439152	0.0990205	0.124673	-0.295787	0.116275	-0.0637813	-0.495589	-0.264004	-0.0427981	0.223899	-0.145376	-0.389226	-0.149212	-0.161824	0.0911649	-0.0541991	-0.243418	-0.0554612
15191	Hdgf	-0.0860203	0.0417042	0.281045	0.15332	-0.0972019	-0.129321	-0.243036	-0.0768243	0.0370575	-0.079004	-0.0419695	-0.0819303	-0.0122026	-0.038447	-0.0392221	-0.0210242	0.0481291	0.121883	0.0253996
15193	Hdgfrp2	0.0290675	-0.0543289	0.0531499	0.136546	-0.0432297	0.0660037	0.136935	0.13036	0.170604	0.0601674	0.0516638	-0.0681059	0.122317	0.0352762	0.172322	0.275719	0.157982	-0.0327193	0.164278
15194	Htt	-0.00407875	0.0242219	-0.152066	-0.180367	0.0776963	0.0619037	0.0671101	0.0581224	0.298014	0.0428008	0.0667014	0.0746444	0.200171	0.165955	0.0268335	-0.00806195	0.0316313	0.0343678	0.168883
15199	Hebp1	-0.0539812	0.0210233	-0.0141361	-0.0891406	-0.196649	-0.379892	-0.341814	-0.139616	-0.248611	-0.014043	-0.105296	-0.0470068	-0.215331	-0.287582	-0.176694	0.00591125	0.097902	0.118113	-0.25241
15200	Hbegf	0.70819	0.477421	-0.0389549	0.191814	-0.00372937	0.21832	-0.201382	-0.273627	0.220479	-0.370153	0.0962915	-0.300124	-0.55254	0.11439	0.0663384	-0.300085	-0.0556899	-0.0324039	-0.212575
15201	Hells	-0.0978479	-0.0113657	0.0386713	-0.0478109	0.0656431	-0.146048	0.346663	-0.0958152	0.043648	-0.258391	-0.220496	0.127419	-0.145942	-0.169903	0.0622891	-0.261745	-0.0121588	-0.156954	0.0121622
15202	Hemt1	0.590623	0.150597	-0.356873	0.0831538	-0.117221	0.317915	0.0231964	0.0938618	0.00988128	-0.0318797	0.094717	-0.0976296	-0.100837	0.388449	-0.310948	-0.225607	-0.534147	-0.431774	-0.505647
15203	Heph	0.750826	0.560436	-0.253065	-0.0626742	0.442705	0.801964	0.125645	-0.302491	0.209786	0.341517	0.535923	0.0310727	-0.29633	0.0879063	0.14614	0.0449509	-0.119902	0.0515677	0.152301
15204	Herc2	0.128282	-0.278858	-0.340616	0.0665239	0.0263541	-0.0322126	-0.0725499	-0.0788474	0.0301212	0.0730183	-0.0444678	-0.0455049	0.0503639	0.0230769	-0.0339088	0.0127554	-0.046164	-0.00686371	0.0953025
15205	Hes1	-0.0360615	-0.524834	-0.660998	-0.172225	0.119695	0.289451	0.352906	0.146416	0.138944	0.0440363	0.191155	0.25883	0.251773	0.366723	-0.162018	-0.237677	-0.260313	-0.256094	-0.0566609
15211	Hexa	-0.0604042	0.0958744	-0.357631	-0.51391	0.041186	0.113433	-0.0239398	0.0642893	0.0585118	-0.0420908	0.0555563	-0.0520367	-0.00468125	-0.0138526	-0.0795896	-0.162866	-0.137466	-0.107687	-0.14856
15212	Hexb	-0.122184	-0.0379753	-0.11289	-0.197098	0.0151786	0.0319991	0.242874	0.0884621	0.0146377	-0.0478751	-0.0777422	0.0952752	-0.0452556	-0.0858812	0.098166	0.0351123	-0.0115753	-0.0494326	-0.0355518
15216	Hfe	-0.173176	0.000947032	-0.133879	-0.308002	-0.515931	-0.379655	-0.219385	-0.472331	0.0375124	-0.140216	-0.1085	-0.138621	-0.104805	-0.0619513	-0.240856	0.134859	0.0302991	-0.160092	0.12667
15239	Hgs	0.0597517	-0.0690484	-0.17576	-0.0469595	0.0531863	0.200285	0.220352	-0.0170895	0.0113832	-0.00632442	0.179548	0.146233	0.0913817	0.00340898	0.0215851	-0.0379256	0.000848348	-0.0525336	0.130056
15247	Hiat1	-0.0233096	-0.0379596	-0.115159	-0.100509	-0.264162	-0.270095	-0.418115	-0.140517	-0.185919	-0.0895604	-0.052903	-0.109162	-0.0660772	-0.0971724	-0.269122	-0.0945204	-0.0519299	0.0398311	-0.194682
15248	Hic1	0.116254	-0.120077	0.679828	0.916159	0.097411	0.115175	0.200282	-0.498285	-0.0437567	-0.428414	0.0035886	-0.00270159	-0.455327	0.129453	0.23128	-0.294545	0.119694	0.0282966	0.274237
15251	Hif1a	-0.106362	0.093277	0.120981	-0.0786578	0.338137	0.189471	0.0273188	0.038856	-0.113696	0.0799735	0.00753391	0.0546821	-0.0283479	-0.0839876	0.0902581	-0.167905	-0.0916794	0.117621	0.0230542
15254	Hint1	-0.0579785	-0.122983	0.00985495	0.074859	0.0137926	-0.115538	0.0712932	0.17583	-0.0222148	0.0495536	-0.0348306	0.0176992	0.0494044	-0.00685901	0.0199572	0.0557182	0.100665	-0.0336367	-0.106469
15257	Hipk1	0.0177427	0.209605	0.161396	-0.0304666	0.210134	0.0753799	0.0757681	0.120336	-0.103459	0.154406	0.0278621	0.0233238	0.0828391	-0.044274	0.114566	0.0588382	0.0670483	0.0621218	0.0770694
15258	Hipk2	-0.0212812	0.0235048	-0.370878	-0.415664	-0.0867029	-0.00630177	0.174387	-0.281333	0.0207115	-0.0287894	0.0143501	0.20471	-0.201702	0.0326108	-0.0786064	-0.0206928	-0.0579545	-0.0482837	0.00102536
15259	Hipk3	-0.139095	-0.0220723	-0.280202	-0.397225	0.03143	0.159812	0.060204	-0.0203616	-0.123951	-0.0169075	-0.0131682	-0.0634081	-0.14134	-0.0537401	0.0560773	0.00773982	-0.116903	-0.0675348	-0.064901
15260	Hira	-0.211635	0.109536	0.269434	-0.0517365	-0.225269	-0.117662	0.0802819	-0.046318	-0.0850565	-0.0387026	-0.135382	-0.0259793	-0.0159732	-0.00178941	0.170781	0.357348	0.153061	0.0645198	0.201126
15270	H2afx	-0.155835	-0.0260158	-0.0253523	-0.155172	-0.337302	-0.449147	-0.129305	-0.445968	-0.201227	-0.225218	-0.229535	-0.0206304	-0.1454	-0.0816156	-0.215012	-0.102928	0.00459954	-0.106337	0.0855557
15273	Hivep2	-0.0971678	0.00996098	-0.471534	-0.578663	-0.0663784	-0.0765959	-0.0795865	-0.306557	-0.0120564	-0.0069251	-0.103936	0.0652365	-0.145992	-0.112069	-0.0450569	0.0143964	-0.072397	0.0997661	0.115508
15275	Hk1	0.0432631	-0.0417295	-0.0314396	0.053553	-0.0198939	-0.116397	0.00330407	-0.108493	-0.184886	-0.0205833	-0.0684957	-0.0202424	-0.0643751	-0.114126	-0.107682	-0.108371	-0.0597801	-0.131228	-0.0635634
15277	Hk2	0.156156	0.00534209	-0.912771	-0.761957	0.304936	0.274899	-0.0338182	-0.0518725	-0.0451165	0.0866555	0.100931	-0.096626	-0.0394238	-0.0263135	-0.0539338	-0.272214	-0.227901	-0.116742	-0.0414851
15288	Hmbs	-0.161764	0.184896	0.217452	-0.129207	0.216871	-0.0545579	0.0582438	0.219	0.0498941	0.0447391	0.0660744	0.0644758	0.0936027	-0.0483248	0.0412823	-0.130849	0.161915	0.0475143	-0.0841147
15289	Hmgb1	-0.00377264	0.0901398	0.118266	0.0243538	-0.081851	-0.110605	-0.13963	-0.0794891	-0.0130367	-0.0883361	-0.0726174	-0.102648	-0.0861038	-0.0824612	-0.0622073	-0.0686924	-0.0242193	-0.0252249	-0.0688219
15312	Hmgn1	-0.15688	0.00316814	0.0723184	-0.0877301	0.0336911	-0.0400511	-0.0726579	0.00938331	-0.0920855	-0.0360095	-0.060396	-0.0310683	-0.021921	-0.00884594	-0.0425181	-0.112219	-0.062863	-0.000928506	-0.0738225
15331	Hmgn2	-0.161436	0.0301342	0.176181	-0.0153892	0.0299901	-0.0590137	0.100789	0.117912	-0.0196889	-0.0297168	-0.114981	0.0445081	-0.0401566	-0.0478388	-0.00117667	-0.0608836	-0.0571444	-0.0574579	-0.159245
15353	Hmg20b	-0.0161017	-0.106334	-0.148508	-0.0582763	-0.196427	0.836622	0.458099	0.101452	-0.204131	0.127647	0.72449	0.549788	0.219031	0.442353	-0.20521	0.118863	-0.317342	-0.113521	-0.0876304
15354	Hmgb3	-0.0449838	-0.138672	0.332186	0.425875	-0.303354	-0.374468	-0.422433	-0.302472	-0.0975454	-0.181518	-0.193916	-0.155696	0.145519	-0.133109	-0.178424	-0.0565888	0.00212773	0.088313	0.269567
15356	Hmgcl	-0.0566257	-0.00933168	-0.0132168	-0.0605108	-0.285429	-0.249709	-0.0974395	0.273952	-0.143026	0.0076523	-0.0827431	0.00553581	0.33541	-0.119677	-0.148233	0.144848	0.0187332	-0.0452574	-0.086774
15357	Hmgcr	0.214282	0.155251	-0.637081	-0.57805	0.0265288	0.01352	-0.072459	0.308582	-0.0421948	-0.0192437	0.0217131	0.0669646	0.188822	-0.0464195	-0.279417	-0.32519	-0.271224	-0.139994	-0.399178
15361	Hmga1	0.125448	-0.212876	0.197285	0.53561	-0.297857	-0.072938	-0.125276	-0.0226679	0.0393641	-0.149096	0.159308	-0.0408511	0.15485	0.0853012	0.209554	0.358315	0.4418	0.293979	0.387073
15364	Hmga2	-0.278847	-0.224853	0.742163	0.68817	0.182916	0.110354	-0.174421	0.0258009	-0.130816	-0.0707259	0.0325203	-0.180964	-0.0649113	0.0204258	0.710971	0.457328	0.633137	0.704428	0.620258
15366	Hmmr	-0.0808933	0.0813008	0.104466	-0.0577285	0.0174007	0.00606253	0.0687778	-0.00725708	-0.0177508	-0.0325558	-0.0169891	-0.0927478	-0.120183	0.118087	-0.0885236	-0.13848	-0.111575	-0.250049	-0.20145
15368	Hmox1	-0.186217	0.0304194	-0.461892	-0.678528	0.0765574	0.314173	0.427934	0.13947	0.219046	-0.0554341	0.250956	0.0942955	0.11781	0.0661842	0.0871886	-0.0448029	0.023972	-0.24645	0.0655289
15369	Hmox2	-0.000132964	-0.0226807	0.399954	0.422501	0.00731458	0.0203008	-0.0685179	0.102664	-0.0169798	0.00545135	-0.0107561	-0.0938888	0.0643465	0.0623841	0.136042	0.134179	0.104985	0.110671	0.0977243
15370	Nr4a1	0.131575	-0.0405144	-0.00436568	0.167723	0.298179	0.0840571	-0.565879	0.344644	0.258314	0.175116	-0.102908	-0.234001	0.261958	0.109549	0.204542	0.0814792	0.0175771	0.536421	0.121856
15374	Hn1	-0.205204	0.00079444	0.155055	-0.0509431	-0.114599	-0.222967	-0.269956	-0.0425596	-0.0748378	0.0237783	-0.0331772	0.0146876	0.103576	0.0291136	-0.221728	-0.0833509	-0.0319377	0.0629152	-0.0755924
15381	Hnrnpc	-0.539215	0.0280944	0.107532	-0.459778	-0.202179	-0.159281	-0.148202	-0.131968	-0.143793	-0.0529765	-0.12319	-0.0913578	-0.0963552	-0.0313288	-0.158751	-0.00954832	-0.12266	-0.101906	-0.123138
15382	Hnrnpa1	-0.0499667	-0.0828996	0.0337946	0.0667275	-0.00469408	-0.0646705	0.0437834	0.128869	0.00192002	-0.00712784	-0.0631291	0.0689396	0.0659014	0.00608866	-0.0359152	-0.0383489	-0.0343738	-0.0107589	-0.0988831
15384	Hnrnpab	-0.173191	0.0366035	0.14437	-0.0654241	-0.0269826	-0.183801	-0.0850568	-0.0874598	-0.0994092	-0.00681443	-0.152284	-0.0544535	-0.0413858	-0.0600581	-0.109724	-0.0895554	-0.0782059	-0.0791202	-0.0636496
15387	Hnrnpk	-0.243843	0.0686807	0.290804	-0.0217187	0.0373287	-0.0336166	0.0116492	0.0375721	-0.00985183	-0.0104633	-0.0558061	0.0207968	-0.0146853	-0.0178677	-0.0230655	-0.0708575	-0.045255	-0.0139179	-0.0753229
15388	Hnrnpl	0.0665647	-0.0617213	-0.0171135	0.111172	0.163802	0.167087	0.094895	0.148434	-0.0815993	-0.0369043	0.025211	0.0383964	0.0540929	0.0409622	0.0642472	-0.136459	-0.0776283	0.00774864	-0.0300941
15412	Hoxb4	-0.0777307	0.162921	0.124252	-0.1164	-0.179481	0.0741736	0.00723498	-0.082004	-0.128946	-0.300055	0.131719	-0.188112	-0.0692696	0.111384	-0.135841	-0.256416	-0.0782953	-0.331188	-0.123107
15413	Hoxb5	0.193481	0.242628	-0.0301099	-0.0792569	-0.310584	0.179746	0.0885551	-0.188057	0.0464072	-0.104245	0.208683	0.102677	-0.0152236	0.453394	-0.386578	-0.180238	-0.35764	-0.372456	-0.213745
15416	Hoxb8	-0.373282	-0.00990867	-0.227686	-0.591059	0.222808	-0.206134	-0.223088	-0.0733717	0.210579	-0.0358059	0.246317	0.15834	0.314726	-0.00229195	-0.166113	-0.424726	0.286338	0.215316	0.221985
15417	Hoxb9	-0.16944	-0.31363	-0.0992549	0.0449351	0.611242	0.333373	0.611449	0.454299	0.38063	0.327239	0.241706	0.531346	0.519888	0.518413	-0.203372	-0.487375	-0.29504	-0.283474	-0.137783
15423	Hoxc4	0.0234672	0.0394855	0.14219	0.126172	0.218299	0.297063	0.34111	-0.226532	-0.157068	0.141099	0.279645	0.303327	0.139765	0.338539	-0.210689	-0.287889	-0.228106	-0.248472	0.155608
15424	Hoxc5	0.179666	-0.00192261	-0.327434	-0.145846	0.116146	0.221891	0.375168	0.318407	0.0624222	0.112573	0.266526	0.357286	0.292842	0.303588	0.00564325	0.00206976	0.0502782	-0.0122386	-0.0199218
15425	Hoxc6	-0.142001	-0.0846681	0.837211	0.779879	0.148354	0.17001	0.266665	0.198325	0.0676865	0.0444629	0.0639944	0.139212	0.0985789	0.0549139	0.536481	0.432589	0.430465	0.409028	0.436734
15426	Hoxc8	-0.185748	0.0110746	-0.100234	-0.297056	0.251444	0.41329	0.226481	0.146303	-0.00125927	0.200619	0.313497	0.163354	0.125436	0.109988	0.0158012	-0.0350237	-0.0839912	-0.0473253	-0.00506623
15427	Hoxc9	-0.235136	-0.144505	0.159857	0.0692256	0.245775	0.427063	0.492581	0.121737	-0.0682974	-0.0644113	0.240184	0.287905	0.117043	0.0837298	0.0945347	-0.215652	-0.0923448	-0.110141	0.0898407
15438	Hoxd9	-0.0979485	-0.34774	0.0557984	0.30559	-0.0285545	-0.0355709	-0.0513827	-0.161406	-0.344468	-0.213324	-0.052183	-0.233907	-0.0954995	0.0432009	-0.0255793	-0.210348	-0.0421913	-0.208104	0.0403271
15441	Hp1bp3	-0.0859851	-0.0434475	0.111693	0.069155	-0.0765772	-0.149871	-0.0380515	-0.125059	-0.101722	-0.0766597	-0.0791241	-0.0169009	-0.0197092	-0.116147	-0.0146026	-0.0146851	0.0561446	0.00654799	0.0907477
15442	Hpse	0.673095	0.295714	1.17656	1.55394	0.250067	-0.134388	0.549854	0.522365	-0.327332	-0.0175016	-0.0339926	0.143288	0.0583567	-0.0987637	0.566487	0.298919	0.666882	0.159921	0.102479
15444	Hpca	-0.063856	-0.11192	-0.252745	-0.204681	0.111187	0.455325	-0.11905	0.204422	0.0306826	-0.0515768	0.447419	0.051578	0.200078	0.539164	-0.254741	-0.417505	-0.262647	-0.0841131	-0.259085
15452	Hprt1	-0.00232777	0.0505439	-0.0513914	-0.104263	0.123195	-0.0714373	0.1084	0.265278	-0.081991	0.0677894	-0.113461	0.0564731	0.0426755	-0.0830289	-0.0233988	-0.0788039	-0.0654227	-0.0753252	-0.246002
15458	Hpx	0.094689	-0.255526	-0.408366	-0.0581504	0.28185	-0.126161	-0.12593	-0.792373	0.210346	0.167291	-0.000969189	0.165832	-0.474003	0.376753	-0.341111	-0.45567	-0.215919	-0.0493498	-0.0227407
15461	Hras1	0.085527	-0.075098	-0.0406297	0.119995	-0.294925	-0.397409	-0.611016	-0.273585	-0.127924	0.00268419	0.0414259	-0.209924	-0.0745596	-0.0642383	-0.318484	-0.020875	0.120351	0.0826077	-0.119459
15463	Agfg1	-0.0755681	0.206181	-0.0169766	-0.298725	0.0558205	-0.0121638	0.00165739	-0.0149171	-0.0134288	0.0175538	-0.0855482	0.00149523	-0.0498222	-0.0251905	-0.0345684	-0.0728351	-0.107953	-0.0347306	-0.0694736
15467	Eif2ak1	-0.176538	0.0426321	0.149574	-0.0695958	-0.136584	-0.0538847	0.0836026	-0.0350581	-0.00802473	-0.0931013	-0.0422627	0.0575341	-0.0744409	-0.109244	-0.0413838	0.00209864	-0.0297619	-0.0674523	-0.0807666
15468	Prmt2	-0.212668	-0.0074515	0.119254	-0.085963	-0.221715	-0.233162	-0.296104	0.0629906	0.000287943	-0.094672	-0.152851	-0.146835	0.0563824	-0.0506055	-0.0222336	0.104809	0.0580775	0.127035	-0.0288417
15469	Prmt1	-0.129669	0.0472751	-0.113439	-0.290383	-0.124378	-0.0695197	-0.107547	0.198924	0.145273	-0.0516377	-0.0202841	0.0489123	0.157614	0.0786176	-0.0525102	0.0202307	-0.00327455	0.103949	-0.0938201
15473	Hrsp12	-0.19042	-0.09971	0.249819	0.159109	-0.250354	-0.517278	-0.348778	-0.179843	-0.229725	0.000998799	-0.205296	-0.0273651	-0.0584206	-0.163058	-0.304338	-0.0529852	0.00764454	0.0170756	-0.182916
15476	Hs3st1	-0.418151	-0.170403	0.547095	0.299347	0.0799887	-0.1872	0.260067	0.617092	-0.0947551	-0.0287311	-0.116246	-0.194481	0.224001	0.138369	0.743358	0.634638	0.814313	0.28881	0.350267
15478	Hs3st3a1	0.37537	0.0126885	0.131918	0.494599	0.103977	0.0646192	0.236433	-0.592558	-0.016271	-0.120804	0.0345788	0.272337	-0.37777	0.124753	0.0284729	-0.196308	-0.00156739	0.0643768	0.243261
15481	Hspa8	0.0528552	-0.0706272	0.00681566	0.130298	0.0681494	-0.0744015	-0.109744	0.00599042	0.0062851	0.00902167	-0.00144274	0.0275696	0.0649302	0.00962541	-0.0635815	-0.122709	0.00937726	0.0737323	-0.0046417
15484	Hsd11b2	2.32371	1.20076	1.42262	2.54557	0.24216	1.10725	0.451388	-0.131107	-0.546296	-0.127178	0.0606598	-0.205214	-0.240206	-0.238954	1.60848	1.23914	0.561888	0.951873	1.49938
15485	Hsd17b1	-0.0331911	0.0508628	1.52175	1.43769	0.046582	0.0780989	-0.321832	0.836098	-0.446053	-0.0650472	-0.0748356	-0.318999	0.516893	-0.217744	0.612642	0.501012	0.459707	0.615474	0.293436
15488	Hsd17b4	-0.0250505	0.0339675	0.456809	0.397791	-0.123668	-0.323731	-0.162299	-0.195886	-0.306382	-0.0792209	-0.323539	-0.0852587	-0.138973	-0.25253	-0.000930546	0.0435168	-0.000738726	0.0761097	0.0559833
15490	Hsd17b7	0.0480055	0.180949	-0.643399	-0.776342	-0.0966278	-0.3248	-0.359387	-0.0658153	-0.398193	-0.0720507	-0.137429	-0.0989382	0.107738	-0.208102	-0.633604	-0.609027	-0.446233	-0.373155	-0.460051
15492	Hsd3b1	0.190296	0.105815	0.652594	0.737074	-0.0139385	0.042916	-0.0933349	0.114684	-0.121613	0.0455326	0.0478194	-0.0819433	0.131987	0.0803535	-0.0452618	0.0142093	-0.0403584	-0.0338702	-0.0279586
15493	Hsd3b2	-0.046679	-0.24454	-0.160661	0.0371993	0.0812117	0.0532477	-0.131112	0.0891568	0.0586929	0.255238	0.175941	-0.0179828	0.130248	0.326796	-0.346491	-0.172464	-0.223798	-0.233362	-0.3054
15497	Hsd3b6	0.0625468	0.447639	1.24278	0.857685	0.113189	0.152028	-0.270447	0.118057	0.00361776	0.245355	0.303815	-0.0166941	-0.0183971	0.625257	-0.399155	-0.26699	-0.247369	-0.145402	-0.535609
15499	Hsf1	0.0730087	-0.0453849	0.187414	0.305807	0.0412805	0.0883908	0.0720076	0.0873719	0.110615	0.0983975	0.0899152	0.0210691	0.140666	0.155215	0.143267	0.200384	0.144791	0.092328	0.196561
15500	Hsf2	-0.083114	-0.110017	-0.220933	-0.194029	0.274084	0.311973	0.22452	0.274656	0.249541	0.0724195	0.149725	0.207408	0.101293	0.170026	0.0643884	-0.137276	-0.0978595	0.0472766	-0.108974
15502	Dnaja1	-0.0930857	-0.00754497	0.150262	0.0647214	-0.131913	-0.144236	-0.222531	-0.239624	-0.122179	-0.0556552	-0.0413617	-0.164945	-0.16026	-0.0624838	-0.111809	-0.0355511	-0.00893487	-0.0542238	-0.0324451
15505	Hsph1	0.110631	0.129521	0.536522	0.517631	-0.111892	-0.108827	-0.0589687	-0.0563499	-0.241342	-0.252521	-0.112871	-0.114005	-0.151535	-0.305339	0.184813	0.0441837	0.180769	0.129776	0.0896278
15507	Hspb1	-0.02182	-0.106428	-0.642133	-0.557524	-0.214532	-0.0316252	0.12768	0.108716	-0.0050631	-0.140522	-0.121846	0.0783353	0.0917347	0.0352682	-0.168859	-0.0948478	-0.25908	-0.218203	-0.18584
15510	Hspd1	-0.000944436	-0.0580125	0.0898897	0.146958	-0.311256	-0.359909	-0.285171	-0.133011	-0.164305	-0.109228	-0.191822	-0.0557185	-0.00293101	-0.121263	-0.169465	0.0325623	-0.00137772	0.0599878	-0.0393847
15512	Hspa2	-0.0375029	-0.127992	-0.423803	-0.333314	-0.103735	0.150904	0.361205	-0.0548219	-0.269068	-0.202815	-0.0932383	0.0929576	-0.15141	-0.147992	-0.122933	-0.222013	-0.367075	-0.39118	-0.219521
15516	Hsp90ab1	-0.00630505	-0.168448	0.0385091	0.200652	-0.0842756	-0.0907388	-0.162844	-0.133578	-0.0102432	-0.114858	-0.069276	-0.0841548	-0.0332175	-0.0257245	-0.06463	-0.0952121	-0.0431672	0.0140591	0.0357307
15519	Hsp90aa1	0.0166446	-0.0341272	-0.187293	-0.136521	0.0161295	0.0548327	0.0611609	0.0517728	-0.0118025	-0.0596073	-0.0296244	0.00735732	-0.0539615	-0.0728054	-0.00660578	-0.0823426	-0.0910629	-0.0604094	-0.11234
15525	Hspa4	0.193231	0.0922332	0.145007	0.246004	-0.0765871	0.0295833	-0.0213885	-0.159639	-0.0661701	-0.0723616	-0.0261439	-0.0224934	-0.0912806	-0.0751632	-0.0195	-0.0152745	-0.0752272	-0.0206049	0.0488582
15526	Hspa9	-0.163212	-0.050959	-0.0734622	-0.185715	-0.14515	-0.2507	-0.0424052	-0.154977	-0.0750694	-0.112238	-0.143246	0.0207543	-0.0691056	-0.12181	-0.1561	-0.123187	-0.0486449	-0.0929402	-0.0702279
15528	Hspe1	0.0880782	0.0430561	-0.00101212	0.04401	-0.16745	-0.289035	-0.285887	-0.276358	-0.153166	-0.144502	-0.0952702	-0.0489657	-0.0452719	-0.185924	-0.144843	-0.121896	0.0489216	0.0920786	0.0862425
15529	Sdc2	-0.0521392	0.128487	0.0379713	-0.142655	0.548178	0.303387	0.301525	0.115306	0.0423028	0.280473	0.123538	0.124042	-0.0996039	0.0285962	0.237432	-0.0302727	0.0575828	0.0599492	0.0225226
15530	Hspg2	-0.0572585	-0.188728	-0.676513	-0.545043	-0.0581014	-0.0559731	-0.0704675	-0.174382	-0.0353094	-0.0545121	-0.0438798	-0.0516605	0.0401131	-0.00985647	-0.112895	-0.109306	-0.100802	-0.0940881	0.1016
15531	Ndst1	-0.112641	-0.0388312	0.602874	0.529065	-0.161337	-0.12807	-0.16701	-0.177688	-0.0493422	-0.121117	-0.144313	-0.115759	-0.134775	-0.00210601	0.0752779	0.115498	0.0590346	0.126528	0.118191
15547	Trmt2a	0.00534076	-0.0846414	0.043319	0.133301	-0.0199916	-0.0950021	-0.0999388	-0.0627802	0.00634939	0.0478327	0.0429795	-0.0399526	0.0622714	0.0719831	-0.0875399	-0.0197156	0.0504417	-0.0275536	0.0375117
15552	Htr1d	-0.189204	-0.270555	1.1323	1.21365	0.312606	0.362623	0.372646	-0.498817	-0.0754663	-0.03565	0.0497128	0.105907	-0.584749	0.126778	1.40423	1.05597	1.09132	1.13749	1.3183
15567	Slc6a4	-0.52	0.657156	0.172041	-1.00512	-0.210445	0.0378393	-0.383326	0.222522	-0.0869803	0.0765427	0.121702	-0.344582	0.237038	0.151818	-0.269178	0.0178092	-0.185315	-0.230434	-0.254662
15569	Elavl2	-0.342229	-0.0609269	2.12866	1.84736	0.706037	0.125321	0.786919	0.949072	0.189601	-0.0328122	-0.0157346	0.196043	0.305018	0.147309	1.49492	0.756075	1.35387	0.904049	0.850871
15574	Hus1	-0.125851	0.056463	0.217931	0.0356165	0.539293	0.0307982	0.171785	0.141479	0.0035088	0.268087	-0.0538278	0.0931816	0.0413773	-0.0341906	0.0870036	-0.184202	0.00237765	0.0084002	-0.013098
15586	Hyal1	-0.0531074	0.0608297	0.54148	0.427543	0.135064	0.0874882	0.191138	-0.0714554	0.0228884	0.0772085	0.000372112	0.0659543	-0.124808	0.0108021	0.217021	0.159166	0.129905	0.0918372	0.163669
15587	Hyal2	-0.0614079	-0.0879492	-0.0767453	-0.050204	-0.0653983	0.462399	0.217953	0.0535675	0.412428	0.0352656	0.485126	0.234772	0.040572	0.443878	-0.0797277	0.0209362	-0.0570011	-0.0629083	-0.0927233
15893	Ica1	-0.00410787	0.00621034	0.270446	0.260128	-0.0377201	-0.0413714	0.230433	-0.0765543	-0.0299163	-0.0366386	-0.0387222	0.18007	-0.0208737	-0.100551	-0.0128095	-0.011728	-0.0101603	-0.0631725	0.0428711
15901	Id1	0.606281	0.342482	0.0280883	0.291887	-0.269152	0.284677	0.154559	0.228964	-0.423333	0.109878	0.30945	0.268085	0.413317	0.00476235	-0.269361	0.109669	-0.244588	-0.155835	-0.0850071
15902	Id2	0.1314	0.0614052	0.179585	0.24958	0.105029	-0.104821	0.5592	0.790511	0.0591153	-0.0599772	-0.0447056	0.247724	0.4353	0.100813	0.217026	0.0520204	0.277142	-0.0944501	-0.138185
15903	Id3	0.280345	0.30347	0.839623	0.816499	-0.0961588	0.0604683	-0.0695483	-0.119824	-0.320826	-0.0384046	0.101331	0.0573576	0.0570388	-0.0267821	0.0676487	0.125403	0.108511	0.194555	0.244511
15925	Ide	-0.190963	-0.0167322	0.608089	0.433858	0.251395	0.156687	0.119513	0.252479	-0.003842	0.106226	0.0865316	0.103204	0.208236	0.10904	0.211297	0.0661286	0.141141	0.194988	0.167053
15926	Idh1	0.264963	0.256271	0.143846	0.152538	0.190708	-0.0508211	-0.0795178	0.174734	-0.0552533	0.111402	-0.00184702	-0.0551288	0.123416	0.01477	0.0504168	-0.0288892	0.0993908	0.0748058	-0.000901605
15929	Idh3g	-0.0736918	-0.09865	-0.0635235	-0.0385653	-0.0987499	-0.134829	-0.206581	0.0917422	-0.0474764	-0.0320846	-0.0675106	-0.120095	-0.0502975	-0.0543994	-0.0426315	0.0240338	0.0246871	0.0438548	-0.184671
15932	Idua	0.0790463	-0.0545564	-0.0831221	0.0504807	-0.212466	-0.18346	-0.187291	-0.12869	0.00509622	-0.0130705	-0.0251799	-0.0944594	-0.00260586	-0.00306701	-0.0995809	0.0998141	0.0586989	-0.00674886	0.0265032
15936	Ier2	-0.00595771	0.370437	0.262931	-0.113463	0.131214	0.355685	0.0610308	0.142296	0.216517	0.0297383	0.10019	0.0169126	0.0660655	0.112422	0.230334	0.128858	-0.0251604	0.186216	0.154104
15937	Ier3	-0.0674713	0.0177025	-0.0717648	-0.156939	0.231861	-0.0106995	0.0465571	0.148796	0.0415975	-0.00692591	-0.0826064	0.0838831	0.00883455	0.0297764	0.00792038	-0.230866	-0.0639865	0.0452464	-0.132041
15939	Ier5	-0.714263	0.0418834	0.00426576	-0.75188	-0.250935	-0.129679	-0.218606	-0.720267	-0.0807891	-0.313036	0.0713129	-0.0338513	-0.489131	0.0152152	-0.345051	-0.407152	-0.144059	-0.160296	-0.113914
15944	Irgm1	-0.0818976	-0.0290026	-0.0910071	-0.143902	-0.114549	0.100542	-0.00963791	0.00851285	0.114996	-0.054658	-0.00528172	-0.0110049	-0.0739547	0.00639094	-0.0215386	0.0383519	-0.127362	-0.0229056	-0.104006
15945	Cxcl10	-0.0128888	-0.014226	-0.524364	-0.523027	-0.26133	0.656002	-0.143663	-0.659968	0.0216756	0.077625	0.76299	0.1282	-0.289345	-0.0497866	-0.190693	0.148263	-0.0837045	0.0811704	0.17993
15950	Ifi203	0.129661	0.0333915	-0.0403945	0.0558751	-0.139869	0.0905895	0.0114526	-0.285348	-0.0716937	-0.00599729	0.0628338	-0.0569066	-0.184564	0.0579732	-0.0134334	0.120438	-0.0411891	-0.0817925	0.0873507
15951	Ifi204	0.0139934	-0.00408453	-0.178649	-0.160571	-0.151742	-0.137564	-0.0187314	-0.370108	-0.105115	-0.0901543	-0.0640182	-0.0589679	-0.233018	-0.0998665	-0.0528693	0.00871799	0.0206763	-0.0931057	0.0842209
15953	Ifi47	-0.134467	-0.15014	0.189882	0.205555	-0.478503	0.126195	0.0482635	-0.337454	-0.0403615	0.00296562	0.162493	-0.0857784	-0.318671	0.104335	0.242307	0.723775	0.278605	0.108265	0.26109
15957	Ifit1	-0.00930301	-0.0628285	-0.457582	-0.404057	-0.0421916	0.178184	-0.0564848	-0.0782196	0.00101942	-0.00679631	0.188619	-0.041909	-0.070366	-0.000420455	-0.0642782	-0.0288829	-0.0538431	-0.0497024	-0.0564245
15958	Ifit2	-0.169816	-0.165559	-0.92994	-0.934197	-0.580866	0.10545	-0.0794202	-0.646346	0.203105	-0.215882	0.300397	-0.141609	-0.247639	0.108118	-0.330567	0.0344175	-0.13562	-0.392756	0.0681402
15959	Ifit3	0.0697262	0.0446754	-0.467614	-0.442563	-0.468961	0.00669383	-0.0348125	-0.398385	0.153289	-0.149064	0.0586503	-0.18691	-0.279389	-0.100151	-0.129596	0.190301	-0.0776397	-0.281694	-0.0106003
15962	Ifna1	-0.0771092	-0.299707	-0.0318542	0.190744	-0.407938	0.145128	0.068891	0.00194816	0.345749	-0.094464	0.114582	-0.107738	-0.084834	0.272172	-0.158332	0.155142	-0.188878	-0.33496	-0.245114
15975	Ifnar1	0.0506326	-0.0953721	0.286819	0.432824	-0.115738	0.0913352	-0.119444	0.0764866	0.0848096	-0.0730668	0.0621802	-0.130071	-0.0110985	-0.00314372	0.0720216	0.114693	0.0428666	0.0613942	-0.0155635
15976	Ifnar2	0.0196973	0.0935403	0.176017	0.102174	0.0415626	0.093472	0.0884485	0.103058	-0.084749	-0.277155	-0.0332479	-0.00314277	-0.0573606	-0.0939485	0.144269	-0.174448	0.0175494	0.052678	-0.0161495
15979	Ifngr1	0.185225	-0.0486879	-0.00571852	0.228194	-0.0227731	-0.0451691	0.138338	-0.00345975	-0.143885	0.137297	0.0619526	0.0990211	-0.0854901	-0.00597584	0.0964672	0.256537	0.203589	0.0571498	0.0144368
15980	Ifngr2	-0.104861	-0.0610809	0.0188066	-0.0249731	0.260615	0.367705	0.400699	0.316206	0.0562378	0.0543715	0.262131	0.299239	0.0871518	0.181321	0.153825	-0.0524188	0.0482514	0.0523655	-0.0752292
15982	Ifrd1	0.0200717	-0.0585418	0.086043	0.164657	0.0741756	0.0241216	0.196887	0.141486	0.161116	0.110548	-0.151489	0.299112	0.107632	0.0289813	0.164176	0.200549	-0.0114343	0.266402	0.130323
15983	Ifrd2	-0.0405282	0.101138	0.280226	0.13856	-0.551694	-0.404354	-0.462397	-0.174288	-0.0355216	-0.280536	-0.13166	-0.203083	0.00564427	-0.142531	-0.151026	0.120133	0.121668	0.108288	0.0289071
16000	Igf1	-0.204784	-0.135609	0.593019	0.523844	-0.159159	0.173179	-0.00734661	-0.0316544	-0.323874	-0.206151	-0.0853533	0.0395428	-0.263168	-0.0321304	0.334074	0.287082	0.0755416	0.380963	0.10256
16001	Igf1r	0.22399	-0.0562735	-0.760043	-0.479779	0.00615043	-0.123856	-0.0997693	-0.193042	0.190591	0.044453	0.0139852	-0.0304653	0.155468	0.0726607	-0.273854	-0.235551	-0.136012	-0.20455	0.0746566
16007	Cyr61	0.021043	0.127964	-0.50649	-0.613411	0.00859113	0.154755	-0.0873975	-0.148124	0.161703	0.0456726	0.0143262	0.0908592	-0.0982129	0.165084	-0.211852	-0.17477	-0.352281	-0.0335951	-0.161941
16008	Igfbp2	0.118052	-0.0428142	-1.49512	-1.33425	-0.327848	-0.23863	-0.444823	-0.302223	0.137845	0.00710417	0.140707	-0.0465791	0.0394279	-0.0387978	-0.779381	-0.444428	-0.400044	-0.381137	-0.437731
16010	Igfbp4	-0.135139	0.0989609	1.34341	1.10931	-0.37457	-0.477673	0.0500233	-0.97734	-0.462649	-0.581999	-0.195177	-0.500861	-1.31966	-0.449819	1.13745	0.930025	1.41995	0.586569	0.795137
16011	Igfbp5	-0.169324	0.173818	2.00407	1.66093	0.260822	0.68864	0.23026	0.0729491	-0.171972	-0.0792836	0.695827	-0.000860768	-0.439989	-0.360785	0.553014	0.212909	0.560201	0.321893	0.0400765
16012	Igfbp6	-0.0608572	-0.218447	-0.227974	-0.0703848	-0.313223	-0.308184	-0.18922	-0.432023	-0.178258	-0.183571	-0.168013	-0.06522	-0.343339	-0.172912	-0.209064	-0.0794119	-0.0688928	-0.0850643	-0.120381
16068	Il18bp	0.016224	-0.0166917	-0.432637	-0.399721	0.295283	0.103073	0.258039	-0.237048	0.070838	0.188435	0.0632509	0.049905	-0.094833	0.0465504	-0.0282428	-0.13509	-0.0680648	-0.236376	0.113972
16145	Igtp	-0.0291537	0.0405163	-0.237587	-0.307257	-0.29059	-0.122506	-0.367233	-0.117799	-0.00121048	-0.0741252	0.105429	-0.175394	-0.107243	0.00191086	-0.150127	0.0663374	0.0778077	0.0417116	-0.139572
16147	Ihh	0.970386	-0.159859	-0.21656	0.913685	-0.370312	0.0704286	-0.232396	-0.108661	-0.0818463	-0.234794	0.106649	-0.0488914	0.0229915	0.0870824	-0.0176398	0.117878	0.0185805	0.165865	0.114013
16150	Ikbkb	-0.0915006	0.069654	0.204334	0.0431798	-0.0737169	-0.145463	-0.11165	-0.340856	-0.0419307	-0.147768	-0.161677	-0.0780263	-0.223379	-0.150468	-0.0087049	-0.0827563	-0.024919	0.0249191	0.108773
16151	Ikbkg	-0.0622245	-0.104869	0.254359	0.297003	0.142557	0.0826436	0.2291	0.155668	0.0869585	0.00708091	0.0785004	0.131219	-0.00982482	0.0575735	0.171442	0.0359663	0.167299	0.0735614	0.00595015
16155	Il10rb	-0.152014	0.0292468	-0.306611	-0.487872	-0.159656	-0.0374481	-0.0824505	0.167177	-0.0506952	-0.092458	-0.0614472	-0.0546493	0.0905316	-0.00449236	-0.150302	-0.0831037	-0.174301	-0.1225	-0.226947
16157	Il11ra1	-0.0214843	-0.101676	-0.0931713	-0.0129792	-0.0240178	-0.108902	-0.107474	-0.129906	-0.189096	-0.0651701	-0.109107	0.0136406	-0.0293251	-0.179044	-0.0642077	-0.10536	-0.0644128	0.0569065	0.0363732
16164	Il13ra1	-0.361237	0.225198	-0.0193158	-0.605751	0.245198	-0.16991	0.0416465	-0.35044	-0.230517	-0.1335	-0.366297	-0.0290346	-0.655897	-0.162106	0.118692	-0.260005	-0.0776954	0.0480111	-0.186764
16168	Il15	0.318351	0.617141	1.07331	0.774522	0.0850942	-0.0343755	0.2535	0.0570926	0.168143	-0.206033	0.0584799	0.027133	-0.0834344	0.162855	0.521284	0.230157	0.61414	0.294917	0.380757
16169	Il15ra	-0.155213	-0.0317941	-0.276011	-0.39943	-0.408135	-0.470796	-0.229321	0.512873	-0.191424	-0.142637	-0.269941	0.0456559	0.633401	0.146017	-0.15884	0.106657	0.0420145	0.116136	-0.0383119
16170	Il16	0.475991	0.127272	-0.172333	0.176386	-0.106251	0.126352	0.366493	-0.323183	-0.330453	-0.0262115	-0.116422	0.283982	-0.265446	-0.871314	0.00431785	0.0843577	-0.238456	-0.0781933	0.0620547
16172	Il17ra	-0.15732	0.106503	-0.0402196	-0.304043	-0.0056358	0.0680596	-0.0105371	0.208223	0.186605	-0.155912	-0.130767	0.00779547	0.0900073	-0.0716676	0.184512	0.0342359	-0.0143151	0.202844	0.0662964
16173	Il18	-0.48629	-0.231965	-0.655669	-0.909994	0.267012	-0.0190398	0.00238852	-0.394604	-0.0453913	0.21163	-0.0369291	0.0860399	-0.450835	0.160558	-0.340781	-0.396163	-0.35867	-0.257129	-0.397011
16177	Il1r1	0.0254474	-0.103514	0.881358	1.01032	0.235204	0.325705	0.0982882	0.40252	-0.166653	-0.0600979	-0.0166481	-0.116095	-0.0248712	0.0048577	0.691344	0.396043	0.348991	0.476961	0.263953
16179	Irak1	-0.0707277	0.00739335	0.252374	0.174253	0.0386368	0.089492	0.127786	0.0812019	0.0463925	0.0850193	0.101059	0.0689281	0.0228552	0.111276	0.0695772	0.11596	0.0811438	0.0107196	0.0112304
16180	Il1rap	-0.211164	0.178853	0.298309	-0.0917091	0.0727983	0.166077	0.0971994	-0.330778	0.0544866	-0.0888637	0.133875	0.0713182	-0.285595	0.221462	0.0398303	-0.121832	0.00762852	0.0139492	0.0850129
16190	Il4ra	0.542438	0.58968	-0.712441	-0.759682	0.20877	0.111336	-0.0456688	-0.402587	-0.250519	0.392705	0.269457	-0.194776	-0.225736	-0.181104	-0.234383	-0.0504483	-0.0762618	-0.38349	-0.0575331
16193	Il6	-0.202173	0.00570397	1.01412	0.806239	-0.13019	0.0879253	-0.21686	-0.107663	-0.50056	-0.539138	0.202842	-0.192475	-0.450006	-0.282621	0.561862	0.152914	0.676779	0.586247	0.21952
16194	Il6ra	0.666344	0.411424	-0.442453	-0.187533	0.0198253	-0.125076	0.429706	-0.204471	-0.0787715	0.222612	0.00618529	0.23782	-0.161315	0.0122343	-0.0142482	0.188539	0.117013	-0.206135	0.0289079
16195	Il6st	0.049307	0.0595961	0.0594703	0.0491812	0.0628071	0.00230921	0.229074	-0.154236	0.00677537	-0.00464784	-0.0623412	0.111016	-0.135764	-0.0688377	0.112002	0.0445469	0.0473515	-0.00605586	0.130474
16196	Il7	0.287554	-0.0105293	1.31923	1.61731	0.576857	0.730812	0.68736	0.540766	-0.0395284	0.0763498	0.148149	0.256855	0.0524508	0.084096	1.2668	0.766288	0.684133	0.836292	0.778481
16201	Ilf3	-0.100706	-0.0615745	-0.0368698	-0.0760013	-0.260502	-0.103926	-0.139828	-0.139446	-0.0546031	-0.163489	-0.0376225	-0.166199	-0.100503	-0.0178701	-0.0970717	-5.96426e-05	-0.0307678	-0.123443	-0.0581288
16202	Ilk	0.0582515	-0.0193652	-0.117926	-0.0403092	0.0208374	0.118338	0.0244422	0.116349	0.0956486	0.0391652	-0.0118525	0.0417342	-0.0209591	-0.0501337	-0.00235029	0.0159775	-0.13254	0.0149417	-0.139658
16210	Impact	-0.110984	-0.0688887	0.0790359	0.0369404	0.599374	0.817991	1.08035	0.745694	0.392812	0.247751	0.611767	0.591207	0.200576	0.360296	0.456477	0.104854	0.250253	-0.0326662	-0.0886418
16211	Kpnb1	-0.0572647	-0.0385638	-0.114121	-0.132822	-0.0970843	-0.205426	-0.301338	-0.2311	-0.1093	-0.0883055	0.00292387	-0.0752515	-0.0457553	0.0211044	-0.209175	-0.200396	-0.000825021	0.0169115	-0.0238307
16319	Incenp	-0.0458249	-0.0141248	0.0305235	-0.00117653	-0.0881252	-0.123297	0.0447706	0.0900421	0.106389	-0.0973588	-0.0164174	-0.0276207	0.04194	-0.0430686	-0.0302396	-0.0394732	0.0766399	-0.102631	-0.0783418
16322	Inha	0.183315	-0.0142536	-0.210157	-0.0125886	0.00965221	-0.0327168	-0.114765	0.171744	-0.0874501	0.00769324	-0.0321529	-0.0161302	0.192659	-0.0871352	-0.0552886	-0.0572476	-0.0547247	0.0433462	-0.034373
16323	Inhba	-0.0304846	-0.128386	0.00044275	0.0983446	-0.204226	-0.0994433	-0.358717	-0.196603	-0.147407	-0.112832	-0.148221	-0.125964	-0.103726	-0.192624	-0.132259	-0.0408648	-0.181037	0.100494	-0.0393825
16328	Cep250	-0.0506564	-0.130368	0.0627424	0.142454	-0.0870271	-0.198636	-0.154585	-0.418312	0.0983375	-0.141076	-0.0685113	-0.0962928	-0.00934589	0.0411612	-0.0284888	-0.0825379	0.101636	0.0298033	0.380478
16329	Inpp1	-0.182808	-0.147959	-0.165455	-0.200304	-0.0800496	-0.0810404	-0.138324	-0.14138	-0.262803	-0.0411509	-0.0467097	-0.211622	-0.0760273	-0.220348	-0.0547771	-0.0158785	-0.0204465	-0.128075	0.0105754
16330	Inpp5b	-0.0646242	0.053186	0.304445	0.186635	0.0877604	0.166322	0.405708	0.126825	0.116796	0.00536063	0.0306675	0.102111	0.0182426	-0.0226806	0.244367	0.161967	0.108712	-0.0592302	0.135784
16332	Inppl1	-0.188847	-0.120965	-0.51634	-0.584221	-0.216361	-0.0375958	-0.0988046	-0.112275	-0.0782279	-0.131634	-0.0523426	-0.0163755	0.0129543	-0.059395	-0.172109	-0.0873823	-0.186856	-0.08968	-0.0468796
16334	Ins2	0.182162	0.253113	-0.0937643	-0.164715	-0.0768278	-0.0713037	-0.228397	-0.00128013	0.00398068	-0.0576392	0.0255244	0.0572267	0.11315	0.151185	-0.21246	-0.193272	-0.115632	0.0731629	-0.0980303
16337	Insr	-0.215164	0.0608695	0.645872	0.369838	-0.284207	0.134013	0.292052	-0.238667	-0.451904	0.174157	0.124193	0.261024	-0.0559526	0.0803311	0.180393	0.638756	0.170573	0.149365	0.363107
16341	Eif3e	-0.115367	0.0525804	0.253211	0.0852635	0.325031	0.205128	0.362499	0.0997757	-0.00587373	0.104682	0.106737	0.246641	0.210563	0.0942904	-0.00742842	-0.227777	-0.105819	-0.123287	0.103359
16348	Invs	0.139686	0.0141888	0.0148479	0.140345	0.502914	0.260364	0.119949	-0.00990638	-0.00186848	0.270212	0.241093	0.187528	0.121539	0.109617	-0.0637407	-0.296443	-0.083012	0.00383815	0.0677045
16351	Ipp	-0.00320469	0.311516	0.22963	-0.0850908	-0.0493729	-0.337767	-0.252563	-0.142632	-0.161321	0.213884	-0.183235	0.00427555	-0.0131539	0.00966504	-0.181794	0.0814627	-0.0272613	0.0750446	-0.0523162
16362	Irf1	-0.102644	-0.124104	-0.132426	-0.110965	-0.242899	-0.0979148	0.175196	-0.115965	-0.0324847	-0.163096	0.0391723	-0.00425642	-0.186603	-0.0144025	0.0977168	0.17752	0.234804	-0.0817354	0.0270787
16363	Irf2	-0.0506829	0.0723688	0.0375041	-0.0855477	0.191311	0.141031	0.296987	-0.448787	-0.283077	0.038255	0.100353	0.198643	0.0219593	-0.12109	0.0809344	-0.0721217	0.0402567	-0.017409	0.55168
16367	Irs1	0.465843	0.281273	0.78052	0.96509	-0.0763137	0.564999	0.114979	-0.344783	-0.202772	-0.0200413	0.101042	0.0979287	-0.401815	-0.130642	0.728669	0.784941	0.264712	0.711619	0.671637
16373	Irx3	0.0820605	0.0693454	0.0888006	0.101516	0.678436	0.697986	0.920336	0.453404	0.0331981	0.121948	0.496331	0.445343	0.232777	0.197368	0.464125	-0.092363	0.26247	-0.010868	0.243499
16391	Irf9	0.0197202	0.061655	-0.173019	-0.214954	-0.128219	-0.0260051	0.0107691	-0.0526644	-0.0563259	0.0134656	0.0618819	0.00948746	-0.0290162	0.0811751	-0.140947	0.000737604	-0.0530598	-0.142228	-0.117299
16396	Itch	-0.0853761	-0.0650291	-0.212935	-0.233282	0.171839	0.0557923	0.134758	0.101924	0.0179988	-0.111022	-0.0364345	0.062323	0.0230093	-0.0525011	0.114557	-0.168304	0.0223299	0.042122	0.0356422
16398	Itga2	0.218306	0.373564	2.70391	2.54865	0.517172	0.524877	0.29523	0.54905	-0.061792	-0.0110647	-0.185128	0.00459062	-0.140488	-0.0149255	1.73892	1.21069	1.02892	1.44828	1.04938
16400	Itga3	-0.0245646	-0.0423282	-0.470336	-0.452572	-0.0324125	0.311117	-0.0818224	-0.176772	0.234244	-0.127154	0.235696	-0.0855753	-0.27187	0.0252239	-0.0300694	-0.12481	-0.10549	-0.0338223	-0.125167
16402	Itga5	0.148785	-0.149599	-0.196272	0.102112	0.133079	0.0127695	0.168115	0.0665641	0.216395	0.0442284	0.146491	0.0839882	0.138381	0.082409	-0.00187355	-0.0907243	0.131848	-0.0860005	0.0699433
16403	Itga6	-0.0885829	-0.121303	-0.709351	-0.676631	0.0694274	0.148997	-0.418561	-0.0522341	0.14159	-0.210936	-0.055816	-0.423406	-0.0278703	0.0109378	-0.217905	-0.498268	-0.422718	-0.22275	-0.193541
16404	Itga7	0.167456	0.266421	-1.11551	-1.21447	-0.249432	0.105246	-0.733627	-1.05258	0.133594	-0.0297756	0.244795	-0.499788	-0.663885	0.191554	-0.615454	-0.395798	-0.475905	-0.381616	-0.226758
16409	Itgam	0.0852934	-0.0917443	-0.0231245	0.153913	0.0683583	0.379562	0.156651	0.023464	0.0449282	0.0212899	0.100183	0.094545	0.0236141	0.217499	-0.142762	-0.18983	-0.42214	-0.204868	-0.142611
16410	Itgav	-0.26575	0.075512	-0.0638287	-0.40509	0.422082	0.148148	-0.185318	-0.119209	-0.0896831	0.163871	0.0614023	-0.0673749	-0.0857134	0.00355091	-0.057253	-0.315464	-0.143999	0.0606904	-0.0237573
16412	Itgb1	-0.159385	0.0591836	0.0442697	-0.174298	-0.0963267	-0.149795	-0.228819	-0.151869	-0.144146	-0.0562105	-0.113697	-0.12232	-0.114699	-0.0184472	-0.124153	-0.0840371	-0.0880557	-0.0176536	-0.086983
16413	Itgb1bp1	-0.0388421	0.00410316	0.023986	-0.0189592	-0.164126	-0.23475	-0.286103	-0.025935	-0.188275	0.0188399	-0.0584629	-0.0503805	-0.0577829	-0.0956708	-0.169686	0.0132796	0.00660029	0.066036	-0.201534
16416	Itgb3	-0.019327	0.0337801	1.12506	1.07195	-0.131966	-0.301272	-0.49494	-0.579972	-0.143277	-0.225596	-0.20179	-0.589068	-0.755797	-0.251278	0.45693	0.363299	0.556412	0.362801	0.281106
16418	Eif6	0.0963465	-0.109291	-0.149906	0.0557311	-0.419632	-0.23531	-0.231819	-0.292535	-0.18087	-0.0284919	-0.0526231	-0.0907783	-0.0838766	-0.0961927	-0.293986	0.0971547	-0.111299	-0.152945	-0.0853275
16419	Itgb5	-0.100481	-0.202273	0.651735	0.753526	-0.220037	-0.043282	-0.126315	-0.0950305	-0.0246037	-0.0735515	-0.109522	-0.173656	-0.151066	0.0756564	0.0949759	0.241461	0.0287362	0.0476344	0.0389401
16423	Cd47	0.0439001	0.105114	-0.0302222	-0.0914357	0.329295	0.274579	0.381004	0.0829231	0.0531628	0.0282199	-0.00481444	0.120909	-0.131672	0.0338464	0.254135	-0.0469404	-0.025258	-0.00595998	0.0395398
16430	Stt3a	-0.287067	0.19357	0.160538	-0.3201	-0.0802793	-0.162017	-0.332426	-0.0215743	-0.152149	-0.0350049	-0.0317402	-0.0827295	-0.00596799	-0.0450633	-0.167222	-0.121947	-0.0369454	0.0824746	-0.151615
16431	Itm2a	-0.174718	0.0562662	0.597013	0.366029	-0.240801	-0.263059	-0.286014	0.0530133	-0.172983	-0.0625686	-0.210565	-0.0714902	0.00569338	0.0202859	0.0221462	0.200379	0.0746402	0.23667	-0.0251737
16432	Itm2b	-0.151973	-0.0361171	0.23196	0.116104	-0.0644832	-0.135867	-0.197327	-0.199839	-0.128156	-0.0711103	-0.0955758	-0.0427809	-0.105777	-0.113583	-0.0797937	-0.0864207	-0.0395022	0.0747523	0.0142682
16434	Itpa	-0.0153278	0.110905	0.136672	0.0104392	-0.141891	-0.0485159	0.0435257	-0.0461728	-0.103639	-0.023336	-0.00170462	0.0475157	0.054572	-0.0227227	-0.0711465	0.0474084	-0.0243352	-0.0671565	0.0295983
16438	Itpr1	0.243665	-0.0310589	-0.412376	-0.137652	-0.17385	0.016225	-0.450321	-0.111843	0.150824	-0.0924039	0.0360387	-0.359629	0.0606733	0.00933484	-0.232983	-0.151538	-0.21317	-0.142291	-0.0604671
16439	Itpr2	0.0509683	-0.154967	-0.161804	0.0441311	0.252763	-0.0348348	0.209319	0.0620584	0.0444759	0.0242032	-0.0390802	0.104614	0.143425	0.0540585	0.134971	-0.0935888	0.130725	0.0302652	0.216337
16443	Itsn1	-0.185468	-0.0813021	-0.209942	-0.314108	-0.103159	0.21967	-0.106448	-0.110545	-0.0564815	-0.035377	0.10312	-0.0979917	-0.0993207	-0.0452643	0.168991	0.236772	0.0524414	0.177447	0.180215
16449	Jag1	-0.307938	-0.217206	-1.01898	-1.10971	0.499288	0.570317	0.391754	-0.0482912	-0.00274632	0.00333594	0.543631	0.327911	0.0343263	0.309164	-0.107373	-0.603324	-0.134058	-0.171216	-0.0247552
16451	Jak1	0.169083	-0.0226144	-0.0793626	0.112334	0.127389	0.0364946	-0.0795631	-0.143291	-0.0900375	0.0107107	0.0334548	-0.0454377	-0.174845	-0.0856273	0.0765732	-0.0401054	0.0735335	0.110699	0.0450195
16452	Jak2	-0.0548362	-0.068656	-0.0900891	-0.0762693	0.0590552	-0.0290015	0.0922949	-0.24733	0.0439681	-0.0420568	-0.132646	-0.0227714	-0.153898	-0.0857339	0.0417619	-0.0593501	-0.0618826	-0.0733044	0.135193
16453	Jak3	-0.166731	0.0218277	-0.207683	-0.396241	-0.242734	0.0440833	0.156656	-0.224295	0.112794	-0.080138	0.0126154	0.0582627	0.0907071	0.186911	-0.0261547	0.136441	-0.0576227	-0.124548	0.288848
16456	F11r	0.0983659	0.0535717	-0.246034	-0.20124	-0.0590516	-0.0224068	-0.0964496	-0.0374002	-0.152791	-0.0389885	-0.0327431	-0.0688547	-0.0353572	-0.114677	-0.0787271	-0.0586639	-0.0890633	-0.0511322	-0.0766841
16468	Jarid2	-0.0461778	-0.177166	-0.153202	-0.0222136	0.759584	-0.140781	-0.0960098	0.239794	0.102703	0.510671	-0.134429	-0.154389	0.161756	0.0945848	0.0254183	-0.223494	0.0317696	-0.0329614	-0.0526202
16470	Ush1g	0.213672	-0.19914	-0.392177	0.0206345	-0.220321	0.119291	0.177248	0.0569125	-0.0257426	-0.0715695	0.24605	0.150163	0.208658	0.0748409	-0.150287	-0.0015347	-0.0235274	-0.177371	0.00145884
16475	Jub	-0.0492118	0.15985	-0.0519727	-0.261035	0.0376844	0.143623	-0.253915	-0.315036	0.118504	0.0695465	0.177012	-0.0729498	-0.0338087	0.211924	-0.154132	-0.12227	-0.120743	0.0268332	0.127095
16476	Jun	0.0899536	0.036985	-0.556351	-0.503382	-0.108631	0.27714	0.302758	-0.0892065	-0.0665467	0.132616	0.15344	0.265759	-0.015375	0.285593	-0.201109	0.040138	-0.324809	-0.238109	-0.127277
16477	Junb	-0.583704	0.141444	0.38781	-0.337338	0.0492229	0.306843	0.468333	0.30701	0.204146	0.20051	0.190854	0.321984	0.290265	0.289933	0.105006	0.256292	-0.010984	-0.0413439	0.0882604
16478	Jund	0.0422822	-0.200563	-0.394882	-0.152037	0.247683	0.14636	0.404355	0.244712	-0.130021	0.254159	0.132526	0.511797	0.43278	0.32303	-0.17582	-0.169344	-0.189654	-0.0683778	0.0122481
16480	Jup	0.72483	0.000976867	-0.195208	0.528645	-0.129266	0.161917	-0.18401	-0.197734	0.20164	-0.0502197	0.087561	-0.156743	-0.173289	0.141733	-0.0899564	-0.0109104	-0.164312	-0.0626889	-0.0655115
16492	Kcna4	-0.0760406	0.159873	-0.104777	-0.34069	0.16709	-0.626152	0.173369	-0.74751	-0.0495516	-0.00512012	-0.333236	0.303577	-0.814977	-0.0862477	-0.266072	-0.438282	0.0268438	-0.135865	-0.33354
16497	Kcnab1	-0.425795	-0.134611	-0.0973356	-0.388519	0.330734	0.402942	0.256082	-0.189407	-0.22564	-0.0469562	0.0512245	0.340411	-0.486665	-0.101162	0.0466959	-0.330995	-0.305022	0.131025	-0.250562
16499	Kcnab3	-0.212605	-0.295821	-0.217111	-0.133895	-0.0611463	-0.118222	-0.0947209	0.537642	-0.135212	-0.0240762	-0.126968	-0.0320201	0.492866	-0.076402	-0.152843	-0.115773	-0.161589	-0.090142	-0.197619
16500	Kcnb1	0.22956	-0.0314722	-1.01878	-0.757749	0.0486461	0.123831	0.221206	0.183524	-0.00162582	-0.122116	0.160487	0.0727331	0.388914	0.212718	-0.384908	-0.55567	-0.348252	-0.533382	-0.179519
16508	Kcnd2	-0.177107	-0.198878	1.37445	1.39622	-0.127355	0.167069	0.462585	-0.308796	-0.21595	-0.313093	-0.130136	-0.102352	-0.700562	-0.0823063	1.10638	0.920642	0.809175	0.541443	0.714614
16511	Kcnh2	-0.0921779	-0.0302157	-0.447037	-0.508999	-0.948607	0.206904	0.0307914	0.154967	0.106799	0.0224592	0.173025	0.153122	0.380337	0.333205	-0.386501	0.584565	-0.42038	-0.26417	-0.161131
16525	Kcnk1	0.680707	0.939956	-0.266368	-0.525617	0.54947	0.772993	0.10437	0.137093	-0.201142	0.495425	0.455851	0.0654715	-0.0597904	-0.0429196	-0.21175	-0.265795	-0.528891	-0.250648	-0.408633
16529	Kcnk5	-0.397328	-0.373317	-0.0159625	-0.0399737	-0.198568	-0.174606	-0.160056	-0.471117	0.0242366	-0.297655	-0.0213179	-0.248227	-0.512736	-0.0715982	-0.0213882	-0.120475	0.1319	-0.10956	-0.0630076
16532	Kcnu1	-0.0379804	0.278733	0.477528	0.160814	0.073093	0.158549	0.212422	0.289223	0.224301	-1.37228	-0.00186299	0.034785	-0.0481461	0.00617056	0.362741	-1.08263	0.202329	0.185105	0.0253724
16543	Mdfic	0.320712	0.254742	0.505593	0.571563	0.221764	0.350292	0.130633	0.162789	-0.0951043	0.0265729	0.076943	0.0381885	-0.0792402	-0.117591	0.510379	0.315189	0.23703	0.417935	0.268351
16548	Khk	-0.0390953	-0.0807251	0.317334	0.358964	-0.137994	0.00807626	-0.030925	0.0601103	-0.315214	-0.0400387	0.0891242	-0.17103	-0.0660773	0.00660548	0.0863772	0.184333	0.167425	-0.0537278	-0.0398104
16549	Khsrp	0.318931	-0.215903	-0.42482	0.110013	0.00722376	-0.0295978	-0.0931157	-0.152065	-0.128603	-0.0232377	0.0279777	0.0110239	0.102743	0.0248921	-0.0459412	-0.0764027	0.0116343	0.0581983	0.208867
16551	Kif11	-0.00218764	-0.0134442	0.498165	0.509422	-0.291538	0.123537	0.465022	0.513352	0.313442	-0.0435741	-0.0882065	0.176158	0.0517111	-0.0332072	0.365624	0.613588	0.15388	0.0767596	-0.0960172
16553	Kif13a	0.0256243	-0.0931907	0.118693	0.237508	0.187517	-0.078296	0.0795999	-0.206727	0.0961153	-0.118634	0.0085135	-0.074402	-0.0651129	0.069945	0.0753038	-0.230847	0.162113	-0.078698	0.216918
16554	Kif13b	0.533311	0.188558	0.0616957	0.406449	-0.378447	-0.332267	-0.440466	-0.412692	-0.191098	-0.125601	-0.277285	-0.29429	-0.18381	-0.252412	0.000615465	0.253461	0.0555976	0.146791	0.229497
16558	Kif16b	0.0897466	0.165022	0.0466988	-0.028577	0.146797	0.130073	0.101449	0.134968	0.0703893	0.0471835	0.00031039	-0.00924409	0.023247	-0.0191805	0.132888	0.0332741	0.00312514	0.0221943	0.0211661
16560	Kif1a	0.159755	-0.154063	0.10622	0.420038	0.0847704	0.0734342	0.236696	0.287296	-0.0607478	-0.0425486	0.0806093	0.32385	0.298817	-0.111163	9.43429e-05	-0.127225	0.0072694	0.087248	0.0116149
16561	Kif1b	-0.0147113	-0.0807933	-0.0793894	-0.0133073	-0.0845703	-0.123456	-0.107045	-0.128597	-0.0466735	-0.0206908	-0.109089	-0.0782232	-0.0626947	-0.0683801	-0.0488977	0.0149817	-0.0345306	-0.0200754	0.0170046
16562	Kif1c	0.0228721	-0.0537762	0.2262	0.302848	-0.160956	-0.340252	-0.420207	-0.503551	-0.0341623	0.00184214	-0.1416	-0.135714	-0.183111	-0.0402776	-0.0401948	0.122603	0.158458	0.244298	0.280245
16563	Kif2a	-0.0492643	0.0673096	0.0134968	-0.103077	0.350123	0.190783	0.22697	0.15982	0.318705	0.119909	0.102727	0.147129	0.067274	0.0337334	0.197649	-0.032565	0.109593	0.117809	0.105103
16564	Kif21a	0.325637	0.709376	-0.112395	-0.496134	0.0860923	0.382713	-0.393183	-0.211559	0.00390605	0.104661	0.406016	-0.252031	-0.183572	-0.0923815	-0.107362	-0.0887933	-0.0840588	0.0337902	-0.0793755
16565	Kif21b	-0.273553	-0.169106	-0.465264	-0.56971	-0.120193	0.216995	0.0709274	0.0413758	0.0450521	-0.152539	0.158083	-0.103277	0.123626	0.0419613	-0.0548076	-0.087153	-0.113719	-0.229012	0.027443
16568	Kif3a	-0.100027	-0.0100222	0.042596	-0.0474092	0.0714162	-0.168894	-0.160565	-0.0037274	-0.116742	0.00419153	-0.157327	-0.097067	0.00144116	-0.0607441	-0.0970409	-0.164266	-0.0854738	-0.0335424	-0.0918723
16569	Kif3b	-0.172793	0.159253	-0.00644068	-0.338487	0.114984	0.144969	-0.0286577	0.18451	-0.0185178	0.0546274	0.111834	0.0340123	0.195482	0.0116634	-0.0351168	-0.0954738	-0.0682523	0.0275533	-0.024145
16570	Kif3c	0.0206795	-0.110402	0.0379069	0.168988	0.0178415	-0.155909	-0.203955	-0.0171744	0.124896	-0.0897826	-0.0735303	-0.0967012	0.0263891	-0.0751182	-0.0834387	-0.191063	-0.00106036	0.0238156	-0.0398752
16571	Kif4	-0.0841209	0.0838793	0.0533219	-0.114678	0.194359	0.0330559	0.352649	0.309871	0.135898	-0.0732805	0.053525	0.093077	-0.0204455	0.00542895	-0.0268691	-0.294509	-0.00640007	-0.286441	-0.357185
16572	Kif5a	-0.125274	-0.180882	0.0494358	0.105044	0.00768491	-0.0647757	0.0932354	0.21643	0.120212	0.111316	-0.163981	0.156089	0.489537	0.0597448	-0.0774182	0.0262133	-0.176623	-0.0145643	0.195689
16573	Kif5b	0.0086106	0.0638716	-0.424566	-0.479827	0.108041	0.166908	0.10386	-0.0249525	0.051662	-0.00688947	0.028735	0.0335527	-0.00710425	0.0466934	-0.0772692	-0.1922	-0.215442	-0.147577	-0.059421
16574	Kif5c	0.384384	0.208625	0.684019	0.859779	0.165319	-0.112568	-0.322396	-0.331866	-0.386262	0.120782	0.0196712	0.103944	-0.22582	0.102897	0.0609785	0.0164408	0.193218	0.487319	0.167024
16576	Kif7	-0.0188378	-0.18018	0.0833534	0.244695	-0.395825	-0.0734246	-0.251259	-0.326764	-0.0291962	-0.164994	0.115587	-0.061025	-0.0361706	0.0288574	-0.149284	0.0815472	0.0397276	0.04095	0.141309
16579	Kifap3	-0.022403	0.0790387	-0.373001	-0.474443	0.117636	0.106766	-0.0721844	-0.0572092	0.0103521	0.0921275	0.100665	0.0902168	-0.117672	0.0791925	-0.371234	-0.396742	-0.377335	-0.208833	-0.431696
16580	Kifc1	0.0243846	-0.178613	-0.196897	0.00610045	-0.305694	-0.332542	-0.209236	-0.39906	-0.0932491	-0.18472	0.00362529	-0.405088	-0.244523	-0.201277	-0.154202	-0.0332279	0.181965	-0.350054	0.000334843
16581	Kifc2	0.0294072	-0.132997	-0.0957907	0.0666136	-0.125294	0.182594	0.324729	0.299438	-0.0439687	0.0664422	0.138957	0.211341	0.214828	0.39476	-0.0552702	0.136466	-0.098907	-0.168658	-0.139879
16582	Kifc3	0.124372	0.150449	0.18749	0.161413	-0.107719	-0.0875033	-0.238816	-0.0541579	0.0272975	-0.023169	-0.114857	-0.178616	0.00883927	-0.0457795	0.236585	0.321135	0.209232	0.296785	0.299582
16588	Kin	6.97898e-05	-0.0318927	0.161045	0.193007	0.096847	0.127107	0.178035	0.0789479	0.183911	0.00107859	0.0377714	0.0685738	0.0411406	0.0597543	0.0794111	-0.0163573	-0.00992442	-0.03005	0.0416039
16589	Uhmk1	0.0622307	-0.0796231	0.072377	0.214231	0.143634	0.297005	-0.0767167	-0.00272282	0.133292	-0.0804418	0.27689	-0.204216	-0.079234	0.0588742	0.284706	0.0606307	0.264592	0.157207	0.208195
16590	Kit	-0.607517	-0.370579	0.20744	-0.0294989	-0.490761	-0.399843	-0.165184	-0.115388	-0.0894259	-0.357251	-0.435473	-0.146757	-0.185507	-0.0977404	-0.183894	-0.0503845	-0.219525	-0.165467	-0.254013
16592	Fabp5	-0.179459	-0.100233	-0.140794	-0.22002	-0.276274	-0.338794	-0.253552	-0.089777	-0.0540159	-0.163121	-0.017873	0.0253366	0.000607946	-0.0683729	-0.399236	-0.286084	-0.0783146	-0.120347	-0.308851
16593	Klc1	-0.156594	0.0449295	0.598548	0.397024	0.0313559	-0.0431605	0.0543852	0.220816	0.0643425	0.0602233	0.0332434	0.120898	0.243169	0.0838279	0.199279	0.228146	0.275683	0.265791	0.221633
16594	Klc2	0.0852962	0.0387693	-0.0877679	-0.041241	-0.134319	0.0444205	-0.19667	0.0340274	-0.031379	0.114137	0.165138	-0.126011	0.139391	0.126238	-0.0276994	0.220756	0.0930178	0.0429596	0.077664
16597	Klf12	-0.598558	0.283497	-0.384727	-1.26678	-0.641264	-0.419979	-0.192911	-0.382793	0.117115	-0.254307	-0.0750558	0.29305	-0.0799236	0.103761	-1.43613	-1.04918	-1.09121	-0.950173	-1.13327
16599	Klf3	-0.0309485	0.0113841	-0.338033	-0.380365	0.193539	0.152155	0.177995	0.04896	0.00148851	0.145597	0.146198	0.157774	-0.0419594	0.0822227	0.000553383	-0.0473884	-0.00540293	-0.0196681	-0.090366
16600	Klf4	-0.106387	-0.123141	-0.868415	-0.851661	0.112248	-0.339714	0.904504	-0.346075	-0.0562975	0.214604	-0.280118	0.735912	-0.242035	0.0404738	-0.247015	-0.144659	-0.187418	-0.415607	-0.142975
16635	Klra4	-0.252971	-0.3045	-1.6759	-1.62437	-0.02317	-0.0840283	-0.27409	0.474716	-0.00180052	-0.043925	0.0452459	-0.201716	0.425212	0.290726	-0.546799	-0.567554	-0.417525	-0.474426	-0.596304
16646	Kpna1	-0.0822704	-0.0199984	-0.0834473	-0.145719	0.406208	0.0997867	0.138944	0.149814	-0.0483533	0.127674	0.0293728	0.048105	-0.0032617	-0.0108969	0.075954	-0.20258	0.00554014	-0.0148848	-0.0771213
16647	Kpna2	-0.0780209	0.071363	0.0293057	-0.120078	0.0179105	-0.096208	0.089524	0.0290373	-0.00320926	-0.0565117	-0.0622511	0.0266026	-0.0519563	-0.0940268	-0.0326226	-0.107045	0.00133435	-0.095544	-0.113616
16648	Kpna3	-0.0656513	-0.0358	-0.0513833	-0.0812347	0.421804	0.103331	0.331525	0.179231	0.193467	0.0583709	-0.026163	0.25776	0.0805052	0.0213695	0.0925803	-0.270852	-0.0369137	0.018815	-0.00614539
16649	Kpna4	0.088327	-0.0290332	-0.0902995	0.0270608	-0.12908	-0.158178	-0.103903	-0.198042	-0.137132	-0.116146	-0.0798663	0.0519225	-0.047937	-0.0841643	-0.116332	-0.103398	-0.0380206	0.0394932	0.0337722
16650	Kpna6	0.0776473	-0.0278291	0.105698	0.211174	-0.00124291	0.115746	-0.00714739	0.159149	0.0436588	0.074228	0.118991	0.00647922	0.193047	0.0305758	0.023975	0.099446	0.0272202	0.0376016	0.0578727
16651	Sspn	-0.011712	-0.122992	0.44273	0.55401	0.25818	0.261532	0.377776	0.124283	0.312225	-0.078171	0.0350528	0.131061	-0.0762611	0.255221	0.235036	-0.101315	0.00855697	-0.0116787	0.0344924
16653	Kras	-0.129695	-0.0401797	-0.0919383	-0.181453	-0.222937	-0.264706	-0.279492	-0.00834701	0.0447176	-0.0952808	-0.214227	-0.225238	0.014978	-0.0427228	-0.118706	0.00895021	-0.0682268	-0.0644515	-0.0953809
16656	Hivep3	-0.11439	0.229595	0.772206	0.42822	0.00143252	0.233127	-0.0511479	-0.109168	0.0328348	-0.155794	0.0941565	-0.0148824	-0.151451	0.0886452	0.565002	0.407775	0.426031	0.601267	0.522719
16661	Krt10	0.151096	-0.055963	-0.124928	0.0821301	-1.10282	-0.14524	-0.195377	-0.0777381	0.188784	-0.402731	0.170026	0.0586007	0.0222409	0.118838	-0.171339	0.528755	0.143927	0.082639	-0.0713601
16668	Krt18	-0.0694493	-0.0624489	-0.457726	-0.464726	-0.187117	-0.0681123	-0.46321	-0.326211	0.0605205	0.0190386	0.0876913	-0.266784	-0.376525	0.120108	-0.283186	-0.07703	-0.127382	-0.0867607	-0.3335
16681	Krt2	0.860222	0.0995525	-0.701561	0.0591089	-0.0891881	0.0911742	-0.094164	0.0272974	0.33883	-0.134803	0.0953617	-0.0193267	-0.11187	0.319658	-0.257095	-0.30271	-0.252907	-0.182258	-0.396263
16691	Krt8	-0.156812	0.0250493	-0.193884	-0.375746	-0.255936	-0.170792	-0.321615	-0.339203	0.107589	-0.00131366	-0.0188014	-0.106681	-0.21557	0.0334744	-0.263064	-0.00844136	-0.111073	-0.0481306	-0.139431
16705	Krtap9-1	0.0154597	0.0600416	-0.398229	-0.442811	-0.00724755	0.149227	0.0977895	-0.0871277	0.252016	0.082624	0.0621464	-0.0144559	-0.0461532	0.335758	-0.163954	-0.0740825	-0.251035	-0.276199	-0.12298
16706	Ksr1	0.290267	0.134325	0.0612568	0.217199	-0.00510391	0.490243	0.0920386	0.457163	0.0226041	0.05363	0.498495	-0.167031	0.399665	0.202138	-0.0216614	0.0370725	-0.0134095	-0.280731	-0.0791589
16709	Ktn1	0.00990505	-0.0335932	-0.0146469	0.0288513	0.0856417	0.0286174	0.0686974	-0.0018174	0.0472302	-0.0431911	0.00623491	0.0531654	-0.0100837	0.00393883	0.0257688	-0.103064	0.00338627	0.0102368	0.0175025
16764	Aff3	0.299724	-0.0381054	-0.127256	0.210574	0.243371	0.557039	0.37548	0.482224	-0.0609735	-0.125802	0.140288	-0.044345	0.114655	0.177846	0.632981	0.263809	0.21623	0.213156	0.265412
16765	Stmn1	-0.254374	-0.0539628	0.654008	0.453596	-0.177892	-0.318643	-0.209115	-0.0482778	-0.0297083	-0.187363	-0.281901	-0.138481	-0.110953	-0.158525	0.0164046	0.00693366	0.053146	0.0870391	-0.0462707
16772	Lama1	-0.399969	-0.184165	0.983764	0.767959	0.00920843	-0.0535923	-0.195305	0.0533478	-0.10182	-0.0850431	-0.115712	-0.152387	0.110498	0.00908808	0.518152	0.4239	0.456032	0.56107	0.575302
16774	Lama3	0.0295833	-0.0769914	-0.0903077	0.0162669	-0.102759	-0.0138023	-0.0806621	0.01828	0.0812956	-0.188534	-0.013225	-0.0248	0.0490786	0.143691	-0.303561	-0.389336	-0.302983	-0.247699	-0.272762
16775	Lama4	0.33264	0.118192	-0.800811	-0.586364	0.232238	0.0624769	0.160392	0.010507	-0.152532	-0.00864848	-0.163389	0.107556	0.00988886	-0.156043	-0.0602676	-0.301154	-0.286134	-0.113103	-0.0608858
16777	Lamb1-1	0.0606233	0.180127	0.0965015	-0.0230019	-0.0718955	0.0987435	-0.344326	-0.00485058	0.164067	-0.0450533	-0.00186949	-0.225623	-0.102822	-0.00479574	0.0216148	0.048457	-0.0789982	0.140318	-0.076357
16779	Lamb2	-0.113926	-0.0563372	-0.0310033	-0.0885922	-0.0981956	-0.161995	-0.0213827	-0.389143	-0.210934	0.133115	-0.104693	0.0382809	-0.0552329	-0.0243563	-0.214585	0.0167251	-0.157284	-0.154921	0.119325
16782	Lamc2	0.700895	0.660114	-1.3667	-1.32592	-0.292155	-0.04959	-0.777364	-0.507675	-0.058574	-0.212327	0.00551697	-0.410981	-0.448388	-0.179743	-0.465592	-0.385765	-0.410485	-0.0992094	-0.406306
16783	Lamp1	-0.0231499	-0.0504179	-0.136995	-0.109727	-0.0213272	0.0226388	0.0384474	-0.0390247	-0.0774114	-0.00739604	-0.0341136	-0.00535794	-0.0469165	-0.0905185	-0.0284862	-0.0145551	-0.0852387	-0.0722916	-0.0363781
16784	Lamp2	-0.123298	0.0381556	-0.210564	-0.372017	0.234089	0.11561	0.23423	0.1405	0.158258	0.0399964	-0.00674319	0.17381	0.0303427	-0.0951246	0.136819	-0.0572737	0.0144658	0.0763986	0.0266616
16785	Rpsa	0.0836083	-0.145849	-0.135615	0.0938428	-0.0504286	-0.0239581	-0.0362411	0.0497208	0.0275066	-0.0228727	-0.0167917	0.0110787	0.0693121	0.0449174	-0.030693	-0.00313709	-0.0235266	0.0166268	-0.0111017
16790	Anpep	-0.181259	-0.234354	0.1528	0.205895	0.238547	-0.0915314	0.692773	0.85946	-0.133422	-0.137793	-0.18345	0.133361	0.616333	-0.301915	0.358006	-0.0183342	0.266087	-0.201406	0.114879
16795	Large	0.143415	-0.102663	-0.0763572	0.16972	0.119239	0.266526	0.213412	-0.0150136	0.00174269	-0.00626054	0.0272713	0.135426	-0.0671351	-0.0144864	0.0918245	-0.0336747	-0.14743	0.0138383	0.039703
16796	Lasp1	-0.204873	-0.166624	-0.557998	-0.596247	-0.256037	-0.00812437	-0.253866	-0.0110619	-0.0723787	-0.0878275	0.0479159	-0.0850842	0.056674	0.0884091	-0.254035	-0.0858253	-0.197995	-0.0852533	-0.186299
16798	Lats1	-0.187508	0.256939	0.0951838	-0.349263	0.00358217	0.00880188	0.176216	0.0243168	0.023629	-0.0106245	0.00417946	0.112151	0.0271676	0.0232525	0.00289612	-0.0113106	-0.00172629	-0.061169	0.00574696
16800	Arhgef2	-0.0738367	-0.138514	-0.0564774	0.0081995	-0.108732	0.00529129	0.0646418	-0.248047	0.286244	-0.0976623	0.00398506	0.0117103	-0.196522	0.100003	0.0849812	0.0960512	0.083675	0.0320497	0.136506
16801	Arhgef1	0.0588843	-0.0269761	-0.0245488	0.0613116	-0.019785	0.141787	0.0625676	0.00168567	0.0609121	0.0229039	0.0845514	0.0127924	0.0884959	0.107601	0.0453961	0.088085	-0.0118394	-0.00437908	0.132206
16815	Lbx2	-0.0800261	-0.0598037	0.207503	0.18728	0.396064	0.38316	0.641823	0.584768	0.185349	0.412623	0.353941	0.496869	0.646343	0.459088	0.293739	0.310298	0.26452	0.148785	0.355314
16816	Lcat	0.177638	0.241269	0.0027983	-0.0608324	0.0213095	-0.0575248	-0.138338	-0.175485	0.0876364	-0.600214	-0.584387	-0.45842	-0.624669	-0.466244	0.591477	-0.030046	0.0646153	0.271395	0.142293
16818	Lck	0.151446	-0.00819205	0.0191862	0.178824	-0.284541	0.173213	0.0106725	0.173336	-0.0304684	-0.166457	0.208814	-0.0210691	-0.0241241	0.0014159	0.169203	0.287287	0.204805	0.137462	-0.0282566
16819	Lcn2	-0.121057	-0.187429	0.134605	0.200977	-0.057253	-0.0243993	-0.297826	-0.0154071	-0.247916	-0.205607	0.198861	-0.0731035	0.0726867	0.306051	-0.32169	-0.470044	-0.0984294	-0.0969674	-0.233596
16825	Ldb1	0.0251571	0.0927034	0.351371	0.283825	0.00394078	0.139101	0.00861451	0.023224	0.049473	0.0544824	0.103912	-0.0414864	-0.0519441	0.139743	0.0703489	0.12089	0.0351604	0.020248	-0.0048193
16828	Ldha	-0.0609536	-0.0594454	0.00949978	0.0079916	-0.0667452	-0.0435252	-0.194224	0.04529	-0.0916551	0.0957104	0.00831423	-0.0849571	0.0136078	0.126284	-0.171976	-0.00952044	-0.120137	-0.0627088	-0.203658
16832	Ldhb	-0.0624993	0.0494146	-0.259149	-0.371063	-0.287381	-0.300631	-0.42154	-0.310382	-0.205304	0.0546916	-0.0650778	-0.150419	-0.210672	-0.0702878	-0.321785	0.0202877	-0.0862324	-0.0506641	-0.222076
16834	Cog1	-0.00849036	-0.0489793	0.0406548	0.0811437	-0.176373	-0.124202	-0.308733	0.00177251	-0.0417808	0.00996182	-0.00517306	-0.13056	0.0692105	-0.0668861	-0.0975201	0.0888148	0.0215092	0.0806521	-0.0300821
16835	Ldlr	0.111053	-0.0321717	0.0410407	0.184265	0.112908	0.0887107	-0.118704	-0.0191127	-0.094925	-0.0267377	-0.0526275	-0.110812	-0.0381967	-0.132473	0.337244	0.197598	0.195906	0.345136	0.31816
16840	Lect1	-0.0765643	0.844614	1.34557	0.424389	-0.311684	0.495044	-0.337547	-0.169459	-0.45188	-0.0570106	0.192783	-0.402043	-0.263202	-0.170091	0.332145	0.586818	0.0298842	0.267649	0.238402
16848	Lfng	-0.564737	-0.235332	-1.05069	-1.38009	-0.228144	-0.296192	-0.150587	-0.225625	0.196726	-0.169725	-0.35362	0.278778	-0.0943879	0.172451	-0.876662	-0.818242	-0.93409	-0.447297	-0.745425
16852	Lgals1	-0.0371031	-0.202702	-0.184427	-0.0188272	-0.0772341	-0.0801299	-0.161224	-0.137538	-0.143871	-0.0669388	-0.0270426	-0.0480524	-0.129342	0.00683837	-0.119168	-0.108873	-0.066081	-0.00599632	-0.110973
16854	Lgals3	-0.126439	-0.124179	0.071254	0.0689939	-0.321717	-0.0324132	0.00436772	-0.0766759	-0.0550403	-0.0929264	-0.0795879	0.0257914	-0.145482	-0.018093	0.0754228	0.304213	0.0282481	0.0968465	0.00661674
16855	Lgals4	-0.0333398	-0.100887	0.0581791	0.125726	0.211882	-0.104324	-0.0306702	0.0106936	0.0461015	-0.0482363	-0.0830025	-0.073454	0.0512385	0.0436002	0.0838752	-0.176243	0.105197	0.0410914	0.12442
16857	Lgals6	0.314711	-0.140663	-0.0984953	0.356878	0.0395775	-0.439761	-0.244831	-0.341397	-0.0331874	-0.135613	-0.22378	-0.193733	-0.115096	-0.0900184	-0.0462358	-0.221426	0.169745	0.0048619	0.180065
16858	Lgals7	-0.717998	-0.390194	-1.20536	-1.53316	-0.315345	-0.257724	-0.937431	-0.338872	-0.289679	0.0718391	0.647584	0.324223	0.513116	0.66863	-1.01831	-0.63113	-0.113006	0.24334	-0.166325
16859	Lgals9	0.150616	0.0670423	-0.242021	-0.158447	0.0149396	0.267207	0.0263336	0.127583	0.145852	0.0955939	0.305084	-0.032826	0.068796	0.100625	0.0242709	0.104925	0.0621481	-0.0348887	-0.0345159
16865	Lgtn	0.0110947	0.0642758	0.132817	0.0796355	0.0715766	0.0800019	0.0101402	-0.0952473	0.137039	0.120352	0.118642	-0.0571447	0.00545786	0.132692	-0.00899472	0.0397804	0.0296458	-0.0762796	0.0917105
16878	Lif	-0.472015	-0.693063	-0.755067	-0.534018	-0.0662904	0.0295283	0.0026423	-0.204829	0.372191	0.0602788	0.125008	0.211616	-0.0591864	0.252255	-0.392574	-0.266005	-0.297094	-0.1836	-0.246931
16880	Lifr	0.0230147	0.0435941	0.136582	0.116002	0.0740816	0.133605	-0.0356623	0.0995964	-0.050448	-0.0276203	0.150145	-0.0850483	-0.0498408	-0.0798319	0.182231	0.0805292	0.198771	0.132845	0.0327939
16881	Lig1	-0.0807369	-0.126057	-0.350553	-0.305234	-0.189349	-0.265763	-0.282847	-0.158446	-0.186676	-0.0939021	-0.108576	-0.131107	-0.0279196	-0.191018	-0.214872	-0.119425	-0.0576843	-0.0631312	-0.084345
16882	Lig3	-0.0962619	-0.064528	-0.0731681	-0.104902	0.101656	0.090918	-0.109242	0.114895	0.087546	0.10464	0.0755329	-0.0501082	0.0796188	0.0461578	-0.00240684	0.000577393	-0.0177919	0.0567269	-0.0376833
16885	Limk1	-0.00293201	-0.050786	0.0381691	0.0860231	-0.0358023	-0.0696612	0.109741	-0.00356229	-0.0579805	-0.0540981	-0.0477049	0.13548	0.106423	-0.0470679	-0.107639	-0.125935	-0.0856825	-0.0818993	0.00234678
16886	Limk2	0.173954	0.230519	-0.124826	-0.181391	0.00100468	-0.0585503	0.259234	-0.116617	-0.0356621	0.0537184	-0.0540094	0.0859663	-0.157525	-0.0493694	0.0479893	0.100703	0.0525302	-0.125278	0.00708167
16889	Lipa	0.03471	-0.0454866	-0.0846928	-0.00449619	-0.0179211	-0.0437327	-0.0835607	-0.153084	0.0438002	-0.0782302	-0.123983	-0.0563845	-0.179709	0.0179772	-0.0950823	-0.155391	-0.175333	-0.0679062	-0.121707
16890	Lipe	-0.493702	0.13696	0.331217	-0.299444	-0.0870988	-0.155056	0.13114	0.34951	0.0169429	-0.12499	-0.220847	-0.0689329	0.253254	-0.092586	0.0735315	0.0356408	0.00774045	-0.126542	-0.0227249
16891	Lipg	0.527049	0.509557	-0.589814	-0.572322	0.537683	0.176326	-0.326418	0.413928	-0.446976	0.310217	0.286544	-0.372483	0.31069	-0.375595	-0.181098	-0.408565	-0.0708803	-0.227164	-0.284336
16898	Rps2	0.00523483	-0.110663	0.122749	0.238647	-0.155699	-0.188146	-0.225061	-0.125659	-0.0997155	-0.0562411	-0.0657602	-0.0454517	-0.0541497	-0.0398679	-0.14087	-0.0414116	-0.0184834	0.0387396	-0.0693604
16904	Gzmm	0.223739	-0.152001	-0.206996	0.168744	0.288789	0.0373669	0.061489	-0.263334	0.263266	0.0326993	0.241644	0.14547	0.217827	0.162241	-0.117784	-0.373873	0.0864932	-0.0338029	0.363377
16905	Lmna	-0.0169176	-0.140296	-0.197487	-0.0741088	-0.236768	-0.130836	-0.237287	-0.341417	-0.0538439	-0.105626	-0.0239753	-0.142483	-0.13351	-0.0383719	-0.178308	-0.0471651	-0.0714467	-0.0835031	0.0295988
16906	Lmnb1	-0.136355	-0.0496406	-0.270715	-0.357429	-0.579954	-0.698562	-0.304126	-0.400768	-0.0233033	-0.262255	-0.314992	-0.15187	-0.246291	-0.152711	-0.355034	-0.0373354	0.0285366	-0.202778	-0.200557
16907	Lmnb2	0.12263	0.115523	0.0925893	0.0996962	-0.47907	-0.434047	-0.379416	-0.190859	-0.0209968	-0.213934	0.0262901	-0.0950487	0.129624	0.0392671	-0.257847	0.00728935	0.202491	0.0265203	0.0626361
16911	Lmo4	-0.145474	0.0293331	-0.493078	-0.667885	-0.152639	-0.119199	-0.26878	-0.085364	-0.0577625	-0.085882	-0.0400067	-0.146677	-0.0834302	0.0221774	-0.352494	-0.285737	-0.273302	-0.230391	-0.35056
16912	Psmb9	0.382044	0.317069	-0.13807	-0.0730941	-0.535111	-0.366808	-0.374074	-0.48374	-0.237366	0.0679605	-0.0395207	-0.27792	-0.226097	-0.185142	-0.314696	0.288375	0.0125905	-0.218543	-0.0570537
16913	Psmb8	0.190293	0.115871	-0.166243	-0.09182	-0.325842	-0.201941	-0.327326	-0.293003	-0.199774	0.00667877	0.0406542	-0.0745162	-0.0355547	-0.0837439	-0.276729	0.0557918	-0.0341342	-0.0239199	-0.0192806
16922	Phyh	-0.053448	0.0624032	-0.0229386	-0.13879	0.0266253	0.148761	0.0960571	0.283694	0.000244007	-0.068945	-0.0152191	-0.0380567	0.0397621	-0.123613	0.156784	0.0612139	-0.00719632	0.0226704	-0.0871481
16923	Sh2b3	0.0666582	-0.00704238	0.0635973	0.137298	0.368224	-0.0486147	-0.0385776	0.131186	-0.00249498	0.206436	-0.0215816	-0.029707	0.180853	-0.00745136	0.0643921	-0.0973966	0.0914253	0.0732627	0.114059
16948	Lox	-0.220306	0.139489	0.128901	-0.230894	0.00313079	0.25348	-0.161918	-0.653061	-0.163478	-0.0586771	0.135776	-0.02553	-0.547271	-0.0883546	-0.0119896	-0.0737974	-0.129694	0.124398	0.0938
16949	Loxl1	-0.30414	-0.0273487	-0.487278	-0.764069	0.428978	0.19463	0.307985	-0.107648	0.135061	0.0663689	-0.0797804	0.124519	-0.365054	0.281964	0.0456421	-0.316967	-0.228768	-0.137824	-0.211764
16950	Loxl3	-0.380567	-0.114598	1.04193	0.775958	-0.0496275	-0.232865	0.508967	-0.089525	-0.411846	-0.121313	-0.254333	0.274551	-0.213749	-0.124344	0.884402	0.812716	0.862934	0.649986	0.760178
16952	Anxa1	-0.149913	-0.131581	-0.525608	-0.54394	-0.272087	-0.110698	-0.171964	-0.0801915	0.0589597	0.000509192	-0.0654855	0.0223741	-0.0719158	-0.0090008	-0.262703	0.00989272	-0.217491	-0.0683648	-0.254428
16956	Lpl	0.920272	1.09441	-0.0963209	-0.270462	0.457431	0.461029	0.0349109	-0.108234	0.0958188	0.378592	0.360848	0.0472642	-0.188102	0.13497	0.0971082	0.0182689	-0.00307245	0.109462	0.0172403
16969	Zbtb7a	0.135518	-0.0571689	-0.190838	0.00184896	-0.154661	0.0832561	0.164942	-0.331129	-0.300955	0.196355	0.172551	0.195341	0.0494153	0.139078	-0.155236	0.19578	-0.0659413	-0.124837	0.225308
16970	Lrmp	-0.136896	0.0307965	0.318318	0.150625	0.177287	-0.187675	-0.0825765	-0.0452273	-0.0575111	0.0779521	-0.0739372	-0.113163	-0.0155775	-0.0597937	0.0940978	-0.0052367	0.207836	0.0635117	0.123748
16971	Lrp1	-0.121404	0.110932	0.223515	-0.00882164	0.0522776	-0.0996823	-0.09894	-0.482228	-0.0324172	0.0271698	-0.0606398	-0.139362	-0.287125	-0.0145396	-0.0659641	-0.0910718	-0.0269216	-0.106386	0.129139
16973	Lrp5	-0.0891665	0.134152	0.080897	-0.142421	-0.223873	-0.0337955	-0.0799678	-0.235087	-0.0215441	0.0413406	0.0278152	-0.100902	0.0652433	0.0293053	0.0450518	0.310265	0.106662	0.0241176	0.345382
16974	Lrp6	0.0495211	-0.0401582	0.06414	0.153819	0.038749	-0.0937931	-0.112984	-0.0331403	-0.133973	-0.138212	-0.179399	-0.194744	-0.193698	-0.21788	0.202251	0.0252903	0.116645	0.120491	0.0416935
16975	Lrp8	0.77076	0.452034	0.20139	0.520116	0.444339	0.0140809	0.467744	0.534601	-0.0346166	0.0789164	-0.00606725	0.270237	0.348621	-0.068022	0.180998	-0.184425	0.16085	-0.0165092	-0.00498242
16976	Lrpap1	-0.0453486	-0.062303	0.245432	0.262386	0.602702	0.312347	0.590779	0.253541	0.0280572	0.188465	0.10039	0.287186	0.0330743	0.056504	0.427828	0.013592	0.215871	0.124235	0.207362
16978	Lrrfip1	-0.213363	-0.227348	0.495491	0.509476	-0.0249888	-0.00782583	-0.156537	-0.125596	-0.0692996	-0.150735	-0.128021	-0.252883	-0.225903	0.0197171	0.353707	0.227961	0.233512	0.257362	0.2534
16979	Lrrn1	-0.464399	-0.252621	-0.0927594	-0.304537	0.141929	-0.0648397	-0.0224033	0.475536	0.0904832	0.0740048	-0.283045	-0.13158	0.245856	0.00450851	0.256463	0.188539	0.0382575	0.147287	0.026783
16985	Lsp1	-0.0169867	-0.324552	0.362659	0.670224	0.093578	0.0890122	0.0995812	-0.422147	0.027525	-0.0540936	-0.122183	-0.124101	-0.779179	0.139397	0.413215	0.265543	0.202019	0.189532	0.0561818
16987	Lss	-0.00227161	0.184944	-0.600095	-0.787311	-0.10435	-0.282767	-0.435103	0.0731538	-0.16957	-0.0475929	-0.0242542	-0.0196628	0.184024	-0.129921	-0.566776	-0.51002	-0.308263	-0.151336	-0.455906
16988	Lst1	0.245434	0.0409579	-0.175165	0.0293115	-0.130184	-0.0446611	-0.00560417	-0.484192	-0.249072	-0.0107345	0.0376337	0.188081	-0.265478	-0.0223579	-0.21346	-0.0940104	-0.131165	-0.0197744	0.00525432
16993	Lta4h	0.00753224	-0.0868888	-0.285124	-0.190703	-0.0984258	-0.0724728	-0.0545466	-0.122654	-0.0287992	-0.0873838	-0.0649641	0.00427359	-0.076238	-0.097947	-0.179891	-0.168849	-0.172382	-0.121071	-0.133475
16997	Ltbp2	0.363211	0.408344	-0.565644	-0.610777	-0.136668	0.193952	0.0404956	-0.0992992	0.41198	0.00278726	0.244651	-0.0292986	-0.037321	0.276193	-0.26421	-0.124755	-0.213512	-0.334005	-0.202232
16998	Ltbp3	-0.0738625	-0.0208429	0.0567134	0.00369387	-0.0326696	-0.148907	0.0341485	-0.243894	-0.119987	-0.0149605	-0.207757	-0.0595944	-0.0130765	-0.0420896	-0.00520852	0.0125005	-0.0640581	-0.0989515	0.225609
17001	Ltc4s	0.129833	-0.05774	-0.349082	-0.161509	-0.157134	0.100319	-0.0354505	0.119803	0.369877	-0.265772	0.0270292	-0.0733299	0.145336	0.100558	-0.107471	-0.216109	-0.18076	-0.14535	-0.0819373
17005	Ltk	-0.331731	0.0547779	0.524181	0.137672	0.461985	0.24253	0.134051	0.322079	-0.0339349	-0.142553	-0.114017	-0.237253	0.00740375	-0.0033929	0.459037	-0.145501	0.102491	0.0877337	0.144362
17025	Alad	-0.235151	0.00915818	-0.756028	-1.00034	-0.30269	-0.215382	-0.031038	-0.279879	0.17366	-0.114914	-0.128087	0.0793707	-0.324339	-0.0672166	-0.394323	-0.206548	-0.307028	-0.283914	-0.438783
17035	Lxn	-0.076444	-0.0951629	0.0695083	0.0882271	0.476866	0.538875	0.356658	0.334635	0.126159	0.152491	0.326001	0.077982	0.0367137	0.154447	0.295125	-0.0292498	0.0822504	0.0164497	-0.00279624
17063	Muc13	-0.196409	0.12056	0.370146	0.0531767	-0.104175	-0.20327	-0.404441	-0.283984	-0.532501	-0.122747	0.00669941	-0.0967845	0.0441803	-0.0483748	-0.153092	-0.171664	0.0568772	0.154565	0.175072
17064	Cd93	-0.244761	-0.341279	-0.566977	-0.470459	0.156109	0.152087	-0.358157	-0.269357	0.0049168	-0.0114527	-0.0336839	-0.248815	-0.162275	-0.0825102	-0.184801	-0.352363	-0.370572	-0.0754588	-0.0777193
17067	Ly6c1	-0.393697	-0.183418	-1.70398	-1.91426	-0.285543	-0.469908	-0.449933	-1.11947	0.0944148	0.250863	0.246532	0.0719308	-0.361312	0.538168	-0.882961	-0.346555	-0.166522	-0.361097	-0.124802
17069	Ly6e	-0.019945	-0.183955	-0.076267	0.0877431	-0.143584	0.0919286	-0.17194	-0.236229	-0.0906665	-0.0541712	0.00991844	-0.173299	-0.224945	0.00622787	0.0298571	0.11927	-0.0521531	0.0284982	0.0411405
17083	Tmed1	-0.0598911	-0.0664154	-0.064072	-0.0575477	-0.445513	-0.283906	-0.484754	-0.0810251	-0.00395167	-0.0696682	0.0804207	-0.104037	0.101158	0.119881	-0.328035	0.0478095	0.0362911	0.0526817	-0.145853
17087	Ly96	-0.197124	0.143716	0.230551	-0.110289	-0.0352189	0.0107524	0.379223	0.0125351	0.156723	-0.0786459	-0.0324413	0.224077	0.00321905	-0.00285211	0.228466	0.185039	0.185273	0.0733196	0.21915
17096	Lyn	-1.48247	0.365001	1.26027	-0.587205	-0.208743	0.0422341	-0.20092	-0.184034	-0.0701066	-0.0404219	0.0392562	-0.269705	-0.258184	-0.0769323	-0.0346945	0.133626	-0.0376725	-0.10348	-0.108844
17101	Lyst	0.0503377	0.188418	0.999388	0.861307	0.176461	0.215004	0.155942	-0.175511	0.117524	-0.00618246	-0.207531	0.0802796	-0.244151	-0.0676746	0.616477	0.433834	0.193942	0.540814	0.547837
17112	Tm4sf1	-0.166496	0.198668	0.305641	-0.0595228	-0.532937	0.0870039	-0.455421	-0.487683	-0.146985	-0.249339	0.0527107	-0.220516	-0.695955	-0.142175	0.196203	0.479801	0.16191	0.431107	-0.0120689
17113	M6pr	0.0133683	0.166102	0.36011	0.207377	-0.118393	-0.211021	-0.356963	-0.194757	-0.133926	-0.100626	-0.000557697	-0.120535	-0.111375	-0.0274003	-0.0953624	-0.077596	0.115101	0.141065	-0.0119809
17117	Amacr	0.00631583	0.00654737	-0.220773	-0.221004	-0.264856	-0.0518113	-0.209289	0.0157743	-0.179084	-0.0120492	0.189038	0.169598	0.291001	0.119513	-0.484415	-0.231609	-0.243566	-0.105528	-0.209188
17118	Marcks	-0.0984529	-0.175597	-0.474348	-0.397204	0.106835	-0.0119988	-0.0584384	-0.146837	-0.10385	-0.0279492	-0.0355638	-0.00771379	-0.102717	-0.0111277	-0.0701598	-0.204944	-0.0937248	-0.0194351	-0.0260393
17119	Mxd1	0.0298368	-0.0723663	-0.121426	-0.0192229	-0.213978	-0.00917397	0.0587793	-0.211239	0.0744004	-0.0418934	0.0763928	0.0617501	-0.118034	-0.142758	-0.16242	0.00966466	-0.0768533	-0.159449	-0.069215
17120	Mad1l1	0.0424682	-0.010818	0.0931747	0.146461	-0.317657	-0.129171	-0.188657	-0.117773	-0.0325131	-0.0728879	0.0463971	-0.149816	0.0121512	0.00138389	-0.107917	0.136852	0.0676514	-0.0690757	0.0220072
17121	Mxd3	0.0174431	0.0534577	0.135736	0.0997213	-0.376096	-0.463629	0.179876	-0.218053	-0.0280866	-0.360739	-0.21037	0.165432	-0.317996	-0.204757	-0.0443629	-0.0290055	0.208896	-0.0588068	-0.144306
17122	Mxd4	0.0183102	0.0304751	-0.0672229	-0.0793878	0.387349	0.573837	0.464544	0.588208	0.300941	0.153304	0.223559	0.071993	0.302163	0.351164	0.233369	-0.000675078	-0.116909	-0.159182	-0.0526757
17125	Smad1	-0.232296	0.0284259	0.435827	0.175105	0.0082163	-0.0405648	0.035679	-0.162667	0.102413	-0.0406607	0.13316	-0.00146057	-0.0927292	0.0292415	0.00534615	-0.0435308	0.179071	-0.0317934	0.0752838
17126	Smad2	-0.0823201	0.110884	-0.0985811	-0.291785	-0.133924	-0.0411165	-0.118739	-0.0189095	0.033078	-0.0014799	0.000502033	-0.0107284	0.0478055	0.0199964	-0.162584	-0.0301398	-0.120965	-0.0545736	-0.0958689
17127	Smad3	0.0414649	-0.0899935	0.125421	0.256879	-0.11848	-0.200796	-0.0806012	-0.44543	0.0790709	-0.0764179	-0.129943	-0.100257	-0.387565	-0.0235394	0.117129	0.159191	0.187982	0.0974728	0.174995
17128	Smad4	-0.0527071	0.0144729	-0.0750192	-0.142199	0.125013	0.0217402	-0.0112602	-0.0404369	-0.0225222	0.0141729	0.01874	-0.00539598	-0.0366309	0.0231436	-0.0353081	-0.146148	-0.0383082	-0.0294438	-0.0315021
17129	Smad5	-0.0701665	-0.0336351	0.118554	0.0820229	0.099991	-0.0370296	-0.0534302	-0.205027	-0.113636	0.0792379	-0.0151204	-0.0127633	-0.124841	0.0149579	-0.0125074	-0.0332604	0.00940177	0.0281595	0.0676792
17130	Smad6	-0.137485	0.00735758	0.469424	0.324581	-0.274615	0.420612	0.588269	0.12575	-0.250216	-0.00137411	0.274696	0.362344	0.149422	0.173024	0.00623344	0.279474	-0.139682	-0.219691	0.0299048
17131	Smad7	-0.0422777	-0.0284676	-0.344777	-0.358587	-0.109159	-0.114405	-0.24828	-0.288582	-0.0139026	-0.0723602	-0.075799	-0.0536875	0.00846199	-0.0552582	-0.22609	-0.189291	-0.187484	-0.0314976	0.0709542
17132	Maf	-0.528015	-0.125725	-0.466029	-0.868319	-0.167571	0.0385266	-0.202603	-0.490384	0.0175349	-0.432658	0.0236252	-0.252983	-0.391372	-0.0771943	-0.182819	-0.447906	-0.19772	-0.233198	-0.0838064
17133	Maff	0.242786	-0.131999	0.164968	0.539753	-0.458606	0.0613235	-0.313864	0.0386763	0.137261	-0.271045	-0.0032983	-0.0921417	-0.0299989	0.0446022	0.247183	0.434744	0.182562	0.468906	0.178508
17134	Mafg	0.0539747	0.00165709	-0.00619292	0.0461247	-0.264792	-0.226114	-0.132816	-0.171078	0.0084473	-0.139457	-0.18145	-0.029645	-0.0043515	-0.133875	0.00592	0.131255	0.0505848	0.109091	0.172647
17135	Mafk	-0.152168	-0.211595	-0.182785	-0.123357	-0.214498	-0.0910865	-0.299145	-0.112978	0.029922	-0.186205	-0.0100021	-0.0994939	0.109536	-0.0440608	-0.0841377	-0.0558448	-0.00305333	0.115514	0.138376
17149	Magoh	-0.0963153	0.0308089	0.0777933	-0.0493309	0.0620422	0.0690797	0.182569	0.113454	0.00301674	0.0292677	0.0898377	0.119511	0.00743717	0.0215589	-0.0103382	-0.0431127	0.0104197	-0.0733957	-0.116355
17150	Mfap2	-0.132709	-0.0426927	0.38242	0.292404	-0.130905	0.0453832	-0.292756	-0.051771	0.270454	0.13195	0.107776	-0.00689774	-0.1646	0.183246	0.0551923	0.318047	0.117585	0.341051	-0.0576371
17151	Ccndbp1	-0.0316476	0.0763451	0.25508	0.147087	-0.0454092	-0.00745504	-0.0938255	-0.0433816	-0.132135	-0.0567651	-0.0538399	-0.0176221	-0.0267969	-0.00470383	-0.0396379	-0.0509938	-0.0860228	0.0365654	-0.0230533
17155	Man1a	-0.0940573	0.49648	0.404153	-0.186384	-0.203565	-0.000460949	-0.20827	-0.615216	0.108223	-0.102953	0.0638687	-0.16155	-0.378406	-0.130625	-0.191288	-0.0906757	-0.126958	-0.144568	0.0455225
17156	Man1a2	-0.0224231	0.0126549	-0.159123	-0.194201	0.172883	0.0776628	0.0769252	0.0416608	-0.0886379	0.116347	0.00999698	0.0923798	0.0727549	-0.014072	-0.0736844	-0.130221	-0.14135	-0.0582298	-0.0425903
17159	Man2b1	-0.0511321	-0.0580454	0.070439	0.0773523	-0.0443391	-0.0473286	-0.146558	-0.0404718	0.00271371	-0.00265596	-0.0347043	-0.131125	-0.121164	-0.033838	0.00656122	0.0482443	0.0191855	0.0219944	-0.0741313
17160	Man2b2	0.00908339	-0.161431	-0.475931	-0.305417	0.140827	0.134892	0.00604467	0.127705	0.0409124	0.0479755	0.0719163	-0.0429429	0.145832	0.00481051	0.0112641	-0.0815873	-0.0517113	-0.0377235	0.029391
17161	Maoa	-0.226593	-0.0927457	-0.686112	-0.819959	0.0656671	-0.226439	-0.482287	0.0503841	0.0572547	0.204995	0.0947116	-0.203648	0.219621	0.0159689	-0.299565	-0.160238	0.0215854	-0.0209268	-0.130328
17164	Mapkapk2	0.0132138	0.0378591	0.134903	0.110258	-0.0396598	-0.0724728	-0.111768	-0.114495	0.0742719	0.0636875	-0.0648925	-0.0840303	-0.0826726	-0.0733611	0.00866575	0.112013	0.0162461	0.0364039	0.0404879
17165	Mapkapk5	0.011849	-0.0185843	0.00719321	0.0376265	-0.235553	-0.206774	-0.343895	-0.0286508	0.00654059	-0.0744813	-0.0667065	-0.168794	-0.0350242	0.00480901	-0.108595	0.0524766	0.0314729	0.0665066	-0.114968
17168	Mare	-0.04085	-0.072445	0.184319	0.215914	0.0949668	-0.0448608	0.106775	0.124215	0.242458	0.0111668	-0.0258763	-0.0278216	0.174364	0.0999907	0.115733	0.0319332	0.134718	-0.0188635	0.165881
17169	Mark3	-0.1237	0.000479228	-0.204554	-0.328734	0.0993189	0.0648511	0.0868016	0.0196584	-0.0069722	0.0428862	-0.00429469	0.037584	0.032199	0.0436876	-0.0476405	-0.104073	-0.116786	-0.0968581	-0.0350999
17174	Masp1	-0.0373185	0.5929	2.03187	1.40165	-0.0349743	0.30441	0.155494	0.0459052	-0.302923	-0.128185	-0.136844	-0.0714047	-0.209718	-0.0373158	0.787317	0.694107	0.346064	0.560419	0.531694
17175	Masp2	-0.0922338	-0.332313	-0.272616	-0.0325363	0.320751	-0.0164429	0.217037	0.123837	0.113339	0.183219	-0.12339	0.185051	0.104905	0.176608	0.133018	-0.00451418	0.0260706	0.101032	0.114087
17179	Matk	0.0394679	0.160926	0.0812132	-0.0402452	-0.137693	-0.0748664	-0.112016	-0.116234	0.167739	-0.0523497	0.0200659	-0.0132405	-0.000347654	0.183604	-0.033622	0.0517212	0.0613102	0.0651536	0.0822647
17181	Matn2	0.140222	0.00187179	-0.458852	-0.320502	-0.384863	-0.358127	-0.287014	-0.00767788	-0.139094	-0.290079	-0.415418	-0.250631	0.16425	-0.351738	-0.106731	-0.0119469	-0.164022	-0.0703482	0.0651966
17184	Matr3	-0.0626224	-0.00484615	0.041135	-0.0166413	0.030284	-0.0556801	0.0918173	-0.0207786	0.0102629	-0.0927916	-0.157503	-0.0288216	-0.0513247	-0.0914462	0.09415	-0.0289255	-0.0076727	-0.0264889	0.0636039
17187	Max	0.181935	0.134551	-0.0371478	0.010237	0.203045	0.224765	0.396407	-0.00898473	-0.194405	0.0416525	0.12121	0.223569	-0.104179	-0.14141	0.100879	-0.0605135	-0.00267583	-0.0719592	0.00568476
17188	Maz	0.196278	-0.230771	-0.276896	0.150153	-0.177468	0.0218307	0.0376649	0.0987691	0.0756527	0.146274	0.0308306	0.15041	0.166106	0.180365	-0.236657	0.0870852	-0.227657	-0.123912	-0.16932
17190	Mbd1	0.186752	-0.0157666	-0.347705	-0.145186	-0.21804	-0.350937	-0.209943	-0.335603	0.00477316	-0.0065608	-0.0876951	-0.068988	-0.131692	-0.0189384	-0.246075	-0.0345961	0.0171668	-0.10512	-0.0421639
17191	Mbd2	-0.236544	0.129679	0.508258	0.142035	0.16419	0.114891	0.311068	0.129161	0.0984739	-0.0460498	-0.107989	0.138049	-0.00857411	-0.0935693	0.282217	0.071977	0.0593368	0.109198	0.144482
17192	Mbd3	0.0169407	-0.12691	-0.0319584	0.111892	-0.0217462	0.0792274	0.0594544	0.0494037	0.0800281	-0.0462424	0.0391703	0.0511006	0.0850392	0.110921	-0.0300486	-0.0545447	-0.0701057	-0.0384023	0.00558698
17193	Mbd4	-0.346866	0.104673	0.00167679	-0.449863	0.258667	0.0535787	0.0838072	0.0641287	0.0550422	8.07801e-05	0.0929547	0.0434322	0.128093	-0.0214071	0.0139914	-0.244595	0.0533674	-0.0263836	0.0779556
17196	Mbp	-0.170354	-0.226942	-0.301968	-0.24538	-0.0245878	0.0852777	-0.356037	-0.291967	-0.00593212	-0.0551917	0.178658	-0.227996	-0.0587279	-0.0307959	-0.153056	-0.18366	-0.0596752	-0.025015	0.0801831
17207	Mcf2l	-0.135907	0.153602	0.391016	0.101507	-0.366358	-0.116646	-0.248305	-0.487468	-0.125933	-0.58471	-0.0789683	-0.287103	-0.356204	-0.161244	-0.0911666	-0.309519	-0.0534885	-0.129964	0.0400973
17210	Mcl1	-0.210481	-0.132737	0.619284	0.541539	0.152817	-0.11964	0.0415828	-0.209767	-0.0992937	-0.0241667	-0.145775	-0.0160857	-0.104069	-0.108705	0.369929	0.192946	0.343794	0.31226	0.475627
17215	Mcm3	-0.0873913	0.0318103	0.212028	0.0928262	-0.276906	-0.268627	-0.113902	-0.302523	0.252369	-0.280896	-0.0988419	-0.138478	-0.222784	-0.00295456	-0.0575352	-0.0615254	0.11225	-0.082111	0.0222032
17216	Mcm2	-0.0998263	0.0774073	0.123405	-0.0538289	-0.120741	-0.160889	0.0986542	-0.115446	0.11109	0.0393494	0.248216	0.150421	0.0912921	0.135991	-0.25685	-0.0967588	0.152255	-0.205083	-0.0501116
17217	Mcm4	-0.0720628	0.118705	0.0881626	-0.102605	-0.117805	-0.292538	-0.0658796	-0.249685	-0.0764811	-0.125897	-0.109468	0.0411294	-0.126658	-0.0362994	-0.187275	-0.195367	-0.00420452	-0.0802657	-0.0642476
17218	Mcm5	-0.00460952	0.106423	0.186932	0.0758994	-0.207546	-0.373671	-0.0301644	-0.365513	-0.107057	-0.163046	-0.108663	-0.00953526	-0.122365	-0.1361	-0.188235	-0.143735	0.0767722	-0.167606	0.0549128
17219	Mcm6	-0.124713	0.0727382	0.189819	-0.0076325	-0.167199	-0.262956	-0.322731	-0.205405	-0.0530372	-0.158909	-0.0947977	-0.131731	-0.205983	-0.0573558	-0.114996	-0.106706	0.0531624	0.0760046	-0.115574
17220	Mcm7	-0.0664263	-0.0408964	0.0804036	0.0548737	-0.279495	-0.231337	-0.0892904	-0.173221	0.0568721	-0.160715	-0.122111	-0.0494318	-0.0879227	-0.0916063	-0.122482	-0.00370148	-0.0132563	-0.0826231	-0.0371835
17222	Anapc1	0.0760661	-0.0570721	-0.127251	0.00588731	-0.00844581	-0.0262968	-0.146095	-0.0521634	0.0140319	0.00863839	-0.0314965	-0.0280443	-0.0454966	-0.0187009	-0.0433396	-0.0262554	-0.0485393	0.0747112	-0.0366728
17237	Mgrn1	0.0230528	-0.0528704	0.0695406	0.145464	0.109799	-0.00967772	0.0190394	-0.0157965	0.122041	0.0987715	-0.00597131	-0.0208198	0.0295595	0.00963503	0.054384	0.0433561	0.0580904	0.0145248	0.09974
17240	Mdfi	-0.155907	-0.209568	0.000894304	0.0545557	-0.127964	0.00623385	-0.244476	0.636191	0.11476	0.0711288	0.0743834	-0.13677	0.621641	0.311087	0.0128326	0.211926	0.0809822	0.120539	-0.00171717
17242	Mdk	0.140722	-0.0228975	0.183122	0.346741	-0.241104	-0.165694	-0.385974	-0.480809	-0.36715	-0.100357	0.0222107	-0.169252	-0.183208	0.224759	-0.319863	-0.179116	-0.131958	-0.103141	-0.0222609
17245	Mdm1	0.11043	0.0263122	0.118031	0.20215	0.315914	0.22359	0.39744	0.207983	0.243769	-0.0717185	0.162573	0.0128668	-0.0153464	0.176635	0.237108	-0.150525	0.17609	-0.147466	0.0137782
17246	Mdm2	0.0328547	-0.13297	-0.207481	-0.0416557	-0.129372	0.169918	-0.0628494	-0.193239	0.09759	-0.0363125	0.215471	-0.0137482	-0.0474752	0.0955436	-0.0779235	0.0151362	-0.0323703	-0.0288222	0.0678401
17248	Mdm4	0.0240401	-0.0429025	-0.321153	-0.254211	0.0623195	-0.149914	0.0871237	-0.0578517	-0.0980805	0.00509322	-0.104377	0.0433042	0.0530251	-0.0842428	-0.102301	-0.159527	-0.0567636	-0.14612	0.00857603
17250	Abcc1	-0.087345	-0.175571	-0.579909	-0.491683	-0.165123	-0.0807939	0.0967511	-0.223928	-0.0220919	-0.130213	-0.159523	-0.0155002	-0.20431	-0.150112	-0.137886	-0.102975	-0.216615	-0.250137	-0.118268
17252	Rdh11	-0.0558323	0.104153	-0.0743369	-0.234322	0.0215621	-0.0626848	-0.0170466	0.140925	-0.174607	-0.00355156	-0.0554632	0.00281575	0.0827301	-0.171448	-0.191117	-0.216231	-0.183896	-0.171255	-0.249312
17254	Slc3a2	-0.0880512	-0.135805	0.876439	0.924193	0.0296832	-0.0197733	0.00206995	0.0875502	-0.0886328	0.0248318	0.0413421	0.00417314	0.0256068	0.057561	0.145343	0.140492	0.206458	0.147446	0.0833997
17256	Mea1	0.118001	-0.0858063	-0.0150044	0.188803	-0.451066	-0.266091	-0.513459	-0.268875	-0.188271	-0.123518	-0.0368949	-0.233908	-0.142457	-0.0135265	-0.306848	0.0207006	-0.0776514	-0.0272969	-0.18043
17257	Mecp2	0.0548826	0.072648	0.0802961	0.0625308	-0.0487922	-0.097544	-0.0251154	-0.179762	-0.0399652	-0.0274042	-0.0782785	-0.0737043	-0.104182	0.0294712	0.0198829	0.041271	0.0391484	-0.028706	0.0954627
17258	Mef2a	-0.123033	-0.00340502	-0.2266	-0.346228	0.146275	0.111543	0.04947	0.256472	0.0325518	0.112149	0.0509086	-0.0128097	0.086668	0.123488	0.055795	0.0216681	-0.00483902	-0.00648477	-0.114009
17259	Mef2b	0.431135	-0.0838272	-0.0342007	0.480761	0.383775	0.442261	0.272116	0.265621	0.171834	0.178418	0.238435	-0.0651997	-0.0266587	0.242852	0.18117	-0.0241873	-0.0226566	-0.156146	-0.11111
17260	Mef2c	-1.17871	0.29381	0.48499	-0.987531	0.113542	-0.015348	0.0682368	0.548768	0.142007	-0.0119873	-0.121415	0.0400518	0.370248	-0.0764245	-0.239527	-0.365056	-0.345594	-0.267712	-0.418047
17261	Mef2d	-0.0778931	-0.17038	-0.114514	-0.0220271	0.0467681	0.167893	0.166291	0.0161418	-0.0236562	0.0810247	0.156296	0.0513701	0.0948922	0.139345	0.0232716	0.0575282	0.011675	-0.0916493	0.102022
17263	Meg3	0.957453	-0.267342	-1.25902	-0.0342228	-0.127067	0.102542	0.131584	0.146024	0.0503936	-0.0409892	0.0167225	0.192121	0.296657	0.12511	-0.610677	-0.5246	-0.696496	-0.55014	-0.460044
17268	Meis1	0.307763	-0.071007	-0.446267	-0.0674974	-0.354757	-0.231896	-0.202993	-0.194648	0.292744	-0.103816	0.152201	-0.0405966	0.23427	0.415354	-0.327203	-0.076262	0.0568937	-0.164807	0.101714
17274	Rab8a	-0.0659966	0.0610127	0.100107	-0.0269019	-0.184683	-0.144157	-0.267993	-0.0687489	0.0153347	0.0038523	0.0181765	-0.0438807	0.0391317	-0.0282991	-0.144566	0.0439687	0.0177666	0.0795462	-0.0366857
17279	Melk	-0.0590271	0.142404	0.102053	-0.0993783	-0.035131	-0.107071	0.03766	0.0694073	0.0401108	-0.135224	-0.00768909	0.0225545	-0.0965591	0.00549945	-0.0471215	-0.147215	0.05226	-0.0622269	-0.213088
17281	Fyco1	-0.0532879	0.0117183	-0.0989812	-0.163987	0.28465	0.167418	0.183371	0.0514472	0.0945673	0.190857	0.131599	0.0997866	0.0517185	0.0441554	-0.0414113	-0.135204	-0.0772304	-0.124996	-0.0411401
17283	Men1	0.058027	-0.0693284	-0.282597	-0.155242	0.0759388	0.0652427	0.0443281	0.320028	-0.0133805	0.039479	0.0593022	0.0170318	0.249712	-0.0188906	-0.0856557	-0.122116	-0.0915963	-0.112952	-0.155972
17289	Mertk	0.152633	0.389796	0.923583	0.68642	-0.31588	0.0834916	-0.309257	-0.128714	-0.571776	-0.339702	-0.113173	-0.389394	-0.119342	-0.161139	0.454823	0.431001	0.258159	0.374685	0.464195
17295	Met	0.0725456	0.172389	-0.342148	-0.441992	0.177812	0.301681	-0.114457	-0.139845	0.00647583	0.0384791	0.0807282	-0.132292	-0.301433	-0.0589681	0.0417683	-0.0975646	-0.179185	0.0239334	-0.119819
17299	Mettl1	0.187948	-0.00131513	0.102328	0.291591	-0.266463	-0.229581	-0.15002	-0.154168	-0.15261	-0.106533	-0.0666365	0.00221803	-0.0124914	0.0817705	-0.0769539	0.0829764	0.0859908	0.0752839	0.0647225
17304	Mfge8	-0.0481952	-0.109202	-0.440675	-0.379668	-0.124037	-0.10399	-0.22767	0.023879	0.025368	-0.0748737	-0.00535073	-0.104924	0.077601	0.0801188	-0.191661	-0.142498	-0.0930224	-0.0689156	-0.137939
17308	Mgat1	0.0285914	0.0564166	-0.0511134	-0.0789386	-0.307052	-0.206914	-0.352201	-0.116513	-0.0919926	-0.106221	-0.0904216	-0.158217	-0.05886	-0.161067	-0.107246	0.0935854	0.00924581	0.0867385	-0.0495928
17309	Mgat3	-0.352213	-0.21266	0.793339	0.653785	-0.278824	-0.487461	-0.237703	-0.613035	-0.0158818	0.0774402	-0.0747241	-0.177058	-0.263757	0.0680638	-0.176777	0.179487	0.23596	-0.116132	0.1725
17311	Kitl	0.0533462	0.124595	0.0663273	-0.00492159	0.0125004	0.0246948	0.204975	0.236251	0.130845	-0.0269105	0.0570704	0.133905	0.188209	-0.0481849	-0.0824495	-0.12186	-0.0500739	-0.153519	-0.130492
17314	Mgmt	0.0708219	-0.227788	-0.0992468	0.199363	-0.207916	-0.407766	-0.522309	-0.248052	-0.175383	-0.015847	-0.0561967	-0.195229	-0.0689065	-0.183269	-0.174506	0.0175622	0.177063	0.152573	0.00463887
17318	Mid1	-0.251873	-0.20615	-0.199881	-0.245604	0.191213	0.328658	0.359945	0.127972	0.122719	0.131778	0.143167	0.217188	0.123384	0.240674	0.166379	0.106945	-0.0191117	0.0236221	0.161791
17319	Mif	-0.000106191	-0.164652	-0.0596726	0.104873	-0.0954583	-0.0659496	-0.092263	0.0776555	-0.0637177	-0.0181162	-0.0688741	-0.0561829	0.02589	0.010939	-0.0331854	0.0441567	-0.0361099	0.00289468	-0.084951
17330	Minpp1	0.0267602	-0.113025	0.0129249	0.15271	0.136518	0.101386	0.0439055	0.32058	0.091726	-0.0354716	-0.0522177	-0.065768	0.106959	-0.00915382	0.2295	0.0575104	0.075896	0.119826	0.015878
17341	Bhlha15	0.682881	0.688859	0.374976	0.368998	-0.139939	-0.207849	-0.142466	-0.0897903	0.098919	-0.169538	0.0716333	-0.12613	0.0488977	0.124575	-0.125204	-0.154802	0.154279	-0.108867	0.0134843
17342	Mitf	0.293071	0.25783	0.00461073	0.0398517	0.0707143	0.109246	0.251494	0.0463937	0.00630139	-0.131654	0.00879911	0.153066	-0.0114988	0.0451364	0.0279884	-0.17438	-0.0724585	-0.0704396	-0.0299041
17344	Pias2	-0.205443	0.157279	0.475026	0.112304	0.179381	0.141697	0.228964	0.361263	0.00690383	0.073007	0.0777793	0.168767	0.16218	0.102452	0.0931123	-0.013262	0.0291943	0.0329147	-0.105971
17345	Mki67	-0.0633372	0.00172136	0.110743	0.0456842	0.198792	0.024944	0.265893	0.139796	0.0924683	0.000848765	0.00146833	0.0946976	0.0172039	0.0148461	0.0836492	-0.114294	0.0601734	-0.0875461	-0.0389434
17346	Mknk1	0.0868154	0.101965	-0.077681	-0.0928309	0.323606	0.268998	0.250111	0.344581	0.0262504	-0.0476234	0.0609018	0.00780275	0.13107	0.017496	0.135635	-0.235595	-0.0724614	-0.106673	-0.0778767
17347	Mknk2	0.00745645	-0.0187993	0.0387385	0.0649942	-0.10386	-0.0744199	0.00473375	-0.216021	0.0647543	0.0442283	0.00234004	-0.0412276	-0.158803	-0.00872351	0.0691475	0.217236	0.145907	0.0231862	0.126365
17349	Mlf1	-0.43635	-0.0570607	1.42302	1.04373	-0.266385	-0.40549	-0.113853	0.255012	-0.0589495	-0.204249	-0.426155	-0.222739	-0.0561745	0.0987602	0.521171	0.583306	0.500506	0.412285	0.209985
17350	Mlh1	-0.0533961	-0.150829	-0.0325039	0.0649293	-0.0326261	-0.106884	-0.13298	0.0415815	-0.131057	0.010066	0.0527669	-0.006945	0.0226005	0.0303696	-0.143821	-0.101129	0.0158297	-0.0177862	-0.162802
17354	Mllt10	-0.0682692	0.174344	0.0759627	-0.166651	-0.00438054	0.0791319	0.066948	0.0425061	0.0412765	-0.00709865	0.068421	0.0698569	0.0587339	0.0755356	-0.0121789	-0.014897	-0.0228898	-0.00927005	0.00404894
17355	Aff1	0.0946614	-0.0191112	-0.480511	-0.366739	0.0645781	-0.0330875	0.034421	-0.147575	0.0557229	0.00640448	0.00182883	0.117651	0.0758293	0.16689	-0.200241	-0.258414	-0.165324	-0.11701	0.0231634
17356	Mllt4	-0.064309	-0.0821214	-0.563983	-0.54617	-0.00593615	-0.117622	-0.126784	-0.362025	0.26349	-0.0659183	-0.056629	-0.0228741	-0.233307	0.169603	-0.231992	-0.291975	-0.170999	-0.128082	-0.103275
17357	Marcksl1	0.0913979	0.115076	-0.050671	-0.0743491	-0.0984033	-0.0533991	-0.261673	-0.0297372	-0.00677106	-0.0218062	0.0520086	-0.0924414	0.00857863	0.0578984	-0.178507	-0.10191	-0.0730996	-0.0092762	-0.140191
17380	Mme	-0.208876	-0.228372	-1.07786	-1.05836	-0.295134	-0.00845424	0.0830132	-0.521279	-0.130663	-0.369658	-0.425896	-0.0147919	-0.37315	-0.259804	-0.0970635	-0.171587	-0.514506	-0.194868	0.0510655
17385	Mmp11	-0.382766	-0.169796	0.486063	0.273094	-0.223248	-0.196742	-0.0278794	0.390259	-0.113502	-0.0808943	-0.184636	-0.0664768	0.196143	-0.0334441	0.0882301	0.230584	0.100336	0.0496326	-0.105886
17387	Mmp14	-0.107372	-0.0700783	0.277417	0.240123	0.105691	-0.0466177	-0.10982	-0.294558	-0.126391	0.0968898	-0.0846796	-0.152033	-0.183034	0.0229174	0.0836198	0.0748188	0.0455579	0.0414068	0.195144
17388	Mmp15	-0.211114	-0.226935	-0.0744713	-0.0586504	-0.00165389	0.0780472	0.0175433	0.2499	0.421695	-0.0572643	-0.108856	-0.300718	0.0688576	0.245339	0.21425	0.15864	0.0273467	-0.104011	0.033208
17390	Mmp2	-0.338261	-0.138056	-0.10317	-0.303375	-0.142277	-0.376469	-0.499452	-0.488343	-0.282256	-0.0291808	-0.332083	-0.231748	-0.442371	-0.321036	-0.179607	-0.066511	-0.13522	0.0880965	-0.133635
17391	Mmp24	0.164427	-0.0937303	-0.523341	-0.265183	0.14442	0.15869	0.20651	0.190963	0.570061	0.26427	0.207069	0.306103	0.162453	0.497992	-0.158342	-0.038492	-0.109962	-0.0587487	-0.186852
17420	Mnat1	-0.00879473	0.085575	0.0461413	-0.0482285	-0.103792	-0.199077	-0.1011	-0.264833	-0.0632283	-0.0742518	-0.0536086	0.0351024	-0.116549	-0.133839	-0.135233	-0.105693	0.0102348	0.000968808	0.0130509
17423	Ndst2	0.0548644	0.0759617	-0.211132	-0.232229	0.173044	0.109091	0.192955	0.323792	0.281035	0.0481073	0.0184018	0.0773123	0.258797	0.0268335	0.0970414	-0.0278949	0.00635206	-0.0186011	0.0320462
17425	Foxk1	0.0178944	0.025701	0.204866	0.197059	0.000860585	0.0921075	0.0301056	0.106747	0.0606999	0.0846547	0.107631	-0.0295974	0.0823448	0.199828	0.120452	0.204246	0.135975	0.0607492	0.0960502
17427	Mns1	0.0549585	-0.0681672	0.107884	0.23101	-0.459913	-0.393761	0.0500524	-0.292711	0.135818	-0.49622	0.0120736	0.202656	-0.0941311	-0.133525	-0.186359	-0.222666	0.219475	-0.033755	0.0122207
17428	Mnt	-0.013708	-0.101637	-0.0667813	0.0211476	-0.186932	0.0887279	0.0657724	-0.165509	0.0562866	-0.129209	0.00690226	0.029099	0.0212168	0.0113953	0.0510619	0.108784	-0.0307636	0.0143886	0.237788
17434	Mocs2	0.107253	0.0748119	0.412689	0.44513	0.101503	-0.169884	-0.0856017	0.049751	-0.262241	0.0928217	-0.0851696	0.0134938	0.00133394	-0.112833	0.109469	0.100788	0.194184	0.208565	0.0610523
17436	Me1	-0.121676	-0.120783	-0.645276	-0.646169	-0.0839489	-0.0775547	0.0964742	0.242902	-0.0612218	-0.11406	-0.0962811	0.00312055	0.183584	-0.0148161	-0.110512	-0.140623	-0.129239	-0.203866	-0.16983
17441	Mog	0.808979	-0.316625	-0.72244	0.403163	-0.0682692	-0.0569952	-0.153601	-0.213616	0.205668	-0.241487	0.0457471	-0.0792699	-0.0299153	0.266502	-0.213723	-0.386941	-0.110981	-0.139392	-0.0300225
17448	Mdh2	-0.0103201	-0.0118514	-0.0277479	-0.0262167	0.00862248	0.102359	0.119176	0.145623	0.136627	-0.0149563	0.054293	0.045736	0.0680206	0.0812964	0.0706612	0.0470824	0.0225955	-0.00277875	-0.00694084
17449	Mdh1	0.0734316	0.181106	0.0812481	-0.0264265	-0.149976	-0.108462	0.0112909	-0.0109471	-0.169882	-0.0672895	-0.112539	-0.05017	-0.0725389	-0.110677	-0.159456	-0.0767694	-0.163533	-0.220917	-0.221048
17454	Mov10	-0.0725659	-0.144775	-0.633506	-0.561297	-0.169181	-0.0126037	-0.267779	-0.00608476	0.0483898	-0.0704062	-0.00566404	-0.188061	0.0907593	0.00356828	-0.212052	-0.113277	-0.205112	-0.132334	-0.115208
17463	Psmd7	0.00213917	-0.0959101	0.186385	0.284435	-0.261526	-0.239854	-0.136033	-0.153874	-0.185172	-0.166893	-0.135184	-0.0624742	-0.0605452	-0.200011	-0.0340393	0.0605931	0.0706316	0.039519	0.0592892
17470	Cd200	-0.256758	-0.165564	-1.11626	-1.20745	0.469138	0.356775	0.0676269	-0.530828	0.187026	0.14668	0.21119	0.175752	-0.372027	0.138712	-0.687787	-1.01025	-0.833372	-0.579663	-0.528987
17472	Gbp4	0.0840417	-0.0822325	-0.323459	-0.157185	0.401462	0.207868	0.335488	-0.481929	0.251699	0.281419	0.654635	0.247684	-0.26371	0.629331	-0.0918001	-0.211843	0.354966	-0.179605	0.126419
17475	Mpdz	-0.245843	0.225779	0.295174	-0.176448	0.0937451	-0.0734469	-0.249881	-0.406385	-0.085771	0.0296229	-0.0565347	0.0579824	-0.0468354	-0.0352594	-0.0408935	-0.105016	-0.0239813	0.26697	0.318657
17476	Mpeg1	-0.0885373	0.151017	-0.317205	-0.55676	-0.146439	0.00753305	-0.11301	0.309122	-0.0359991	0.0791096	0.151344	-0.0516207	0.413538	-0.0606531	-0.200261	0.0252875	-0.0564499	-0.138872	-0.0958453
17524	Mpp1	-0.0776141	-0.0219549	0.221867	0.166208	0.863993	-0.0298041	0.112834	0.082434	-0.0462978	0.596522	-0.0148803	0.10308	0.0368707	-0.0267717	0.020372	-0.247098	0.0352958	0.0106174	-0.0251914
17527	Mpv17	0.0100093	-0.00244428	0.112282	0.124736	-0.223971	-0.172104	-0.256312	0.00506069	-0.149725	-0.143537	-0.0390586	-0.145936	-0.0889611	-0.138307	-0.0694458	0.010988	0.0635994	0.0409302	-0.163467
17532	Mras	-0.271766	0.0387301	0.554376	0.243881	0.317886	0.156983	0.179801	0.123857	0.102507	0.166169	0.169561	0.0281549	-0.0956236	0.232276	0.228105	0.0763887	0.240683	0.0764587	0.00862465
17535	Mre11a	-0.0339135	-0.0705737	0.107791	0.144451	0.114982	0.103848	0.252391	0.146081	0.177476	-0.0357867	-0.0453588	-0.0362513	-0.121059	-0.0225811	0.30203	0.151262	0.152824	0.0133885	0.0348898
17536	Meis2	-0.273441	0.0897629	0.493111	0.129907	-0.350268	-0.0103315	-0.0355935	-0.10875	-0.0763798	-0.243252	0.119493	0.0172142	-0.146583	0.0986862	0.0681527	0.175169	0.197977	0.12096	0.0303191
17537	Meis3	0.0283896	-0.0947747	-0.0721554	0.051009	0.0270394	0.0236585	0.0393593	0.109002	0.412692	0.0153562	0.189151	0.0501761	0.104795	0.15298	0.10155	0.0898666	0.267042	0.112366	0.0973424
17540	Mrvi1	-0.209732	0.0650797	-0.173622	-0.448434	0.0985504	0.229707	0.250692	-0.710979	0.149864	-0.232533	0.0233042	-0.038491	-0.664208	0.132381	0.205031	-0.126052	-0.00137116	-0.0841522	0.251802
17684	Cited2	-0.1408	-0.237911	0.44258	0.539691	0.00486359	-0.0563229	0.114647	0.195608	-0.0558435	-0.0498128	-0.179067	0.0403028	0.150332	0.0378935	0.264633	0.209957	0.141889	0.190289	0.219357
17685	Msh2	-0.0143073	-0.0754208	0.166491	0.227605	-0.0755318	0.00823364	0.570955	0.083118	0.0455052	-0.0378943	-0.0398385	0.3086	-0.0548559	0.116044	0.108745	0.146382	0.0606724	-0.15361	-0.0292293
17686	Msh3	0.062946	-0.0098996	-0.158919	-0.086073	0.273169	0.239128	0.170152	0.363742	0.238381	0.0705046	-0.00307643	0.0683707	0.0914406	0.122337	0.0850028	-0.117662	-0.157202	-0.0167783	-0.187298
17687	Msh5	0.235403	-0.197865	-0.253598	0.17967	-0.251709	-0.0145042	-0.0519074	-0.324928	0.213123	-0.842669	0.0755763	-0.0510732	0.019167	0.153715	-0.215149	-0.806108	-0.125068	-0.214314	0.128946
17688	Msh6	-0.147952	0.0158638	-0.027592	-0.191407	-0.0662081	-0.338745	-0.0415104	-0.383207	-0.151965	-0.1101	-0.223045	0.0986938	-0.187796	-0.172131	-0.15795	-0.201841	-0.0422495	-0.0177458	0.0374617
17690	Msi1	-0.136457	-0.185921	0.141917	0.191381	-0.308673	0.106815	0.177062	-0.00862761	-0.252191	0.151267	-0.0203138	-0.0254181	0.0808368	0.126276	0.145449	0.605389	0.0183198	-0.0570312	0.234913
17691	Sik1	-0.223309	-0.0836898	-0.780477	-0.920097	0.285706	0.278516	0.109033	0.0838323	0.0310316	0.0493001	0.303058	0.0572658	0.0659758	0.170307	-0.130926	-0.367331	-0.106384	-0.182693	-0.148782
17692	Msl3	-0.084215	-0.103949	-0.0307411	-0.0110075	0.541081	0.119912	0.317935	0.305149	0.0642917	0.177907	0.05649	0.222289	0.147403	0.0682752	0.130265	-0.232909	0.0668431	0.0346195	-0.0274807
17698	Msn	-0.0664705	-0.147971	-0.456413	-0.374912	0.119139	0.343774	0.152802	-0.0865444	-0.0131359	0.021041	0.081474	0.228113	-0.142782	-0.0249601	-0.0547238	-0.152822	-0.317023	0.0205874	-0.110962
17713	Grpel1	-0.0135988	-0.0143541	-0.0161903	-0.0154349	-0.131182	-0.196629	-0.0807433	-0.122318	-0.209857	-0.0925794	-0.11786	0.0681828	0.0183639	-0.239903	-0.103498	-0.0648955	-0.0247295	0.0454283	0.037184
17714	Grpel2	-0.0386459	0.17147	0.259804	0.0496879	-0.101679	0.127606	0.0289479	-0.0209317	0.0118455	-0.295593	0.0266211	0.0147415	-0.0535217	-0.0901641	0.037538	-0.156376	-0.0634467	0.0233316	0.004948
17748	Mt1	0.154947	-0.107212	-0.413342	-0.151183	-0.00187341	0.0471012	0.116943	-0.0281411	-0.02276	-0.0850822	-0.0139961	0.0945363	-0.0121216	-0.00676323	-0.0512414	-0.13445	-0.112339	-0.073648	-0.035222
17749	Polr2k	0.002081	-0.00283761	0.0069106	0.0118292	0.00386165	-0.0110925	0.0385802	0.280481	-0.0441954	0.0165186	-0.0218793	0.163247	0.089231	-0.0208542	-0.0438753	-0.0312183	-0.054662	0.0807915	-0.235125
17750	Mt2	0.156466	-0.0582723	-0.18603	0.0287082	-0.223423	-0.202816	0.166576	-0.249843	-0.0174261	-0.156194	-0.12534	0.138856	-0.150535	-0.12338	-0.0812714	-0.014043	-0.00379586	-0.108991	0.0180366
17751	Mt3	0.336542	-0.0722308	-0.345158	0.0636151	-0.37224	0.104262	0.0905715	0.0792508	-0.512482	-0.224499	0.240087	0.21659	0.393051	0.26995	-0.447617	-0.299876	-0.311792	-0.321598	-0.133817
17754	Mtap1a	-0.0739621	0.130094	0.0103824	-0.193674	0.0841754	0.241439	0.256099	0.308109	0.110421	-0.101758	0.132884	0.0933374	0.360317	-0.122647	0.157262	-0.0286716	0.0487068	-0.00549952	0.20947
17755	Mtap1b	-0.14415	-0.101452	-0.530983	-0.573681	0.187564	0.137512	0.187075	0.219563	-0.0129286	0.0538058	0.0355092	0.175696	0.121578	0.00503846	-0.0934805	-0.227239	-0.195483	-0.10486	-0.191465
17756	Mtap2	-0.46094	-0.348441	-1.68593	-1.79842	-0.137624	-0.195775	-0.405944	0.0639757	0.293784	-0.154821	-0.230707	-0.277372	0.191844	0.346245	-0.657455	-0.674653	-0.692387	-0.528883	-0.529587
17758	Mtap4	0.0696374	0.150169	0.0429609	-0.0375712	-0.217089	-0.132805	-0.191105	-0.0448225	-0.0559653	-0.0966148	-0.106493	-0.0442754	0.0176184	-0.0595341	-0.0896401	0.0308337	-0.0633285	0.0571898	-0.0271992
17760	Mtap6	-0.0240319	-0.190609	-0.112187	0.0543903	-0.076231	-0.0831737	-0.151852	-0.360647	-0.0800608	-0.163717	0.0642457	-0.142659	-0.328186	-0.0206647	0.0531569	-0.0343294	0.200576	0.0623502	0.0856186
17761	Mtap7	0.0156037	0.0453334	-0.0465204	-0.07625	0.0854531	-0.0982149	0.222176	-0.0453486	0.00610953	0.0696278	-0.170298	0.146135	0.124788	0.0406086	-0.106058	-0.121883	-0.17814	-0.182099	0.0640789
17762	Mapt	-0.430863	-0.261464	0.0750579	-0.0943408	-0.0548057	0.142203	0.0514085	-0.0347415	0.27771	-0.0588876	0.188963	-0.0986189	-0.0156031	0.196426	0.00108127	-0.0030006	0.0478416	-0.148946	0.0202197
17763	Mtcp1	-0.0880974	0.0115716	0.107715	0.00804584	0.120487	0.0543388	0.299435	-0.149236	0.344672	-0.181233	-0.111569	0.0733583	-0.104854	-0.107693	0.061234	-0.240486	-0.104673	-0.164843	0.105616
17764	Mtf1	0.062349	0.0402529	-0.11771	-0.0956138	0.138649	0.237211	0.280961	0.107862	-0.0786101	-0.0138818	0.12175	0.189971	0.00358856	0.0104643	0.187431	0.0349	0.0719697	0.0964399	0.0831572
17765	Mtf2	-0.129177	-0.0398693	-0.377969	-0.467276	-0.0107833	-0.00716586	0.00019202	-0.0967756	0.117372	-0.0876868	0.0177192	0.0360067	-0.0368267	0.00496559	-0.103868	-0.180772	-0.078983	-0.0680533	-0.0439191
17766	Nudt1	-0.0124185	0.0141173	0.00817457	-0.0183612	-0.643137	-0.663924	-0.548576	-0.32187	-0.253671	-0.243976	-0.326887	-0.253714	-0.163238	-0.315589	-0.337798	0.0613625	-0.000761391	-0.0429362	-0.179166
17768	Mthfd2	0.0493007	-0.0510077	-0.0568626	0.0434459	-0.0443948	-0.113549	-0.0371167	0.392007	0.0643291	-0.190895	-0.145423	-0.0986449	0.222973	-0.0919376	-0.109294	-0.255795	-0.141168	-0.170823	-0.278328
17769	Mthfr	-0.113667	-0.0504823	0.0609891	-0.00219603	-0.0430885	-0.22944	-0.195603	0.0861297	0.0402969	0.0264221	0.0557545	-0.0998046	0.250854	0.0399376	-0.156668	-0.0871572	0.128527	-0.0608691	0.00805698
17772	Mtm1	-0.0464964	0.21953	0.0431765	-0.22285	0.109526	0.000335046	0.172834	0.122915	0.0470947	-0.0192053	-0.0130076	0.0834854	0.117283	0.00460975	0.0295572	-0.0991738	0.0162146	-0.0597909	0.0239252
17775	Laptm4a	-0.109779	0.144633	0.209095	-0.0453169	-0.00403478	-0.0854279	-0.0149646	-0.0767115	-0.143633	-0.0685514	-0.124647	0.0173244	-0.0763106	-0.13348	-0.028559	-0.0930756	-0.0677784	0.00373004	-0.0281582
17776	Mast2	0.254576	0.0731903	-0.290376	-0.10899	0.12285	0.255267	0.247851	-0.0352806	0.0420856	0.138262	0.204069	0.114372	-0.040842	0.139368	-0.00265344	0.0127588	-0.0538515	-0.136132	-0.00821486
17777	Mttp	0.106828	-0.0156102	-0.0011995	0.121238	0.831722	-0.135045	-0.0347597	0.110522	0.0865837	0.510484	-0.169793	-0.0588723	-0.0102733	-0.0227033	0.0129542	-0.308284	-0.0217937	-0.0111583	-0.107841
17826	Mtvr2	-0.00102513	-0.188047	0.031934	0.218956	-0.135824	-0.132327	-0.216375	0.0767549	-0.0887073	0.0446783	-0.0274421	-0.0697839	0.10327	0.13108	-0.101871	0.0786317	0.00301442	0.0447206	-0.075356
17827	Mtx1	0.0719797	-0.0479254	0.0784547	0.19836	0.175801	0.139602	0.289386	0.231579	-0.101498	0.114772	0.0337878	0.174603	0.0438752	0.0245429	0.100139	0.0391102	-0.00567502	-0.0146435	-0.0875649
17828	Muted	-0.126798	0.0153408	0.183644	0.0415042	-0.0566014	-0.121384	-0.108504	-0.177019	-0.145573	-0.121338	-0.082415	-0.0604347	-0.0300814	-0.105314	-0.0550682	-0.119805	-0.0160994	-0.00699853	0.0918694
17846	Commd1	-0.0278205	0.111935	0.0568364	-0.0829188	-0.156289	-0.198681	-0.0924822	-0.331091	0.00988128	-0.107561	-0.0375343	-0.0106484	-0.0685696	-0.0227358	-0.208529	-0.159801	-0.0473827	-0.126695	0.0539918
17847	Usp34	0.0619088	0.0958314	0.143687	0.109765	0.198197	0.0385793	0.135466	0.032915	0.0808026	0.0106124	-0.0936056	0.107457	0.00764068	-0.0587591	0.0773711	-0.110213	-0.0548138	0.0493613	0.0520968
17850	Mut	0.0981127	0.0231638	-0.0382369	0.036712	-0.0753937	-0.136867	-0.0832435	0.0387051	-0.142526	-0.169382	-0.248	-0.00360309	0.0225161	-0.0739142	0.00605087	-0.0879374	-0.105082	0.0856913	-0.0101381
17855	Mvk	0.0972458	0.0514522	-0.526004	-0.48021	-0.0210469	-0.195266	-0.287957	0.217176	-0.111823	0.0344018	0.0184206	-0.0081994	0.396189	-0.125934	-0.51398	-0.458532	-0.300294	-0.234222	-0.334967
17857	Mx1	0.191866	0.034258	-0.477539	-0.319931	-0.314601	0.156839	-0.112264	-0.812174	0.280075	0.0343758	0.448534	-0.17734	-0.287984	0.110969	0.0158453	0.364822	0.307541	-0.0492307	0.540035
17858	Mx2	0.0308404	-0.188886	-0.107966	0.11176	-0.126883	0.163186	-0.143682	-0.0897353	0.18044	-0.0725739	0.0940032	-0.070951	0.031555	0.114505	0.082617	0.136926	0.0134341	0.155348	0.203907
17864	Mybl1	-0.545758	-0.303782	-0.548007	-0.789984	0.21813	-0.0109318	0.49571	0.371082	0.418687	0.0195307	0.0921412	0.0623204	0.0820214	0.234746	0.0489025	-0.149697	0.151975	-0.384487	-0.240158
17865	Mybl2	-0.0586628	-0.106416	0.377021	0.424775	0.0448019	-0.177627	0.168183	0.0211891	0.276985	0.0509983	-0.0621335	-0.0157511	0.0840981	0.0928138	0.197015	0.203211	0.312509	0.0130807	0.259924
17868	Mybpc3	-0.637675	-0.325797	-2.16641	-2.47828	-0.700939	-0.10607	-0.518171	-0.222374	0.149054	-0.402531	-0.0983743	-0.375797	-0.0392137	0.0801259	-1.16022	-0.861808	-1.15252	-1.01784	-0.977056
17869	Myc	-0.343533	-0.130967	0.0763156	-0.136251	0.0466586	0.191069	0.223962	0.187769	0.0668687	0.047564	0.0445556	0.240026	0.10579	0.0955852	0.0049153	0.00582068	-0.141598	0.0209788	-0.0770633
17872	Ppp1r15a	0.427434	0.141448	0.160917	0.446903	0.193736	0.426874	0.195029	0.394737	0.182435	0.0318683	0.330425	-0.0405796	0.268267	-0.031006	0.2863	0.124433	0.189852	0.0506918	0.159831
17873	Gadd45b	-0.285632	-0.141575	-0.809223	-0.95328	-0.632386	-0.41812	-0.766447	-0.682517	-0.131813	0.00192533	-0.00278735	-0.00488521	-0.158873	0.0477165	-0.879306	-0.244994	-0.463973	-0.117744	-0.355662
17874	Myd88	0.00442233	0.0427319	0.305912	0.267602	-0.326497	-0.217621	-0.239538	-0.154565	-0.221492	-0.18873	-0.0782113	-0.154878	-0.171784	-0.278887	-0.0106648	0.127102	0.128745	0.0739954	-0.0278841
17876	Myef2	-0.0537571	-0.0935416	-0.268146	-0.228362	-0.132598	-0.212696	-0.242263	-0.0391306	-0.1026	-0.00252175	-0.0635245	-0.0931296	0.0736835	-0.0602017	-0.196224	-0.0661479	-0.0470528	-0.0470908	-0.0834104
17886	Myh9	-0.0521668	-0.0665698	-0.358179	-0.343776	-0.18949	-0.176617	-0.487445	-0.605854	0.243256	-0.0796062	-0.0573559	-0.144523	-0.223553	0.129707	-0.137913	-0.0280296	-0.0186521	0.205009	0.244388
17888	Myh6	0.390719	0.357867	-1.00133	-0.968476	-0.133688	0.0609416	-0.014391	0.106583	-0.0173402	-0.343188	0.229997	-0.046868	0.0645168	0.210643	-0.332965	-0.542466	-0.163909	-0.365442	-0.375031
17896	Myl4	-0.0385326	0.0336866	0.120494	0.0482743	-0.181556	0.0762741	0.15766	-0.194837	0.0823055	-0.0245297	0.221238	0.00559601	-0.181589	0.409207	-0.209144	-0.0521168	-0.0641797	-0.361208	-0.195895
17904	Myl6	0.0515662	0.0227943	-0.210895	-0.182123	-0.167026	-0.17731	-0.302692	-0.143538	-0.0685924	-0.0105255	-0.0135297	-0.0624286	-0.00702249	0.0601256	-0.24953	-0.0930303	-0.0857502	-0.00926665	-0.113015
17909	Myo10	0.365761	0.132051	-0.0216191	0.212091	0.0304609	0.0132381	-0.203255	-0.259906	-0.0449847	-0.00767274	-0.0444881	-0.0604701	0.00379269	-0.0681398	-0.125711	-0.163844	-0.183437	0.0170742	0.137988
17912	Myo1b	-0.3502	0.0523305	0.937278	0.534748	-0.183234	0.154072	0.0361449	-0.163385	0.104709	-0.245789	0.0432594	-0.204011	-0.384383	0.0450893	0.518549	0.455994	0.407737	0.278394	0.297552
17913	Myo1c	-0.0953921	0.0273963	-0.104745	-0.227533	-0.128118	0.0570649	-0.180195	-0.280265	0.00200788	-0.0233717	0.119006	-0.130579	-0.12742	0.0139854	-0.128602	-0.023855	-0.0666608	-0.0789857	0.0242435
17918	Myo5a	-0.109235	-0.132612	-0.0958908	-0.0725138	0.103708	0.116363	0.19279	0.0855409	0.0836117	-0.000560146	-0.108025	0.0479905	-0.055245	-0.116849	0.163403	0.0591345	-0.0609856	0.0186029	0.0226169
17920	Myo6	-0.418035	0.403562	0.864701	0.0431045	0.0557457	-0.299954	-0.358795	-0.445669	-0.0857207	-0.00711812	-0.151819	-0.218759	-0.224002	-0.206299	-0.0568544	-0.119718	0.0912806	0.0831817	0.164812
17921	Myo7a	-0.335307	-0.341357	-0.786098	-0.780048	0.0211324	-0.251442	0.315982	0.877104	-0.0792992	-0.105418	-0.280208	0.0297779	0.71653	-0.0746487	-0.0261051	-0.152656	-0.0548708	-0.312309	-0.186679
17925	Myo9b	0.0573932	-0.000472496	-0.221971	-0.164105	0.0736235	0.195084	0.145741	-0.0902273	0.152403	0.107179	0.0956036	0.0920068	-0.00332189	0.161496	-0.0106263	0.0229293	-0.110107	-0.0643605	0.076279
17931	Ppp1r12a	0.0515548	-0.0103116	-0.336829	-0.274963	0.0165964	-0.0152068	-0.080288	-0.101599	0.0283316	0.00686715	-0.00372561	-0.0103282	-0.112724	-0.0413257	-0.0927276	-0.102457	-0.0812464	-0.0227677	-0.103852
17936	Nab1	-0.103029	-0.00891589	-0.209335	-0.303448	0.0338676	-0.0168215	-0.151886	-0.083464	-0.145989	-0.0181195	-0.0781752	-0.0844753	-0.0937392	-0.0623253	-0.0338008	-0.0857879	-0.0951545	0.0336097	-0.044076
17937	Nab2	-0.0726741	-0.0496345	0.612794	0.589754	-0.232758	-0.302338	-0.530423	-0.753497	-0.406399	-0.274862	-0.412548	-0.348403	-0.747567	-0.320711	0.45183	0.409726	0.34162	0.633849	0.45776
17938	Naca	0.0608459	0.113386	0.134533	0.0819924	-0.0935238	-0.0651572	-0.0169071	0.00444589	-0.031714	-0.0657297	-0.127755	-0.0272753	-0.0773297	-0.105266	-0.0299814	-0.00218732	-0.0925793	-0.0403497	-0.111757
17939	Naga	-0.0825459	-0.0369375	0.253279	0.207671	-0.10425	-0.075702	-0.0860012	-0.0315498	0.0995265	0.191001	-0.0709508	-0.00225737	-0.00569039	0.0344218	-0.0664252	0.228826	-0.0616741	0.0173185	-0.0405659
17954	Nap1l2	0.0348668	-0.0746912	-0.756913	-0.647355	-0.105695	-0.395896	-0.468762	0.19468	-0.0130973	-0.149855	-0.333226	-0.101532	0.20628	0.0476097	-0.407276	-0.451436	-0.344606	-0.0400461	-0.395675
17955	Nap1l4	-0.236189	0.216577	0.54273	0.0899643	-0.175284	-0.176563	-0.248776	-0.0404244	0.0596585	-0.0862799	-0.0554208	-0.110106	-0.0145547	-0.032385	-0.0964117	-0.00740761	0.0247302	0.0422579	-0.070542
17957	Napb	0.0707777	0.0247929	-0.0134902	0.0324946	0.198288	-0.0595847	0.17245	0.0992662	0.00596198	-0.0208548	-0.0942684	0.0781878	0.103033	-0.0153412	0.0925584	-0.126585	0.0578747	-0.0017038	0.0963254
17961	Nat2	-0.0982951	0.0921512	0.0254256	-0.165021	-0.145601	0.0555954	0.167138	0.152755	0.0185132	-0.0825877	-0.0815329	0.055262	-0.034683	-0.0871842	-0.01733	0.0456832	-0.154458	-0.129206	-0.204768
17965	Nbl1	0.0174561	-0.0596328	0.0231054	0.100194	0.241785	0.294275	0.136819	0.428263	0.342596	0.19996	0.210091	0.071511	0.328174	0.363446	0.173607	0.131782	0.0894223	0.108299	0.0735179
17966	Nbr1	-0.25049	0.155173	0.502944	0.0972813	-0.00635357	-0.0407295	-0.0387212	0.0615079	0.00751592	-0.00491398	-0.0498358	-0.0243885	0.0140125	0.00278155	-0.00129419	0.000145402	-0.0104005	0.0130386	-0.0487896
17967	Ncam1	0.0321932	0.129745	-0.812286	-0.909838	0.0939329	-0.0327566	-0.0724768	-0.376988	-0.115556	0.0560514	0.0626266	0.0398307	-0.320625	-0.0542911	-0.311075	-0.348957	-0.215692	-0.198768	-0.254713
17973	Nck1	-0.066028	-0.00695414	0.103125	0.0440514	0.0816818	0.0781285	-0.0213922	0.0569383	0.0534353	0.0571666	0.067323	0.0398905	0.104491	0.157869	-0.0559012	-0.0804163	-0.0667067	0.00538151	-0.00834886
17974	Nck2	-0.0484742	-0.0905838	0.0601484	0.102258	-0.122307	-0.10915	-0.111506	-0.235988	0.0664002	-0.00678276	-0.0114885	-0.119809	-0.128155	0.0553818	0.0132847	0.128809	0.110946	0.00498164	0.121117
17975	Ncl	-0.0615653	-0.0528445	0.105651	0.0969298	0.0158593	0.11065	0.333367	0.291181	0.0562233	-0.0796163	-0.117346	0.0770617	0.103643	-0.0366324	0.161825	0.066349	-0.0661716	-0.094481	-0.025714
17977	Ncoa1	0.136525	-0.0227447	-0.0749286	0.0843409	0.293194	0.319394	0.0837283	0.255015	0.115719	0.178173	0.269276	0.0347857	0.263238	0.155308	0.190054	0.0750328	0.139935	0.141111	0.198277
17978	Ncoa2	-0.04012	-0.0962104	0.0493309	0.105421	0.00972372	0.110963	0.160637	-0.112038	0.0202765	-0.00409172	0.0204111	-0.012792	-0.149153	-0.022543	0.207909	0.194093	0.117356	0.034479	0.170794
17979	Ncoa3	-0.143034	-0.073009	0.114625	0.0446	0.171847	0.104847	0.0985905	0.0528417	0.3004	0.0854187	0.0122481	-0.0433644	-0.0207782	0.0817508	0.319025	0.232597	0.226426	0.17707	0.245405
17988	Ndrg1	-0.247545	-0.180448	0.184791	0.117693	-0.0778179	-0.0667272	0.165139	-0.623607	0.204844	-0.264942	0.0577212	-0.0491956	-0.700304	-0.023206	0.190165	0.00304074	0.314613	-0.0241696	0.113468
17991	Ndufa2	0.00371608	-0.0680217	-0.136529	-0.0647909	-0.0558539	-0.109457	0.0282607	0.031054	-0.162271	-0.00326191	-0.108779	0.059755	-0.0453309	-0.204809	-0.0030877	0.0495043	-0.00240937	0.0284066	-0.0794726
17992	Ndufa4	-0.0545601	-0.00498054	-0.0933335	-0.142913	-0.00157842	-0.0170212	0.140882	-0.0614981	-0.139712	-0.0448141	-0.0941655	0.0145066	-0.0968673	-0.109477	-0.00720023	-0.0504359	-0.0843445	-0.133575	-0.0425694
17993	Ndufs4	-0.064237	-0.0853085	0.0877063	0.108778	-0.164778	-0.150215	-0.198392	-0.136851	-0.288301	-0.0416994	-0.154237	-0.0509897	-0.0917762	-0.10631	-0.106504	0.0165751	-0.110525	0.040899	-0.0614283
17995	Ndufv1	0.0357272	-0.0701723	0.00430694	0.110206	-0.333138	-0.347044	-0.472928	-0.139127	-0.0799365	-0.0312077	-0.0441989	-0.124312	-0.000201531	-0.0458046	-0.248894	0.0530371	0.0539517	0.0997217	-0.109968
17997	Nedd1	-0.0512352	0.0314717	0.0916464	0.00893951	0.0613663	0.0252375	0.158299	0.0917174	0.0800816	0.0168174	0.0503121	0.155917	0.0781887	0.174347	-0.0331813	-0.0777303	-0.00810678	-0.0355631	-0.0467101
17999	Nedd4	-0.142429	0.0135059	0.0980408	-0.0578939	0.180359	0.155501	0.278179	-0.23355	-0.105741	0.0427931	0.132792	0.135382	-0.191183	0.0658675	0.103317	-0.0342492	0.0806085	-0.0394803	0.145683
18002	Nedd8	-0.0558609	0.00449225	-0.0304874	-0.0908405	-0.197329	-0.222858	-0.321702	-0.0851887	-0.113076	-0.0395057	-0.0328423	-0.108999	-0.0254457	-0.087609	-0.200247	-0.0424233	-0.0102311	0.0124562	-0.140504
18003	Nedd9	-0.32609	-0.141019	-0.216173	-0.401243	-0.0485173	-0.112039	-0.109592	0.345866	-0.0266403	-0.107793	-0.147942	0.0580427	0.169836	-0.0370377	-0.0542201	-0.113495	-0.0901234	0.113414	-0.230251
18004	Nek1	-0.323706	0.202094	0.0239631	-0.501837	-0.199664	0.0175264	0.375436	0.0797209	0.12507	-0.108978	0.0049557	0.233903	0.167255	0.0206137	0.0443619	0.135048	0.0317912	-0.097171	0.131896
18005	Nek2	-0.191883	0.129572	0.584734	0.263278	-0.321663	-0.374848	-0.115116	-0.0222673	0.0449851	-0.270423	-0.126984	-0.157429	-0.108651	-0.110108	0.0771943	0.128434	0.325058	0.0348818	-0.00918985
18007	Neo1	-0.08645	-0.0337853	-0.15333	-0.205994	0.0631005	-0.0660783	-0.0338215	0.0519314	-0.000984427	-0.00701788	-0.0962212	-0.113266	0.056332	-0.066732	-0.0270278	-0.0971462	-0.0571706	-0.106472	-0.0226271
18008	Nes	0.107875	0.154645	-0.552796	-0.599566	-0.566302	-0.401283	-0.507847	-0.642893	-0.134904	-0.366122	-0.0707528	-0.247668	-0.460312	-0.206684	-0.421734	-0.221553	-0.0912038	-0.161554	-0.239153
18010	Neu1	0.0237713	-0.0156025	0.0229648	0.0623386	0.0904783	0.143094	0.279539	0.140549	-0.0064604	0.0931166	0.133403	0.158158	0.111119	0.0188611	0.0382322	0.0408705	0.0285411	-0.0831488	0.00880233
18011	Neurl1a	-0.354619	-0.419511	-0.560667	-0.495775	-0.236953	-0.87655	-0.131862	-0.106883	-0.250015	-0.0588532	-0.484796	0.0690567	0.222836	-0.0785124	-0.302048	-0.123948	0.0897057	-0.10113	0.0276701
18015	Nf1	0.241207	-0.200051	-0.559859	-0.118601	0.0393398	0.000986618	0.10093	-0.0792245	0.0984671	-0.0893935	-0.0548282	0.0551475	0.0180358	-0.018118	0.00277569	-0.125958	-0.0530391	-0.0430068	0.100036
18016	Nf2	-0.259583	-0.0379552	0.201589	-0.0200393	-0.0212688	-0.062293	-0.266623	-0.202409	-0.0818114	0.0484374	-0.049564	-0.114425	0.0661455	-0.0170535	-0.0976633	-0.0279571	-0.0849343	0.0545348	0.170891
18018	Nfatc1	0.200055	0.0717189	-0.288887	-0.16055	0.344383	0.376964	0.227507	-0.0648113	0.207735	0.0305295	0.0743361	0.0432569	-0.10546	0.120806	0.17038	-0.143473	-0.132247	-0.0138695	0.129731
18019	Nfatc2	-0.0107302	-0.0948432	0.649235	0.733348	0.0771698	0.148427	0.148569	-0.000276371	-0.151654	-0.219017	-0.0056498	0.0849817	0.0374138	0.129386	0.366751	0.0705646	0.212675	0.303164	0.404441
18020	Nfatc2ip	-0.0317248	0.0999021	0.432789	0.301162	0.256711	-0.0295558	0.0377104	-0.186025	0.137603	-0.176809	-0.164343	-0.204087	-0.174352	-0.111859	0.380025	-0.053495	0.245238	0.138228	0.391698
18021	Nfatc3	-0.0145355	0.0192433	-0.0834959	-0.117275	0.369664	0.299597	0.337141	0.221671	0.146349	0.112024	0.171298	0.228142	0.216449	0.0888953	0.147042	-0.110598	0.0187423	0.0380419	0.141819
18022	Nfe2	-0.0146678	-0.0451302	-1.32807	-1.29761	-0.126857	-0.185817	-0.279538	0.0392957	0.212766	-0.258676	-0.117499	-0.187049	0.0727408	-0.119298	-0.338518	-0.470337	-0.270199	-0.246029	-0.305073
18023	Nfe2l1	-0.0696329	0.253216	0.267805	-0.0550443	-0.00677293	0.00444486	0.0281805	0.0682824	-0.0478493	-0.0359504	-0.00725188	0.00103653	0.0987937	-0.0404188	0.019074	-0.0101035	0.0073772	-0.00807003	0.0495852
18024	Nfe2l2	0.0488402	0.00438068	-0.386312	-0.341852	-0.0341277	0.219086	0.377551	0.175929	0.150627	0.075831	0.148419	0.222558	0.202403	0.23702	-0.015992	0.0939667	-0.0866593	-0.170985	0.0104821
18027	Nfia	-0.0782405	0.00495476	-0.497176	-0.580371	0.0862156	0.313743	0.142342	0.10776	0.00681057	0.079103	0.123834	0.0344889	-0.0354255	0.0963826	0.0376103	0.0304977	-0.152298	-0.0702429	-0.105575
18029	Nfic	0.005323	-0.119848	-0.285999	-0.160828	-0.470214	-0.174498	-0.196341	-0.430518	-0.309192	-0.140298	-0.07177	-0.164448	-0.13797	-0.0111484	-0.211832	0.118085	-0.109104	-0.179939	0.0807163
18030	Nfil3	0.0440718	-0.0850162	-0.880486	-0.751398	0.00530385	-0.163659	-0.276063	-0.12103	0.00590357	0.132622	-0.16673	0.0850881	-0.115852	0.0481364	-0.134132	-0.00681376	-0.137203	0.227019	-0.128954
18032	Nfix	0.110105	0.00793706	0.0893233	0.191491	0.0673397	0.00364395	-0.1083	-0.161346	0.171618	0.0560266	0.107509	-0.143868	-0.145926	0.187971	0.0959189	0.0846058	0.199784	0.0603507	0.111339
18033	Nfkb1	-0.162564	0.153396	0.458598	0.142637	-0.0368644	-0.0536855	-0.0264235	-0.27913	0.174764	0.000217865	-0.0220179	-0.0593316	-0.0737424	-0.0166657	0.142389	0.179471	0.174056	0.109481	0.347776
18034	Nfkb2	0.103816	-0.0634531	-0.212229	-0.0449607	-0.0887746	0.108066	0.0573556	0.0871949	0.126095	-0.00931792	0.166449	0.113012	0.198652	0.0767398	-0.0685083	0.0109484	-0.0101254	-0.0128517	0.0429483
18035	Nfkbia	0.00401891	-0.043448	-0.222003	-0.174536	-0.244311	0.123947	-0.0783962	0.435993	0.0569242	0.0688539	0.155367	0.137008	0.32243	0.0983884	-0.0694969	0.243668	-0.0380774	0.145907	-0.18306
18036	Nfkbib	0.103622	-0.168355	-0.214198	0.0577791	-0.163642	-0.0867659	-0.160104	0.0800552	-0.334721	0.259425	0.214114	0.183391	0.223631	0.0824163	-0.400685	0.0223822	-0.0998049	-0.0571907	-0.25711
18037	Nfkbie	0.150866	0.094308	-0.0346696	0.0218888	-0.0992993	0.0321205	0.021858	-0.13178	-0.13597	-0.113838	0.16682	-0.0518386	-0.117533	-0.00483547	-0.0100886	-0.0246273	0.124611	-0.0837852	0.00415787
18038	Nfkbil1	-0.049529	-0.138883	-0.144483	-0.0551293	-0.332162	0.0653843	0.123302	-0.155543	-0.0792023	-0.17205	0.127615	0.131038	-0.00055661	0.113695	-0.140187	0.0199242	-0.0779568	-0.132451	0.0147989
18041	Nfs1	-0.00885997	0.0363607	0.0916574	0.0464367	-0.317279	-0.171842	-0.0686748	-0.160796	-0.0761062	-0.111781	-0.119448	-0.11177	-0.0979854	-0.105472	-0.0907704	0.114727	-0.0383761	-0.133866	-0.0279595
18044	Nfya	0.0226659	0.0115333	0.182444	0.193577	-0.139588	-0.0250153	-0.0437119	-0.0788905	0.060596	-0.0245919	0.0321039	-0.0195102	-0.038262	0.11951	-0.0884818	0.0265144	-0.0313626	-0.0642801	-0.0478534
18045	Nfyb	-0.146297	0.177876	0.361879	0.0377059	0.0116419	-0.086975	0.035543	-0.0712428	0.0398876	0.0440698	-0.0204819	0.0596244	0.0235384	0.0484699	-0.00588881	0.026539	0.0606043	0.0181926	0.0888924
18046	Nfyc	-0.0660594	-0.0341378	0.041052	0.00913033	0.380308	0.290139	0.240142	0.310953	0.0637777	0.167602	0.22217	0.1483	0.195439	0.218434	0.0120584	-0.200647	-0.0559101	-0.0797839	-0.103456
18049	Ngf	0.0940367	-0.180683	-0.657705	-0.382985	-0.786264	-0.286938	-0.56541	-1.05658	0.117479	-0.283536	0.246396	0.0311866	-0.377339	0.0164828	-0.728607	-0.225879	-0.195274	-0.13201	-0.0493634
18073	Nid1	-0.0881842	-0.094965	-0.416923	-0.410143	-0.0440592	0.0387918	0.0344361	-0.129271	-0.102449	-0.213845	-0.0560975	-0.167715	-0.258429	-0.259904	-0.0319265	-0.201712	-0.126816	-0.234078	-0.161084
18074	Nid2	-0.570834	-0.444753	-0.179065	-0.305146	0.0313525	0.22151	-0.518009	-1.84057	-0.221124	-0.235393	-0.044783	-0.51823	-1.51274	-0.184458	-0.0448985	-0.311644	-0.311192	-0.0451192	0.282929
18080	Nin	-0.159945	0.0228804	0.282682	0.0998572	-0.0810964	-0.114694	0.0458707	0.0351504	0.183144	-0.0786292	-0.0911195	0.102595	0.0721804	0.0185315	0.0317115	0.0341787	0.0552862	0.0884356	0.0687415
18081	Ninj1	0.000535573	-0.0441642	-0.26654	-0.221841	0.153554	0.160864	0.227726	0.21084	-0.0559981	0.205028	0.127394	0.216054	0.0696842	0.169531	0.00170344	0.0531775	-0.0317666	-0.00996861	-0.139452
18082	Nipsnap1	-0.0669039	-0.0926809	0.141305	0.167082	-0.0942657	-0.0597594	-0.251296	0.176246	0.0900575	-0.0172036	0.0211242	-0.158346	0.0514282	0.0154653	-0.00352217	0.07354	0.0773614	0.0894279	-0.12834
18087	Nktr	0.0642526	0.0856681	-0.00440862	-0.0258242	0.113252	0.0292544	-0.00246253	-0.058855	0.139947	-0.0429086	-0.0170034	0.011501	0.00506388	-0.0140703	0.0191844	-0.136976	-0.0270733	0.033148	0.0831033
18099	Nlk	0.0338551	0.0741186	-0.11582	-0.156083	0.115005	0.079136	0.0159423	-0.0169986	-0.0306325	-0.0494233	0.0505406	-0.00107168	-0.0941998	-0.0254362	0.0589249	-0.105504	0.0303295	0.0419109	-0.0182763
18100	Mrpl40	0.0135852	-0.0430993	0.347607	0.404291	-0.00656806	-0.0501043	0.203669	0.0843917	-0.284239	-0.061053	-0.00355844	0.112008	-0.0367398	-0.220013	0.265189	0.210704	0.311735	0.173528	0.144058
18102	Nme1	0.0344402	-8.30083e-05	0.12649	0.161013	-0.271689	-0.275534	-0.267175	-0.081165	-0.0925531	-0.0750041	-0.145715	-0.0698324	-0.0323596	-0.12007	-0.155469	0.0412159	-0.0256502	0.0418735	-0.106664
18103	Nme2	0.058191	-0.0916805	-0.132329	0.0175422	-0.151545	-0.0756152	-0.171677	-0.0872472	-0.0971119	-0.0534136	-0.0252447	-0.0842639	-0.06401	-0.0141777	-0.14088	-0.0427486	-0.090509	-0.0534662	-0.117642
18104	Nqo1	-0.156835	-0.150441	-0.250748	-0.257142	0.192649	0.0279706	0.787236	-0.16405	0.62372	-0.0677122	0.37951	0.554622	-0.198621	0.50851	0.19899	-0.0613718	0.550529	-0.0336249	0.164418
18105	Nqo2	0.00366132	0.0672298	0.151838	0.0882696	-0.229357	-0.161941	-0.130323	-0.142511	-0.145637	-0.0838144	-0.134037	-0.0666027	-0.113418	-0.20424	-0.00622191	0.139321	0.0216821	0.0574985	0.0228718
18106	Cd244	0.402592	-0.227711	-0.230536	0.399766	-0.0787271	0.0622169	-0.124199	0.0189213	-0.0155413	-0.0389074	0.145206	-0.19239	0.0504695	0.375688	-0.301032	-0.261212	-0.218043	-0.369223	-0.269484
18107	Nmt1	-0.00897589	0.0723805	0.221241	0.139885	0.180434	-0.0869516	0.0374293	0.0785377	0.00183571	-0.0279753	0.00770403	-0.03085	-0.136146	-0.163083	0.129427	-0.0789827	0.224083	0.0611477	-0.0852568
18108	Nmt2	0.0592657	0.0732975	-0.332117	-0.346149	0.0343742	0.0381014	0.0340359	0.157739	0.0265687	-0.0990724	-0.042406	0.0310122	0.0765293	-0.0568342	-0.0154512	-0.148898	-0.0959585	-0.0184749	-0.096661
18111	Nnat	0.0748853	0.0972217	-0.148643	-0.170979	-0.10489	0.266999	-0.301511	0.333107	0.389979	0.0768164	0.469241	-0.0595971	0.0554566	0.403183	-0.238412	-0.0567053	-0.03617	0.00350209	-0.516063
18114	Rrp1	0.0620371	-0.0821299	-0.00228678	0.14188	-0.317492	-0.270124	-0.381026	-0.241728	-0.113018	-0.0386398	-0.0556907	-0.193312	-0.0843821	-0.0326906	-0.265409	0.0134425	-0.0509765	-0.0776955	-0.108064
18115	Nnt	-0.0251073	0.0567161	-0.0310595	-0.112883	0.0524301	0.0748978	-0.0265774	-0.0639758	-0.00577198	-0.0815626	-0.0638328	0.00771926	-0.0316673	-0.0393868	-0.0363648	-0.170357	-0.175095	-0.0020681	-0.00405624
18117	Cox4nb	-0.0160493	0.00751014	0.145965	0.122405	-0.432904	-0.199779	-0.233419	-0.131376	-0.171288	0.0598342	0.160549	0.070723	-0.0140794	0.0261933	-0.283626	0.209111	0.0767022	0.0205155	-0.166329
18120	Mrpl49	-0.0145916	0.0377178	0.0638616	0.0115522	-0.0582811	-0.0825347	-0.127369	0.130669	-0.0376989	-0.0197703	0.0746533	0.0227115	0.150432	-0.00105068	-0.00644664	0.0320642	0.150741	0.143634	0.0133169
18127	Nos3	0.348008	-0.156092	-0.948101	-0.444002	-0.0775229	-0.0143293	-0.051641	-0.0899538	0.141671	-0.108128	0.097664	-0.0324556	0.232174	0.230146	-0.383854	-0.414459	-0.271861	-0.364668	-0.061726
18128	Notch1	0.139468	0.00486233	-0.296721	-0.162115	-0.657414	-0.563812	-0.470294	-0.61794	0.0264568	-0.328336	-0.333401	-0.282472	-0.333755	-0.118392	-0.380705	-0.0516274	-0.150294	-0.192884	-0.0965204
18129	Notch2	0.217359	-0.0280499	0.0541718	0.299581	-0.0657139	0.0101986	-0.0491489	-0.0250539	0.0461545	-0.0284116	-0.10563	-0.138258	0.103692	-0.0676624	0.198499	0.235801	0.0826702	0.10939	0.327245
18132	Notch4	-0.06697	0.234648	0.0604353	-0.241183	-0.0880192	0.01587	0.177922	-0.260327	-0.0449807	-0.286288	0.121595	0.133202	-0.09498	0.0450681	-0.0786421	-0.276911	0.0270833	-0.123362	0.0867046
18139	Zfml	0.0215445	-0.0691156	-0.0801795	0.0104807	0.213953	0.129239	0.229696	0.314716	0.18773	0.0101268	-0.0613429	0.0781192	0.0953238	-0.0482757	0.186025	-0.0178014	-0.00455656	0.0344485	-0.0333668
18140	Uhrf1	-0.184628	0.050983	0.166768	-0.0688431	0.0803114	-0.0316889	0.267908	0.0280045	0.0728268	-0.0461671	0.0296559	0.0523763	0.0612822	0.121579	0.0210589	-0.10542	0.0824037	-0.194473	0.0543367
18141	Nup50	0.088616	0.102173	0.0773918	0.063835	0.709531	-0.321028	-0.251446	-0.14146	-0.294351	0.610163	-0.0680472	-0.0492274	-0.00631003	-0.0887898	-0.127018	-0.226385	0.125963	0.0752005	0.00813181
18145	Npc1	-0.07158	0.130448	0.419734	0.217706	-0.13339	-0.0923033	-0.131127	-0.112193	-0.0538054	-0.0233202	-0.0222161	-0.0607486	-0.065167	0.0297345	-0.0925395	0.0175303	-0.0224523	-0.0221614	-0.0455131
18146	Npdc1	0.0258046	-0.0140089	0.0686762	0.10849	0.0407815	0.0954048	0.127148	0.0457927	0.135009	0.187155	0.108009	0.10931	0.107999	0.0865663	0.0609205	0.207294	0.0735248	0.0430827	0.123127
18148	Npm1	-0.0492596	0.0382833	0.260784	0.173241	0.0144303	-0.0486673	-0.117225	0.00799536	-0.0701366	0.0140215	-0.0170313	-0.0200421	-0.0187042	0.0238816	-0.0699944	-0.0704032	-0.0383584	0.0271887	-0.096694
18150	Npm3	0.164421	0.428947	0.774971	0.510444	-0.166424	-0.275335	-0.0390277	-0.0650331	-0.0524274	0.0641239	-0.0110247	0.0486186	0.0620333	-0.0425628	-0.0382763	0.192271	0.226034	0.0493701	0.0887901
18158	Nppb	0.167241	0.217619	-1.66676	-1.71714	-0.117906	0.136858	-0.733417	-0.334264	-0.0758486	-0.252705	0.122095	-0.0798954	-0.146465	0.165596	-1.0271	-1.1619	-1.04186	-0.373577	-0.8393
18159	Nppc	0.399133	0.485422	-0.0143535	-0.100642	0.131637	1.30402	0.709363	0.714571	-0.209014	-0.154078	0.338838	-0.156832	0.587061	-0.272779	0.768827	0.483111	-0.196356	-0.0973683	0.641317
18174	Slc11a2	0.0779124	-0.0282254	0.187228	0.293366	-0.2071	-0.194759	-0.319875	-0.220674	-0.288868	-0.0711194	-0.0633699	-0.100502	-0.0461677	-0.175642	-0.115893	0.020087	0.0154957	0.10348	0.0586125
18176	Nras	-0.0659403	0.0303193	-0.259325	-0.355585	0.194319	-0.139187	-0.125736	-0.203465	-0.0592981	0.145633	-0.0522392	0.00378801	-0.151469	-0.0137594	-0.19242	-0.241106	-0.105472	-0.0628955	-0.140424
18181	Nrf1	-0.0770339	0.0375623	0.096357	-0.0182392	0.228023	0.201203	0.19345	0.376862	0.166789	0.0877021	0.158844	0.0811918	0.18513	0.175783	0.141095	0.000774253	0.0987358	0.0288373	-0.0506374
18186	Nrp1	0.266873	0.341798	-1.0499	-1.12482	-0.0254374	-0.113602	-0.0651591	-0.413063	-0.0953851	0.0811166	0.0530285	0.0685508	-0.287341	-0.10273	-0.515075	-0.408521	-0.348445	-0.381365	-0.389353
18187	Nrp2	-0.109352	-0.12817	0.483163	0.50198	-0.434535	0.266829	-0.248435	-0.252272	-0.146811	-0.471623	-0.121593	-0.336579	-0.379095	-0.285923	0.627692	0.590603	0.23927	0.539548	0.500869
18193	Nsd1	0.0843878	-0.0040593	-0.068752	0.0196951	0.0896721	-0.0329107	-0.0310253	-0.0334986	-0.0659543	0.0999124	-0.00553717	0.0552043	0.101038	0.00116094	-0.0933973	-0.083157	-0.0660237	-0.00716767	0.0411395
18194	Nsdhl	-0.0777864	0.0427074	-0.251076	-0.371569	-0.161534	-0.114296	-0.12279	0.307674	-0.250825	-0.0219808	-0.0756579	-0.0360569	0.108832	-0.0693833	-0.334291	-0.194738	-0.295654	-0.247558	-0.533133
18195	Nsf	0.0283791	0.0730949	0.080929	0.0362132	0.0456483	0.863672	0.170559	0.252533	0.00332853	-0.0610787	0.373138	0.110644	0.0788414	-0.064007	0.205488	0.0987608	-0.285047	0.145573	0.0317957
18196	Nsg1	-0.171378	-0.119718	0.166023	0.114364	-0.145918	-0.552763	-0.300882	-0.338304	-0.119653	-0.12067	-0.461416	-0.208694	-0.30813	-0.333195	-0.0866736	-0.061426	0.00467338	0.00551437	-0.0564993
18201	Nsmaf	0.0341965	0.00457518	0.190295	0.219917	0.0982508	-0.00653954	0.0657656	-0.0648313	0.243449	0.0841191	-0.0986568	0.0153283	-0.0396967	0.072095	0.229648	0.215516	0.137531	0.179211	0.254783
18203	Ntan1	-0.14301	0.0632883	0.16625	-0.0400478	0.0050101	0.147901	0.105292	0.0681261	-0.110195	0.082095	0.0788921	0.108853	-0.0172684	0.0333374	-0.0432798	0.0338051	-0.112289	-0.0397193	-0.128674
18205	Ntf3	-0.311202	-0.245521	0.150624	0.0849427	-0.342609	-0.181577	-0.240171	0.974511	0.166235	-0.0487422	-0.141239	0.0426358	0.837333	0.141816	-0.0487505	0.245116	-0.0084127	0.234057	-0.185929
18209	Ntn3	-0.060175	0.102256	0.109697	-0.0527343	-0.106472	-0.128104	-0.0489074	-0.387445	-0.174033	0.026654	-0.151471	0.13725	0.0176471	0.047477	-0.27646	-0.143334	-0.299828	-0.090303	0.128632
18214	Ddr2	-0.255428	0.0204274	0.065691	-0.210165	-0.00596302	-0.102987	0.0549344	-0.690288	-0.128483	-0.150824	-0.152853	-0.0514378	-0.492463	-0.187645	-0.227679	-0.37254	-0.277545	-0.334051	-0.0298543
18218	Dusp8	-0.00232396	-0.0702854	-0.373575	-0.305613	-0.525336	-0.146956	-0.525171	-0.314305	-0.192748	-0.242999	-0.0196933	-0.0646004	-0.0303903	0.0944233	-0.355807	-0.0734699	-0.228544	0.104764	-0.071892
18220	Nucb1	0.0283123	-0.0685367	-0.0203155	0.0765336	-0.084406	-0.0584305	0.0581409	-0.0793634	-0.063348	-0.167488	0.0717795	-0.0723046	-0.00703364	-0.015238	-0.00102474	-0.0841063	0.129185	-0.13147	0.071305
18221	Nudc	-0.0634302	0.0275201	0.0648863	-0.0260641	-0.213102	-0.201543	-0.362453	-0.065905	-0.128306	-0.0585414	-0.0405431	-0.139984	-0.0584842	-0.0033229	-0.204769	-0.0502087	-0.0437696	0.0176996	-0.197349
18222	Numb	-0.112833	0.302643	0.168741	-0.246735	0.0646465	0.240554	0.07822	0.117165	0.0673847	0.0102118	0.0519125	-0.0223986	0.0334367	0.0719849	0.145164	0.090729	-0.0434775	0.0445451	0.0614356
18223	Numbl	-0.0954899	0.00993877	-0.00968286	-0.115112	0.158147	0.146898	0.130592	0.090263	0.30415	0.222421	0.296086	0.179195	0.164858	0.312603	0.0345356	0.0988091	0.183723	0.0831384	0.10913
18226	Nup62	0.0108339	0.0897794	0.103941	0.0249956	-0.453182	-0.332371	-0.430459	-0.376219	-0.166706	-0.143304	-0.0978466	-0.161461	-0.156074	-0.203722	-0.194912	0.114966	0.0396125	0.0740854	0.0252331
18227	Nr4a2	-0.260038	-0.23272	0.0930974	0.065779	-0.145484	-0.0466658	0.450129	0.111176	-0.0175995	-0.0576996	-0.00508295	0.400297	0.0183554	0.0994977	-0.0632923	0.0244917	-0.0217094	-0.113124	-0.156113
18230	Nxn	0.0468662	-0.0310473	0.363812	0.441725	-0.118035	-0.0734047	-0.259602	-0.28184	-0.0651047	-0.0497679	-0.00117407	-0.156883	-0.298773	0.00200929	0.127699	0.195966	0.19993	0.230419	0.110765
18242	Oat	-0.067952	0.154649	0.151072	-0.0715295	-0.0964571	-0.125194	-0.0221886	0.157932	0.127137	-0.00897643	-0.0483767	0.0253199	0.0701594	0.093753	-0.114554	-0.0270728	-0.0377366	-0.067045	-0.202327
18245	Oaz1	0.0325628	-0.105604	0.051996	0.190162	-0.257514	-0.146278	-0.23762	-0.221753	-0.0791126	-0.00193279	-0.0575873	-0.101037	-0.0400987	-0.0234981	-0.199729	0.0558523	-0.111038	-0.0631454	-0.0180742
18247	Oaz2	-0.102586	-0.0733547	0.0780914	0.0488604	0.161577	0.0760122	0.174013	0.238933	0.167611	0.128178	0.0841618	0.0787973	0.144505	0.0987867	0.0917252	0.0583257	0.0998748	-0.00349093	-0.00270288
18263	Odc1	-0.0270399	-0.0662212	-0.301838	-0.262656	-0.172735	-0.143193	-0.240733	0.0184007	-0.0217772	-0.113236	-0.0741656	-0.155679	0.0938013	0.0351911	-0.181544	-0.122045	-0.112516	-0.0964893	-0.106143
18286	Odf2	-0.115724	-0.0709877	0.171176	0.126439	-0.0620153	-0.173953	-0.12876	-0.221883	0.00817718	-0.0159208	-0.0518208	-0.0416846	-0.0576458	-0.0700776	-0.120254	-0.0741592	0.00187824	-0.0331782	0.0439838
18293	Ogdh	0.0441895	-0.0415797	-0.0165617	0.0692075	0.0276568	-0.00712316	0.00839949	0.183799	-0.00593106	0.0588523	-0.0346158	-0.0301318	0.19815	0.0134647	-0.0225709	0.00862461	-0.0500635	-0.0611022	-0.00822011
18294	Ogg1	0.11544	0.0136382	0.297708	0.39951	-0.273558	-0.292772	-0.453408	0.092215	0.123441	-0.0827606	-0.0369739	0.0242886	0.0759896	-0.0246722	-0.129478	0.06132	0.126321	0.348219	-0.145703
18295	Ogn	0.898039	0.800491	0.174346	0.271894	0.526519	0.890327	0.0727948	-0.455022	0.2646	0.304338	0.444575	0.15508	-0.557397	0.163078	0.164188	-0.057993	-0.281564	0.246473	0.0618128
18301	Fxyd5	-0.0579015	-0.0670044	0.111926	0.121028	-0.234407	-0.218171	-0.105538	0.177684	-0.132503	-0.184715	-0.0862044	0.0627391	-0.0289779	-0.0772191	-0.102145	-0.0524536	0.0298208	0.0661317	-0.308807
18302	Oit3	-0.429425	-0.387641	0.162286	0.120503	-0.278669	-0.485133	-1.2795	-0.0381496	0.00988128	-0.0898339	-0.377864	-0.742614	-0.0774526	0.0511149	0.0541127	0.242948	0.161381	0.590995	0.0148098
18378	Omp	0.276264	0.288909	-0.278188	-0.290834	-0.341947	-0.191096	-0.238817	-0.0148347	0.00166078	0.0428123	0.119056	-0.101312	0.23662	0.0522956	-0.429645	-0.0448853	-0.119493	-0.29214	-0.178191
18389	Oprl1	-0.55126	0.0681089	0.070972	-0.548397	-0.309621	-0.261768	-0.160262	-0.55314	-0.00306833	-0.200616	0.165102	-0.160762	-0.676057	-0.0635145	-0.416576	-0.307571	0.0102934	-0.417076	-0.539494
18391	Sigmar1	0.0164977	-0.0318412	-0.0818174	-0.0334785	-0.3003	-0.21595	-0.292033	-0.155193	-0.177974	-0.079289	-0.0289018	-0.0943409	0.0586984	-0.136741	-0.211462	0.00954983	-0.0244132	-0.0137701	0.00243017
18392	Orc1l	-0.362751	0.0451877	0.337467	-0.0704719	0.0388708	0.114701	0.255071	0.0783859	0.126909	-0.0203164	0.0144345	0.156657	0.0261006	0.0810686	0.115234	0.0560467	0.0149673	0.0168199	0.0629485
18393	Orc2l	0.102301	0.276976	0.3049	0.130224	0.20181	-0.0551262	0.080862	0.173861	0.0574859	0.0838133	-0.0728649	0.0421027	0.0299123	-0.0337413	0.186251	0.0682549	0.168513	0.147492	0.0423026
18399	Slc22a6	0.693727	0.144808	-0.24977	0.299148	0.018858	0.261912	-0.0198518	-0.0324747	0.034756	-0.0835372	0.158154	-0.0783658	-0.0590935	0.39502	-0.239201	-0.341596	-0.342959	-0.297715	-0.26582
18408	Slc25a15	0.586793	-0.532537	-0.692538	0.426792	0.274909	0.781164	0.272065	0.310482	0.0135077	0.275435	0.603463	0.194035	0.0706613	0.141659	0.237236	0.237762	0.0595346	0.159206	-0.00258508
18412	Sqstm1	-0.15143	0.251547	0.0398652	-0.363112	-0.0313739	-0.0572216	-0.232612	-0.0614757	0.0252501	0.024477	0.0792294	-0.0650027	0.0806955	0.0314385	-0.127034	-0.0711827	0.00941737	0.0405756	0.0151376
18414	Osmr	0.0214446	0.0238059	-0.358577	-0.360938	0.278074	-0.149445	0.329924	-0.538479	-0.132322	0.0739006	-0.165802	0.111949	-0.573686	-0.1567	0.118393	-0.0857804	0.102036	-0.0995816	0.0831866
18415	Hspa4l	-0.0528892	-0.0327931	0.0459253	0.0258292	-0.0405533	-0.170291	-0.020512	0.0662611	-0.0785205	-0.0587236	-0.0640089	-0.0351597	0.061696	-0.087888	-0.0339996	-0.05217	0.0722827	-0.0486474	-0.0385648
18417	Cldn11	-0.202737	-0.212862	-0.586	-0.575875	-0.786998	-0.861536	0.830175	-0.797759	-0.133854	-0.824095	-0.729238	0.99443	-0.752089	-0.296172	-0.60248	-0.639577	-0.470183	-0.438226	-0.55681
18424	Otx2	0.339496	-0.305471	-0.426197	0.21877	0.129224	0.0134498	-0.234091	0.0307313	0.158307	-0.0150845	0.158454	0.0559268	0.0246488	0.406471	-0.250172	-0.394481	-0.105168	0.039845	-0.256255
18432	Mybbp1a	-0.0331849	-0.11078	0.0936377	0.171233	-0.184408	-0.0893725	-0.0204156	0.0374856	0.0724831	-0.135848	-0.227551	-0.08531	-0.0518006	-0.183305	0.156955	0.205515	0.0187768	0.0920606	0.0676689
18438	P2rx4	-0.0825895	-0.142312	-0.402179	-0.342456	-0.209587	-0.173332	-0.066848	0.161604	-0.111925	-0.0443754	-0.0499387	0.0398037	0.209236	-0.0319936	-0.166787	-0.00157576	-0.0433936	-0.0601354	-0.119155
18440	P2rx6	-0.259051	0.753935	0.444649	-0.568337	-0.2472	0.128373	0.0287889	-0.179021	-0.0475819	-0.210533	0.0923895	-0.105107	-0.196764	-0.184635	0.147871	0.184537	0.111887	0.0139746	0.130128
18442	P2ry2	-0.0853626	0.05651	-0.96264	-1.10451	-0.325094	0.17737	0.140895	0.579123	0.0471264	-0.163096	0.148527	0.231678	0.807169	0.0978951	-0.397612	-0.235614	-0.426455	-0.306829	-0.169567
18451	P4ha1	0.0209833	-0.0517415	-0.169294	-0.0965688	-0.0342132	0.13529	-0.20215	-0.27359	-0.20926	-0.0889911	-0.0231319	-0.0878714	-0.237267	-0.18331	-0.162865	-0.217643	-0.321287	-0.0485862	-0.126542
18452	P4ha2	0.117762	0.222271	0.153161	0.0486529	-0.230509	-0.0316921	-0.0099558	-0.0750863	0.00862949	-0.336687	-0.0236431	0.035158	-0.0159805	-0.0521018	-0.0714047	-0.177583	-0.0633556	-0.0262909	-0.0122989
18453	P4hb	-0.01478	0.221477	0.0176237	-0.218633	-0.210797	-0.216399	-0.269938	-0.234296	-0.187702	-0.0954021	-0.106673	-0.106206	-0.145484	-0.16552	-0.190718	-0.075323	-0.0809917	-0.026986	-0.101906
18457	Pldn	0.169771	0.0431739	-0.198207	-0.0716098	-0.0879108	-0.0613601	0.330519	-0.329709	0.0310422	-0.0735006	0.0318027	0.205545	-0.108368	-0.0597648	-0.215009	-0.200598	-0.121846	-0.339982	0.006333
18458	Pabpc1	0.000435469	-0.0458421	0.271329	0.317607	0.00272518	-0.0124868	0.00117741	-0.0233441	-0.0208182	-0.0291714	-0.0386054	-0.0229696	-0.0754777	0.0192235	0.0250901	-0.00680657	-0.00102851	0.000943066	-0.0270435
18472	Pafah1b1	0.0442305	-0.0219216	-0.224261	-0.158109	-0.0699466	0.00684667	-0.111527	0.105962	0.0510272	-0.00653201	-0.00265791	-0.0354377	0.028875	-0.0127162	-0.0874481	-0.0240335	-0.0969527	-0.0113585	-0.164535
18475	Pafah1b2	-0.233198	0.0809331	0.323421	0.00928952	-0.0158999	0.0433151	-0.0590915	0.026864	-0.0663375	-0.0122768	0.11896	0.0632869	0.001316	-0.030751	-0.0646001	-0.060977	0.0110447	0.0577783	-0.0901481
18476	Pafah1b3	0.0196429	-0.20247	-0.236993	-0.0148804	-0.301062	-0.147791	-0.427192	-0.262864	-0.134339	-0.111743	-0.0631674	-0.175049	-0.128838	-0.054896	-0.255098	-0.0657792	-0.170474	-0.00295462	-0.121072
18477	Prdx1	-0.0682672	-0.121437	-0.226903	-0.173734	-0.00132782	-0.0509566	0.0722803	-0.0635405	-0.0496274	-0.0484059	-0.0212357	0.0632144	-0.0655402	-0.0841333	-0.00300397	-0.0500821	0.0267169	-0.0120699	-0.00500363
18479	Pak1	-0.28138	0.0822551	0.0334201	-0.330215	-0.172016	-0.381577	-0.603128	-0.405058	-0.153857	0.0292675	-0.0422681	-0.169308	-0.110139	0.0793475	-0.520331	-0.319048	-0.181022	-0.0865107	-0.225413
18481	Pak3	0.387606	0.377768	-1.35716	-1.34732	-0.312301	-0.137193	-0.245826	0.421136	0.00679398	-0.164265	-0.0649716	0.199054	0.537514	-0.102246	-1.07179	-0.923751	-0.999565	-0.626907	-0.955409
18483	Palm	0.0524102	-0.172943	-0.0205968	0.204756	-0.00385801	0.0900401	0.0564259	-0.0644143	0.0697182	0.0500188	0.00899034	0.00833833	-0.0183953	0.00176378	0.166201	0.220078	0.0851513	0.118113	0.21222
18484	Pam	-0.158685	-0.109163	0.157161	0.107639	-0.0625745	-0.110293	-0.0332787	-0.0477789	-0.0227933	-0.181991	-0.30048	-0.31254	-0.294032	-0.191847	0.207238	0.087821	0.0170501	-0.0720237	-0.0390156
18491	Pappa	-0.280153	-0.128572	-0.807677	-0.959258	-0.161328	-0.285029	-0.0386457	-0.103105	0.169423	-0.0441479	-0.243715	0.104628	-0.116469	0.0349452	-0.477091	-0.359911	-0.435777	-0.333817	-0.490455
18514	Pbx1	0.135637	-0.120481	-0.335669	-0.0795505	0.216964	0.397629	0.313077	0.0610127	0.0216557	0.184547	0.208795	0.17452	-0.029819	0.0924068	0.0865055	0.0540883	-0.102329	-0.0520513	-0.00432619
18515	Pbx2	-0.0944432	-0.06671	0.0783903	0.0506571	0.0720296	0.16003	0.132619	0.145695	0.193026	0.115627	0.168946	0.0250429	0.0884458	0.196961	0.1227	0.166298	0.131616	0.0151241	0.0654511
18516	Pbx3	-0.128878	0.0481486	0.249731	0.0727047	0.289054	0.145348	0.187497	0.0423024	-0.0520724	0.0747712	0.213146	0.143121	-0.0864778	0.00745219	0.119032	-0.0952509	0.18683	0.0746549	-0.00974857
18518	Igbp1	-0.0301499	0.146344	0.259399	0.0829055	-0.0457982	-0.0421641	0.212449	0.0543105	-0.0232856	-0.0486478	-0.0661092	0.125962	-0.0353587	-0.0567475	0.00990888	0.00705925	-0.0140362	-0.0765778	-0.0797602
18519	Kat2b	-0.383358	0.274492	0.369132	-0.288718	0.248739	0.114802	0.104772	0.0152072	0.0257713	0.0624047	0.0403284	0.0115083	-0.0371371	0.0333385	0.0491024	-0.137232	-0.0253707	-0.0441617	-0.00324192
18521	Pcbp2	-0.0399708	-0.023571	0.111147	0.0947474	-0.0716858	-0.00700165	-0.0927674	0.0128865	0.0394387	-0.0634306	-0.0441741	-0.0651009	-0.0483829	0.0174669	-0.0096518	-0.00139665	-0.0468242	0.0180146	-0.0709212
18530	Pcdh8	0.709041	1.71689	3.54878	2.54094	0.030818	0.984725	0.176576	0.795584	-0.15235	-0.286489	0.331542	-0.116994	0.128107	0.131724	0.897734	0.580427	0.244551	0.604164	0.230257
18536	Pcm1	0.023389	-0.0924754	-0.0779531	0.0379112	0.259078	0.126467	0.152652	0.186497	0.0850886	0.0356328	-0.0159942	0.106836	0.0712747	0.0534113	0.0598568	-0.163588	-0.0826042	0.0140404	-0.0553657
18537	Pcmt1	-0.0318168	0.0457587	0.108328	0.0307525	-0.0911024	-0.172032	-0.209735	-0.0696711	-0.102722	0.0034387	-0.0226006	-0.0696737	0.00859218	-0.0643502	-0.165002	-0.0704607	-0.0155703	-0.0249408	-0.0867385
18538	Pcna	-0.142526	0.113279	0.261656	0.00585053	-0.193912	-0.163078	0.0276641	-0.0564351	-0.144499	-0.115565	-0.171063	0.00251104	-0.0469741	-0.108853	-0.112547	-0.0342	-0.120533	-0.137701	-0.103086
18541	Pcnt	-0.127255	-0.0528321	-0.0131695	-0.0875923	-0.115034	0.0678118	-0.190837	-0.104762	0.0506496	-0.0830709	0.00712488	-0.219091	0.119468	-0.0236275	-0.000919971	0.0310431	-0.0616069	-0.0291745	0.22331
18545	Pcp2	0.0975083	-0.829891	-0.91108	0.0163196	0.106048	0.117899	0.185269	-0.124286	-0.000845122	-0.0419172	0.168969	0.058992	0.0127849	0.298296	-0.168783	-0.316748	-0.117712	-0.29506	-0.0317121
18550	Furin	0.0702683	-0.211288	-0.116385	0.165171	-0.0675691	-0.0835243	0.15468	0.178215	0.0524802	0.0336428	-0.0460518	0.196959	0.228221	0.0713993	0.0443759	0.145588	0.0818485	0.0866549	0.0943824
18551	Pcsk4	0.0821937	-0.239235	-0.0479541	0.273475	-0.0924307	-0.027868	0.0504655	-0.0217442	0.122742	-0.0153666	0.176569	0.2144	0.216782	0.214781	-0.151739	-0.0746748	0.0526981	0.012196	0.0867873
18552	Pcsk5	0.0341655	-0.00110243	1.42478	1.46005	0.109118	-0.131417	0.313841	0.545034	-0.190422	-0.120298	-0.249942	-0.194793	0.146296	-0.0417956	0.809891	0.580474	0.691366	0.301257	0.411153
18553	Pcsk6	0.430072	-0.0232772	-1.05208	-0.598735	0.118084	-0.0568392	0.0260393	0.244265	0.594844	-0.148981	0.210089	-0.0674488	0.329751	0.19752	-0.280049	-0.547114	-0.0131216	-0.373537	-0.194564
18554	Pcsk7	0.0254294	-0.100489	0.309967	0.435885	-0.183996	-0.0358296	-0.217078	-0.0946852	0.107567	-0.0269585	0.0444578	-0.168278	-0.0116564	-0.0460898	0.159189	0.316226	0.239476	0.207989	0.242218
18555	Pctk1	-0.195581	0.060165	-0.324148	-0.579894	-0.0977799	-0.0573142	-0.0719901	0.0250624	-0.0664795	-0.00887037	0.0322327	0.0225893	0.0687625	0.0799709	-0.262606	-0.173697	-0.173059	-0.168027	-0.218906
18557	Pctk3	0.395193	0.396835	-0.601631	-0.603273	0.218794	0.332838	0.188018	-0.0131825	0.260338	0.169224	0.0911724	0.100831	-0.0905752	0.0235217	-0.105732	-0.155303	-0.347398	-0.19292	-0.183125
18559	Pctp	-0.0853465	0.0458577	0.580744	0.44954	-0.340983	-0.408604	-0.688376	0.164634	0.289302	0.0227054	-0.0605806	-0.475883	0.221354	0.244328	0.0739923	0.437681	0.422016	0.286485	0.130712
18563	Pcx	-0.0939593	-0.187825	0.0198987	0.113764	0.043109	0.137499	0.0112836	0.429678	-0.145807	0.133464	-0.0502597	0.13195	0.598736	-0.169305	0.397239	0.487593	0.20948	0.517905	0.566297
18566	Pdcd1	-0.1102	-0.0193612	1.52869	1.43786	0.187514	-0.167444	0.25212	-0.603127	-0.522851	0.25808	0.0369735	0.338818	-0.260743	-0.0280177	0.771609	0.842175	0.976026	0.858307	1.11399
18567	Pdcd2	-0.0139216	0.00174186	0.0284931	0.0128296	-0.0800661	-0.00160223	-0.0844724	-0.0179352	-0.049739	0.00241118	0.155403	0.0297068	0.0973356	0.0610899	-0.0973618	-0.0148845	0.0596435	0.0168174	0.017909
18569	Pdcd4	0.113417	-0.170807	-0.119545	0.164679	0.240119	0.341628	0.12264	0.149523	0.0229389	0.00751293	0.112047	-0.0433046	-0.1429	0.0513824	0.37257	0.139964	0.142989	0.206626	0.0801478
18570	Pdcd6	-0.131138	0.0443831	0.200355	0.0248345	-0.125504	-0.226676	-0.32277	-0.134005	-0.168462	-0.0160623	-0.0983423	-0.112889	-0.053799	-0.119694	-0.16249	-0.0530485	-0.0341565	0.0473909	-0.0822848
18571	Pdcd6ip	0.0270487	-0.0148268	-0.0327771	0.00909839	0.205676	0.206269	0.0928286	0.143852	-0.00180849	0.0922889	0.180864	0.046172	0.110564	0.179577	0.0330372	-0.0803495	0.00763279	-0.0136194	-0.00025062
18572	Pdcd11	-0.14274	-0.0275886	0.128704	0.0135522	-0.0554743	0.0922886	-0.076185	-0.104714	0.0451924	0.0325543	0.0901734	-0.1518	0.0134475	0.117699	0.00945152	0.0974801	0.00733636	-0.0661638	0.127613
18573	Pde1a	0.342766	-0.175843	0.246606	0.765215	0.200747	-0.238521	0.456681	-0.136793	-0.212253	-0.0430959	-0.410999	0.234827	-0.229782	-0.209845	0.104046	-0.139797	-0.068432	-0.117808	0.0110566
18574	Pde1b	-0.352648	-0.446349	-0.0216009	0.0721004	-0.324515	-0.246276	-0.22393	-0.14764	-0.170846	-0.248681	-0.316724	-0.142035	-0.0471673	-0.0559528	-0.150147	-0.0743135	-0.220595	-0.0682523	-0.0496742
18577	Pde4a	-0.0691546	-0.118806	0.0995352	0.149187	-0.059353	0.239712	0.250613	-0.0119536	0.266733	-0.0836636	0.158088	0.038246	0.0032126	0.102914	0.232709	0.208399	0.151085	0.020342	0.247876
18578	Pde4b	0.106249	-0.0285446	1.019	1.15379	0.605154	0.418394	0.568804	0.234893	0.300501	0.2603	0.274336	0.101391	-0.288161	0.136256	0.78609	0.441236	0.642031	0.318676	0.263037
18582	Pde6d	-0.160922	0.255658	0.409381	-0.00719956	-0.280697	-0.343445	-0.234303	-0.209948	-0.310267	-0.0443182	-0.136592	-0.0349111	-0.062344	-0.116463	-0.274691	-0.0383124	-0.0678379	-0.0752999	-0.127088
18583	Pde7a	-0.00349646	-0.0501162	0.682276	0.728896	0.242419	0.166522	0.0311969	0.069394	0.22318	0.146864	0.125521	0.0775814	0.0203454	0.0958031	0.388682	0.293126	0.34768	0.435066	0.339633
18584	Pde8a	-0.207611	-0.115785	0.361472	0.269646	-0.0268601	-0.136749	-0.0893746	0.188492	0.071684	0.0436412	-0.020772	-0.0147887	0.0805187	0.0244998	0.0884682	0.158969	0.204445	0.163054	-0.0195047
18590	Pdgfa	0.111532	-0.136669	-0.86861	-0.620409	-0.162282	-0.376771	-0.159673	-0.190071	-0.00498893	-0.0797605	-0.272301	-0.13157	-0.154871	-0.194316	-0.233406	-0.150884	-0.128936	-0.205303	-0.198206
18591	Pdgfb	0.212014	-0.0632668	-0.370762	-0.0954806	-0.122529	0.032407	-0.343661	0.232387	0.155089	-0.00636909	-0.0350662	-0.153271	0.208084	0.156821	-0.153582	-0.0374221	-0.221056	0.0368075	-0.177885
18596	Pdgfrb	0.280173	0.223135	0.295175	0.352212	0.195923	0.362358	0.254374	-0.0235864	-0.0328684	-0.180204	0.131703	0.197441	-0.349334	0.0285689	0.179352	-0.196775	-0.0513026	0.122419	-0.146395
18597	Pdha1	-0.104581	-0.174483	0.166022	0.235924	-0.0336194	-0.261934	-0.176151	-0.119804	-0.177566	0.0223083	-0.176564	-0.0222398	-0.139935	-0.251358	-0.106361	-0.0504334	-0.020991	0.0475496	-0.126492
18601	Padi3	-0.314367	-0.272047	-1.18967	-1.23199	-0.0504694	-0.0682855	-0.438959	-0.723977	0.0553243	-0.219335	0.0615407	-0.165975	-0.763939	0.13789	-0.358785	-0.527651	-0.228959	-0.0858005	-0.398748
18602	Padi4	0.00184726	-0.304457	0.128431	0.434736	-0.30854	-0.00356687	-0.00947417	-0.228876	0.0356444	-0.401742	0.0501461	-0.0061808	-0.114752	0.0972964	-0.296198	-0.389399	-0.242485	-0.292904	-0.182074
18604	Pdk2	0.075369	-0.0298509	0.0783127	0.183533	-0.00148948	0.150919	0.166094	0.276178	0.121597	0.10704	0.138847	0.0910133	0.226884	0.194258	0.0733136	0.181843	0.061242	-0.00176704	0.0240188
18605	Enpp1	-0.65354	-0.291905	-0.377436	-0.739071	0.182411	-0.351472	-0.217554	-0.0571552	0.214681	0.0142946	-0.526446	-0.234113	-0.293783	0.18307	0.0108479	-0.157268	-0.164126	-0.0057102	-0.22578
18607	Pdpk1	0.0511853	-0.0516033	-0.284728	-0.18194	0.350309	0.273054	0.264613	0.111879	0.0231709	0.124643	0.148764	0.0993889	-0.00665685	0.116319	0.109376	-0.11629	-0.0149145	-0.0558483	-0.00915993
18611	Pea15a	-0.128112	0.0319052	-0.564453	-0.72447	-0.108715	-0.243516	-0.252243	-0.131642	-0.0861658	-0.00807021	-0.0732116	-0.0778647	-0.119442	-0.191849	-0.28753	-0.186885	-0.117226	-0.113152	-0.27533
18612	Etv4	0.0565488	-0.0311073	0.285775	0.373431	-0.0897992	0.371093	0.0380882	0.176074	0.282018	-0.230002	0.427372	-0.00213585	0.166648	0.228122	0.372997	0.232794	0.429276	0.332773	0.363571
18613	Pecam1	0.0014309	-0.131109	-0.1414	-0.00885999	0.0986714	0.10993	0.11099	0.493801	0.106171	0.000442733	-0.120945	-0.0934303	0.208947	0.148575	-0.138431	-0.23666	-0.369306	-0.342852	-0.423285
18616	Peg3	-0.0723329	-0.061269	-0.885758	-0.896822	0.0191613	-0.19678	0.0303643	-0.828664	0.0613632	-0.253145	-0.161806	-0.225014	-0.995398	-0.16179	-0.106377	-0.378684	-0.0714028	-0.361755	-0.273111
18618	Pemt	0.255556	-0.0477362	-0.103837	0.199455	0.0122911	0.0552859	0.0272636	0.123542	-0.11779	-0.0985734	-0.0234034	-0.0813628	0.00259154	-0.0780127	0.123959	0.0130941	0.0452693	0.0153322	0.00300765
18624	Pepd	0.00452191	0.010108	-0.14574	-0.151326	-0.293348	-0.214773	-0.226524	0.0267141	-0.0416193	-0.109119	-0.0877302	-0.0735152	0.124231	-0.0811031	-0.223533	-0.0393043	-0.0964908	-0.0705246	-0.126016
18626	Per1	0.0192267	-0.068221	-0.212501	-0.125053	-0.143922	-0.176458	-0.245697	-0.504015	-0.193211	-0.0441206	0.0319064	-0.0755562	-0.206737	-0.157199	-0.213313	-0.113512	-0.00494885	-0.0431721	0.0839645
18627	Per2	0.169615	0.465743	-1.5949	-1.89102	0.27601	-0.0252278	-0.693724	-0.366789	0.218592	0.338771	0.577891	-0.45203	0.0386171	0.0222107	-1.08836	-1.02559	-0.485236	-0.846661	-0.68295
18631	Pex11a	0.0393186	-0.0237064	0.00608464	0.0691097	0.404152	0.243079	0.581608	0.31356	0.116889	0.220445	0.139081	0.214255	0.170201	0.156055	0.279218	0.0955112	0.17522	-0.0881353	0.135858
18632	Pex11b	0.00329746	-0.0153531	0.213223	0.231873	-0.185023	-0.140919	-0.107119	-0.0123339	-0.0570923	0.0317916	-0.0170936	-0.0856851	-0.0200805	-0.0366379	-0.062986	0.153828	0.0608398	-0.0415519	-0.0707325
18633	Pex16	0.164306	-0.0479116	0.252978	0.465195	-0.449579	-0.347522	-0.507807	-0.135693	-0.264924	-0.133747	-0.209105	-0.30098	-0.0605793	-0.237643	-0.0516064	0.264226	0.0868112	0.15522	0.0235075
18634	Pex7	-0.0943936	0.111942	-0.0675004	-0.273836	-0.0937205	-0.186548	0.698987	-0.199235	-0.216508	0.164618	0.0389892	0.665538	-0.00912094	0.116938	-0.354456	-0.0961175	-0.128919	-0.387905	-0.164342
18636	Cfp	0.0660353	-0.12541	-0.142093	0.0493524	0.109299	-0.0427372	0.361207	-0.180848	0.232868	0.0591906	0.00870139	0.0234707	0.110189	-0.0261835	0.0694925	0.0193839	0.120931	-0.268244	0.36053
18637	Pfdn2	-0.139925	0.0122028	-0.0976565	-0.249785	-0.0833009	-0.105445	-0.0980008	-0.0174541	-0.138344	-0.0244748	-0.0507158	-0.0133477	0.0432495	-0.0301057	-0.0835848	-0.0247586	-0.0288555	0.00106841	-0.0228811
18639	Pfkfb1	0.0374478	-0.233994	0.119821	0.391263	0.167717	-0.00708505	-0.15517	-0.0658052	-0.0164834	0.0773024	0.0943015	-0.023409	-0.0955787	0.0501871	0.053661	-0.0367533	0.155048	0.185422	0.0238875
18640	Pfkfb2	0.0693485	0.0481201	-0.280499	-0.259271	-0.0547351	0.04783	0.0586439	0.218599	-0.0684972	-0.0240651	-0.0780033	0.0797814	0.228358	-0.181723	-0.101485	-0.0708148	-0.227318	-0.0803473	-0.0917249
18641	Pfkl	-0.127288	-0.0729617	0.171517	0.117191	-0.36461	-0.41795	-0.503408	-0.116668	-0.0615863	-0.117234	-0.222169	-0.125996	0.0163956	-0.0624688	-0.303677	-0.0563011	-0.107897	0.0737349	-0.170614
18642	Pfkm	-0.0720982	-0.0151449	0.169624	0.112671	-0.100795	-0.188531	-0.152244	-0.0584727	-0.0863049	0.0214917	-0.154098	-0.225633	-0.072931	-0.186364	-0.0076952	0.114591	0.0267373	-0.0810842	-0.0221536
18643	Pfn1	0.0302359	-0.0607095	-0.12896	-0.038015	-0.224075	-0.0360376	-0.161232	-0.0515645	-0.148352	0.093455	0.14825	0.128718	0.023303	0.20604	-0.284962	0.0325677	-0.100675	0.00498778	-0.210095
18645	Pfn2	0.076172	0.336375	0.0253164	-0.234886	0.245406	0.0151023	-0.169517	0.429874	-0.0997998	0.275861	0.100784	-0.117083	0.337871	-0.1712	-0.258911	-0.228456	-0.173229	-0.206476	-0.350914
18647	Pftk1	-0.244671	-0.176424	-0.0647433	-0.13299	0.310899	0.19816	-0.00826466	-0.182942	0.286318	0.145601	0.191577	0.166245	-0.116295	0.236817	-0.200201	-0.365499	-0.206784	-0.0256908	-0.133553
18648	Pgam1	-0.0904711	-0.0310873	-0.035497	-0.0948808	0.00664853	-0.184204	-0.21552	0.0360493	-0.156996	0.0219563	-0.110039	-0.0110234	0.0528178	-0.093171	-0.1286	-0.113292	-0.0544347	0.0758966	-0.111831
18655	Pgk1	0.00287631	-0.0402446	0.0411255	0.0842464	-0.0606234	-0.206937	-0.181271	-0.0805746	-0.0998461	-0.0443166	-0.148417	-0.0483757	-0.0198507	-0.109961	-0.0789768	-0.0626701	-0.0204575	0.0539182	-0.0182529
18669	Abcb1b	0.0876995	-0.218511	0.303845	0.610055	0.820426	-0.119094	0.313138	0.786551	-0.0736515	0.423838	-0.0434464	0.0351153	0.58281	-0.0776196	0.340883	-0.0557058	0.416531	0.0628606	0.137142
18670	Abcb4	0.0569662	-0.232967	0.433005	0.722938	-0.323322	-0.317874	0.204249	-0.291019	0.0797833	-0.136773	-0.268163	-0.435746	-0.311324	0.104753	1.05748	1.24403	1.10719	0.417488	1.03718
18671	Abcb1a	0.0549396	-0.423772	0.350286	0.828997	0.618608	0.0200104	0.417013	0.796501	-0.301861	0.530012	-0.0722488	-0.026156	0.552752	0.0706222	0.284292	0.195695	0.192033	-0.158877	0.040542
18673	Phb	-0.00859293	0.00698083	0.0155641	-9.65019e-06	-0.324562	-0.213168	-0.302266	-0.07124	-0.16378	-0.0426879	-0.0494737	-0.0901632	0.0693674	-0.0683116	-0.268865	0.0130092	-0.10517	-0.0567621	-0.128257
18674	Slc25a3	-0.00062022	-0.0430331	-0.0107501	0.0316627	-0.0235322	-0.0779425	-0.186101	-0.00719988	-0.134817	-0.0111279	0.0114471	-0.0637386	0.0842039	-0.0108846	-0.112409	-0.100005	-0.0230198	0.0099535	-0.0210056
18676	Phf2	0.0730392	-0.00534534	0.44316	0.521545	0.330285	0.236513	0.431893	-0.309123	0.0454453	0.168924	-0.00409538	0.23491	-0.0150884	0.0931711	0.300847	0.139486	0.0602387	0.103865	0.594882
18679	Phka1	-0.0564378	0.0572982	0.0679738	-0.0457622	0.293585	-0.0216134	0.183026	0.224106	0.154942	0.206724	-0.0181471	0.141313	0.16188	0.15421	0.0315628	-0.0552985	0.0350292	-0.0101504	-0.0306628
18682	Phkg1	-0.0479389	-0.0888322	0.471456	0.51235	0.339466	0.331168	0.331675	-0.156982	0.529888	-0.0204886	0.0886076	0.312412	0.0763184	0.272477	0.0599127	-0.300042	-0.182648	0.0406495	0.293213
18685	Phtf1	-0.0290183	-0.233234	0.462483	0.666698	0.0200035	-0.1617	0.00910028	-0.147926	-0.0315256	-0.0319604	-0.261739	-0.105137	-0.248012	-0.156453	0.214412	0.162448	0.114373	0.100174	0.114326
18689	Phxr4	-0.14555	0.0817729	0.128068	-0.0992546	-0.0142636	0.182128	-0.322061	-0.602518	-0.192086	-0.0540058	0.118026	-0.122619	-0.0103441	0.241224	-0.29002	-0.329763	-0.354122	-0.0905785	0.302154
18693	Pick1	-0.0511533	-0.024435	-0.013727	-0.0404453	-0.140499	-0.0960002	-0.178224	0.0220754	-0.0301137	-0.0699768	-0.116907	-0.0610994	-0.0419365	-0.000191152	-0.0448225	0.0256995	-0.0657293	0.0723021	-0.108834
18700	Piga	0.142063	0.0992404	1.04497	1.08779	-0.0600968	0.241567	0.611906	0.43993	-0.261136	0.0363283	-0.0387826	0.0839583	0.122054	-0.154885	0.775924	0.872349	0.495574	0.247976	0.458048
18701	Pigf	-0.00381937	0.043231	0.171266	0.124215	0.224241	0.0487011	0.136709	0.193198	-0.0462407	0.0337633	-0.00110511	0.161752	0.00976991	-0.0689033	0.144094	-0.0463843	0.0942875	0.169137	-0.0393346
18703	Pigr	0.217516	-0.251133	-0.545187	-0.0765374	0.252046	0.274271	0.0765341	0.217262	0.328243	0.155175	0.327891	0.0353666	0.172583	0.528527	-0.194877	-0.291748	-0.141258	-0.236045	-0.239556
18704	Pik3c2a	-0.153205	0.250609	-0.116293	-0.520107	0.314711	0.275941	0.14516	0.00815027	0.210203	-0.0790945	-0.113669	-0.083148	-0.0726332	0.0110504	0.203612	-0.190194	-0.185999	-0.0246963	0.122828
18706	Pik3ca	-0.1688	-0.0282193	0.25761	0.117029	0.193107	0.131013	0.0333822	0.0530886	0.0798964	0.0843111	0.0763203	0.00644302	-0.0417091	0.0408655	0.0707543	-0.0380412	0.0160618	0.0438151	-0.0240434
18707	Pik3cd	1.2574	1.00978	0.574141	0.821756	0.45486	0.944758	-0.029742	0.0316276	0.0043853	0.365929	0.53498	-0.152013	-0.0750054	0.0775255	0.488318	0.399387	0.0785395	0.366047	0.381685
18708	Pik3r1	-0.293507	-0.182342	0.946303	0.835137	-0.120763	0.0872097	-0.138817	0.0363459	0.0152957	-0.236784	-0.322567	-0.439181	-0.367779	-0.0400934	0.904664	0.788643	0.494887	0.6043	0.50054
18709	Pik3r2	0.0591599	-0.15849	0.00423354	0.221883	-0.0014116	0.349704	0.0887681	-0.0183131	0.0245619	0.0101899	0.235202	-0.0211	0.0620793	0.0121161	0.0928643	0.104466	-0.0216374	-0.0170038	0.173257
18710	Pik3r3	-0.258315	-0.161415	-0.250154	-0.347055	-0.103892	-0.252011	-0.118254	-0.373289	-0.040872	-0.147342	-0.10143	-0.0132509	-0.227684	-0.142973	-0.329802	-0.373252	-0.179221	-0.224799	-0.184197
18711	Pikfyve	-0.389403	0.189489	0.607473	0.0285818	0.255846	0.278361	0.263906	0.364342	0.275222	0.113086	0.092005	0.0609647	0.216617	0.127162	0.126587	-0.0161725	-0.0597688	-0.0763538	-0.0211373
18712	Pim1	-0.0699838	0.25887	0.482382	0.153528	-0.0885926	0.0865145	-0.210697	-0.608257	0.0690598	0.0687978	0.0727731	-0.160006	-0.648296	0.0998583	0.299697	0.457088	0.285956	0.350388	0.259659
18715	Pim2	-0.334854	0.384524	0.492399	-0.226979	0.111952	0.250191	0.201369	0.201103	0.0522926	0.0221099	0.13237	0.092891	0.114103	0.117105	0.0541686	-0.0356732	-0.063652	-0.0543091	-0.0328321
18718	Pip4k2a	-0.0434493	0.319975	0.163512	-0.199912	0.221666	0.163519	0.109184	-0.133617	-0.0736572	0.0177179	0.127868	0.0683426	-0.221059	0.00715232	0.208162	0.00421427	0.172511	0.167321	0.120721
18720	Pip5k1a	0.0900207	-0.0911765	-0.194988	-0.0137909	-0.0809313	0.111393	0.0385137	0.0133527	-0.031769	-0.0625293	0.0291801	0.0536776	-0.00631076	-0.00803447	-0.00314861	0.0152534	-0.085362	0.0120153	-0.022812
18738	Pitpna	-0.0236424	0.0701561	0.0390103	-0.0547882	-0.0299077	-0.0817426	-0.196333	-0.0949946	-0.227768	-0.030084	-5.03133e-05	-0.0797141	-0.0699117	-0.0728685	-0.157574	-0.15775	-0.0758816	-0.0409546	-0.132491
18739	Pitpnm1	-0.154092	-0.222282	0.132907	0.201097	-0.186987	-0.100239	0.207089	0.28575	0.305046	-0.00986378	-0.08364	0.0822632	0.346698	0.140625	0.153562	0.330686	0.170162	0.0287359	0.21451
18744	Pja1	-0.0560149	-0.086019	-0.21197	-0.181966	-0.150971	-0.173523	-0.246007	0.107435	0.0456323	-0.0332232	-0.160856	-0.16357	0.134459	-0.11466	-0.170929	-0.0531814	-0.158262	-0.088492	-0.143905
18746	Pkm2	-0.0596618	-0.0877924	-0.1812	-0.15307	-0.172543	-0.15262	-0.236575	-0.130843	-0.0523434	-0.0473425	-0.0671316	-0.0677451	-0.0190355	-0.0221952	-0.176377	-0.0511765	-0.0908889	-0.00754749	-0.0645698
18747	Prkaca	0.0955672	-0.166262	0.174777	0.436606	-0.00986068	-0.0598484	0.0496602	0.162914	-0.208889	0.0661201	0.000187808	0.0751529	0.122196	-0.0880114	-0.0498381	0.0261427	0.0101981	-0.0243453	-0.0905559
18749	Prkacb	0.0199252	-0.0989294	-0.0395791	0.0792754	0.016849	-0.106584	-0.162275	-0.244637	-0.0788293	-0.0295795	-0.0345582	-0.053104	-0.0933221	-0.0750871	-0.129021	-0.17545	-0.056995	-0.0198502	0.0222939
18750	Prkca	-0.385077	-0.237415	-0.134812	-0.282473	0.0822219	0.00472711	0.425622	0.14913	-0.146595	-0.0150333	-0.186885	0.239395	-0.0985781	-0.0590289	0.132539	0.0352839	-0.0590728	-0.0536886	-0.115169
18753	Prkcd	-0.279959	0.00795126	0.0408337	-0.247077	-0.237047	-0.140337	-0.188562	-0.126338	-0.0329696	-0.141829	-0.109188	-0.122168	-0.105731	-0.0954639	-0.118994	-0.0237761	-0.0878439	-0.0525986	-0.0983873
18754	Prkce	0.702745	-0.717963	-1.55735	-0.136643	0.241915	0.390679	0.26818	0.337106	0.284483	0.189548	0.231513	0.0869288	0.280716	0.217038	-0.0293494	-0.0817164	-0.188515	-0.2106	-0.0857394
18759	Prkci	-0.167678	-0.0812622	-0.259856	-0.346272	0.0139232	-0.0265401	0.371518	-0.0436654	-0.0410377	-0.0955143	-0.052361	0.324493	-0.0740796	-0.0124678	-0.018674	-0.128112	-0.044495	-0.0656994	-0.0490881
18762	Prkcz	0.121486	-0.0313072	-0.165935	-0.0131411	0.458482	0.523173	0.410442	0.378167	0.351877	0.224317	0.39348	0.112465	0.145749	0.213617	0.245702	0.0115374	0.116009	-0.0522754	0.0132844
18764	Pkd2	-0.0455073	-0.0284866	0.166081	0.149061	0.044333	-0.0952272	0.0154773	-0.249245	0.0584848	0.0618713	-0.0670298	0.00543245	-0.000818678	0.0131301	0.0157918	0.0333301	0.0439893	0.00574697	0.264219
18767	Pkia	-0.415508	0.0472389	0.0431617	-0.419585	-0.00465084	-0.0119479	0.0891251	-0.184613	-0.0632534	-0.0374924	-0.0574162	0.134906	-0.350962	-0.0249661	-0.174212	-0.207054	-0.219681	-0.128432	-0.340561
18769	Pkig	-0.181977	-0.0565962	-0.00757436	-0.132955	-0.238659	-0.0738297	-0.120025	-0.0391718	-0.218219	-0.139845	-0.106037	-0.0497172	-0.0553232	-0.0754379	-0.0980258	0.000787997	-0.130234	-0.0277181	-0.114177
18771	Pknox1	0.0430278	-0.263269	0.0109698	0.317267	0.0568218	-0.0631249	0.341518	0.306088	0.143609	-0.0987638	-0.0676147	0.152496	0.194357	0.100565	0.166797	0.0112117	0.162307	-0.022224	0.0550664
18777	Lypla1	-0.0734028	0.343845	0.296964	-0.120283	0.176281	0.172539	0.171255	0.133505	0.0218865	-0.0341317	0.0647456	0.0577564	-0.0536859	0.0148061	0.088312	-0.122101	-0.0194816	-0.0251865	-0.0988791
18779	Pla2r1	0.17576	-0.0690916	-0.831478	-0.586626	0.0264812	-0.18177	-0.128216	-0.172788	0.100424	0.076682	-0.0109429	-0.031046	0.0951123	0.00694962	-0.393133	-0.342932	-0.222306	-0.295963	-0.125233
18783	Pla2g4a	-0.0268148	0.0508853	0.51395	0.43625	0.106148	0.020793	0.0185589	0.178183	-0.112675	0.0580808	0.0638698	0.106303	-0.0435166	0.107057	0.0748924	0.0268252	0.117969	0.162636	-0.146807
18786	Plaa	0.174689	-0.0851479	-0.161944	0.0978927	-0.302465	-0.318089	-0.306829	-0.326799	-0.24109	-0.216793	-0.165494	-0.110389	-0.18481	-0.222859	-0.23229	-0.146618	-0.0796942	-0.0358506	-0.0903002
18787	Serpine1	-0.127324	-0.105926	-1.09895	-1.12034	0.157567	0.231168	0.446149	-0.732405	0.428749	-0.082393	0.112724	0.368775	-0.616707	0.107009	-0.0937279	-0.333688	-0.212172	-0.171102	0.0219703
18789	Papola	-0.116557	0.0174002	-0.313592	-0.447549	0.0263145	0.382311	0.0280497	0.222739	0.031339	-0.00189004	0.235807	0.0117292	0.120731	0.0133639	-0.110981	-0.139186	-0.257485	-0.127302	-0.212989
18791	Plat	-0.565449	-0.0714483	1.10113	0.607129	-0.243104	-0.119093	0.216218	-0.116858	0.128235	-0.229557	-0.133405	-0.0418518	-0.377589	0.0121366	0.564721	0.578267	0.550408	0.306651	0.30399
18792	Plau	1.96739	1.2763	0.808066	1.49916	0.357398	0.796873	0.248323	0.124687	-0.05627	0.0773043	0.163069	-0.0946274	-0.127556	-0.148303	0.636843	0.35675	0.0030393	0.293893	0.3846
18797	Plcb3	-0.0813732	-0.187258	-0.103639	0.00224573	0.00582081	0.0665503	0.217759	0.106415	0.0943751	0.048661	0.0321736	0.0905703	0.236693	0.122177	0.0148801	0.0577203	-0.0194967	-0.112309	0.145157
18798	Plcb4	-0.247319	-0.169452	-0.602329	-0.680196	-0.0323603	-0.145268	-0.0366117	0.00852262	0.0455661	-0.0792565	-0.170911	0.0376489	0.0138889	-0.105566	-0.233817	-0.280713	-0.25946	-0.159556	-0.228451
18799	Plcd1	-0.170372	-0.172144	0.0923306	0.0941032	0.0208149	-0.0147257	-0.150489	0.577837	0.111124	0.100683	-0.00825037	-0.0794418	0.476947	0.0202832	0.0362379	0.116106	0.0427132	0.107285	-0.0646521
18802	Plcd4	0.175827	0.541966	0.394863	0.0287235	0.124772	-0.030632	-0.165128	-0.200927	0.106832	0.0374392	0.172731	0.0155425	-0.0176468	0.206031	-0.149356	-0.236689	0.0540066	0.0313149	0.033924
18803	Plcg1	-0.137629	-0.124467	0.14174	0.128578	0.0524411	-0.0864086	-0.225475	-0.149233	0.0402165	-0.0502107	-0.0148885	-0.161995	-0.0170305	0.00131794	-0.036083	-0.138735	0.0354372	0.027397	0.0961192
18805	Pld1	0.105255	-0.0712943	0.327405	0.503954	0.119277	0.21433	0.311887	0.153237	0.0770381	-0.0340596	-0.0325756	0.0474901	-0.0907423	-0.0410314	0.375564	0.222228	0.128658	0.111167	0.131585
18806	Pld2	0.0279876	0.144054	-0.230701	-0.346767	-0.151704	0.0658169	-0.154792	-0.167488	0.175918	0.0311351	0.0900105	-0.0548548	-0.0515941	0.142231	-0.199909	-0.0170699	-0.175716	-0.099972	-0.0840154
18807	Pld3	-0.00585831	-0.126561	-0.34962	-0.228917	0.0122373	0.00554173	-0.0132171	0.238689	0.0337764	0.0141895	0.0305048	-0.00732793	0.152047	-0.106174	0.0420953	0.0440475	0.0670584	0.0479845	-0.0445467
18810	Plec1	0.0523864	-0.110133	-0.581936	-0.419417	-0.161544	-0.0864018	-0.203359	-0.31641	0.0730158	-0.106927	-0.0855543	-0.122904	-0.0245417	-0.0747875	-0.0998197	-0.0452036	-0.0989723	-0.0193648	0.192048
18813	Pa2g4	0.047607	-0.0633389	0.399603	0.510549	-0.227143	-0.197183	-0.156649	-0.0760648	-0.148904	-0.0568056	-0.155903	-0.0835491	-0.086483	-0.0844722	-0.0968416	0.073496	-0.0555619	-0.0237418	-0.10726
18822	Plod1	-0.104866	0.294903	0.294504	-0.105265	-0.121906	-0.148367	-0.129224	0.0457157	-0.102031	-0.0707212	-0.189497	-0.168346	-0.173119	-0.275541	0.122481	0.173666	0.0813507	0.0833587	-0.0963546
18823	Plp1	-0.521807	-0.316243	1.20415	0.998588	0.0987282	-0.00192922	0.45379	0.471332	-0.144019	-0.0829538	-0.370641	0.104081	-0.027961	0.0319528	0.673691	0.492009	0.304979	0.323982	0.174398
18824	Plp2	-0.112122	-0.100173	-0.117133	-0.129081	-0.145033	-0.114309	-0.148039	-0.0396094	-0.123684	0.00230213	-0.0486954	0.00146467	-0.020169	-0.0431563	-0.13076	0.0165749	-0.0651463	0.018744	-0.11132
18826	Lcp1	0.656932	0.374348	0.950049	1.23263	0.0636553	0.661636	0.0998228	-0.098712	0.22665	0.078031	0.432532	-0.0739056	-0.291204	0.34698	0.832159	0.846535	0.603055	0.658431	0.639667
18828	Plscr2	-0.204668	-0.101784	0.0571143	-0.0457703	0.0341842	0.0870091	-0.11448	-0.121416	0.0306983	0.00294918	0.0605014	-0.0253056	-0.148379	-0.0156018	0.100342	0.0691075	0.0738347	0.189517	0.0733793
18830	Pltp	0.0476029	-0.213972	-0.402759	-0.141184	-0.205159	-0.0946525	-0.142967	-0.0583712	-0.0184719	-0.0959423	-0.125875	-0.139665	-0.108887	-0.0685058	-0.0183397	0.0908766	-0.0495621	-0.0150381	-0.0688555
18845	Plxna2	0.302974	0.398173	0.120995	0.0257962	-0.00574922	0.251831	-0.496799	-0.219756	0.185713	-0.00945323	0.183503	-0.284665	-0.354145	0.0729043	-0.0670109	-0.0707149	-0.135339	0.145123	-0.2014
18846	Plxna3	-0.114632	-0.16442	0.180512	0.2303	0.0663293	-0.0368743	-0.00170164	-0.0488952	0.117606	0.0191694	-0.109114	-0.166307	-0.0356308	0.0428102	0.0518599	0.00469998	-0.0203796	-0.112745	0.0651243
18854	Pml	0.086886	-0.036788	-0.391599	-0.267925	-0.0740583	-0.0664995	-0.0869583	-0.157423	0.0908212	0.00205361	0.120522	-0.0604934	0.0563105	0.0396299	-0.0824149	-0.00630305	0.104607	-0.05595	0.131318
18858	Pmp22	0.0324009	-0.168289	-0.975747	-0.775057	0.864452	1.92973	0.0399362	-0.492433	-0.104838	0.256955	1.69998	-0.143425	-0.5618	-0.0760372	-0.32606	-0.933558	-0.555815	-0.509421	-0.395427
18861	Pms2	-0.0454055	0.0770937	0.183939	0.0614403	-0.0193014	-0.0237088	0.0162691	-0.296359	0.0270906	-0.0511668	0.00752545	0.0685704	0.00340805	0.017902	-0.144504	-0.176369	-0.113269	-0.0922024	0.155264
18938	Ppp1r14b	0.0387311	-0.0658921	0.0222953	0.126919	-0.179734	-0.156077	-0.2333	-0.0263476	-0.124456	-0.125107	0.00361624	-0.109058	-0.0624051	-0.089391	-0.109825	-0.0551975	0.0498687	0.0144172	-0.145883
18949	Pnn	0.0787478	-0.0196643	0.0292808	0.127693	0.0663388	0.0526338	0.196087	0.0630653	0.275205	0.0381815	0.120794	0.134831	0.212003	0.179872	0.0245623	-0.003595	0.0927222	-0.0366935	0.1735
18950	Pnp1	0.0426632	-0.0362721	-0.179125	-0.100189	0.0426584	-0.0752279	-0.0304092	0.0259407	0.0507914	-0.00270032	0.093783	0.000111516	0.0482658	0.0364349	-0.0555106	-0.100869	0.1135	-0.0249899	-0.0331855
18968	Pola1	0.0636636	0.0801206	0.00753898	-0.00891802	-0.253499	-0.251293	0.0593553	-0.275795	0.00596269	-0.163637	-0.206573	0.0106551	-0.152728	-0.168718	-0.181423	-0.0915601	-0.136703	-0.230123	-0.0583558
18969	Pola2	-0.107116	-0.0649633	0.196166	0.154014	-0.179718	-0.157735	-0.0887796	0.0792321	0.13338	-0.101472	-0.0281838	-0.0807326	0.0559604	0.0293067	0.0442018	0.122448	0.173753	0.0522489	0.0209302
18970	Polb	0.0254169	0.115837	0.314846	0.224426	0.166131	0.0896104	0.00660906	0.254273	0.0461123	0.0515087	0.0474454	0.0320286	0.0743477	0.000437742	0.13474	0.0201174	0.092575	0.160159	-0.0451857
18971	Pold1	0.0692388	0.0141949	0.0687687	0.123813	-0.309455	-0.296174	-0.0553092	-0.242799	0.123447	-0.146823	-0.0163655	-0.0165234	0.0864857	0.0320211	-0.100751	0.0618808	0.179057	-0.0619654	0.228533
18972	Pold2	-0.0135035	0.0839553	0.097202	-0.000256729	-0.278179	-0.368962	-0.329218	-0.0783699	-0.156385	-0.0362087	-0.108469	-0.0201287	0.0551047	-0.105356	-0.173122	0.0688483	0.0873706	0.135968	-0.0396475
18973	Pole	-0.0765705	-0.0171408	0.127572	0.0681426	-0.0659896	-0.106563	0.064322	-0.00771502	0.0820992	0.0106896	0.10205	0.181659	0.0380623	0.0900868	-0.0718941	0.00478516	0.136719	0.045443	-0.0261167
18974	Pole2	-0.238781	0.247547	0.378553	-0.107774	-0.203413	-0.0281629	0.173204	-0.123863	-0.204282	-0.217324	0.105779	0.0853548	-0.13545	-0.0128017	-0.12989	-0.143802	0.00405185	-0.217739	-0.141478
18975	Polg	-0.113351	0.018445	0.296997	0.165201	-0.115823	-0.220866	-0.243821	-0.350577	-0.126013	-0.00422301	-0.119354	-0.104225	-0.0512621	-0.178349	-0.101363	0.0102373	0.000149162	0.0382337	0.197952
18976	Pomc	0.139466	-0.122405	-0.367173	-0.105302	-0.789458	-0.340992	-0.601332	-0.528506	-0.0796941	-0.244822	-0.132456	-0.296759	-0.304394	-0.217705	-0.391424	0.153213	-0.182888	-0.0868505	-0.167311
18983	Cnot7	-0.0515469	-0.150836	-0.0881704	0.0111187	0.0635368	0.063381	0.187849	0.117572	0.0163149	-0.0442446	-0.0873647	0.193594	-0.00992427	-0.0426753	-0.0550357	-0.162817	-0.205781	-0.0492912	-0.182532
18984	Por	0.179562	-0.035811	-0.306888	-0.0915153	0.0359126	-0.0456503	0.0144435	0.150121	-0.0502397	-0.0172227	-0.022385	0.00436908	0.174116	-0.0319772	-0.0519725	-0.105108	-0.0287072	-0.0620469	-0.0279765
18986	Pou2f1	-0.182308	-0.135173	-0.0460232	-0.0931575	0.0990455	0.113733	0.090112	0.128701	0.035878	-0.072678	0.0370589	-0.0402633	0.0281079	0.184078	0.118864	-0.0528596	0.04219	-0.0115115	0.018271
19009	Pou6f1	0.0209392	0.0389219	-0.0432469	-0.0612296	0.289235	0.130645	0.113102	-0.139697	0.167193	0.181405	0.180306	0.0766196	0.0609479	0.230984	-0.0369425	-0.144773	0.0127187	-0.073425	0.163703
19012	Ppap2a	-0.144859	-0.0622807	0.111858	0.0292795	-0.15062	0.0313495	-0.173754	-0.186939	-0.3492	-0.0124914	-0.157828	-0.178417	-0.310354	-0.311542	0.0671284	0.205257	-0.122049	0.0624653	-0.0562867
19013	Ppara	0.118012	0.0452558	-0.0737011	-0.000944649	0.413264	0.488891	0.28263	0.324067	0.150974	-0.131135	0.17444	-0.0102992	0.18359	-0.217527	0.280582	-0.263816	-0.0338689	-0.0123467	0.140105
19015	Ppard	0.152235	-0.168177	-0.15606	0.164351	0.0740401	0.131045	0.238516	-0.110462	0.0777774	0.124152	0.150146	0.16465	0.116283	0.0552438	0.138882	0.188994	0.157983	0.0650158	0.365627
19016	Pparg	0.0494596	0.291267	2.03454	1.79273	0.0511385	0.355111	0.365436	-0.025528	-0.181829	-0.125951	-0.202133	-0.00137182	-0.52208	-0.0911576	1.18264	1.00555	0.625392	0.815827	0.686084
19018	Scand1	0.0556055	-0.116006	-0.149096	0.0225155	0.214347	0.427708	0.600429	0.155113	-0.0717325	0.0354958	0.405836	0.357971	0.220905	0.382881	-0.0889048	-0.267756	-0.110777	-0.331363	-0.0231123
19024	Ppfibp2	0.0167614	-0.187637	-0.842933	-0.638534	0.206308	0.027551	-0.165988	-0.069906	0.0858301	0.0882595	0.17653	0.00651934	-0.0451133	0.275535	-0.299326	-0.417375	-0.150347	-0.126819	-0.274533
19025	Ctsa	-0.0156744	-0.0490657	-0.104053	-0.0706622	0.102851	0.0810952	0.000771858	0.0992723	-0.015208	0.0419278	0.0792565	0.0239212	0.0394904	0.0879041	-0.0291257	-0.0900491	-0.0309643	-0.00597628	-0.0889076
19027	Sypl	0.118847	0.110809	0.0333021	0.0413401	0.108596	-0.118174	-0.0208441	0.153424	0.068928	-0.0447374	-0.0622455	0.143118	0.0550725	-0.0193643	-0.00697158	-0.160305	0.0489574	0.156991	-0.105323
19035	Ppib	0.00910671	-0.0223213	-0.0952075	-0.0637795	-0.238442	-0.160731	-0.11607	0.0773557	-0.0991073	-0.101397	-0.156047	-0.111888	0.00624722	-0.153106	-0.0704383	0.0666061	-0.0657546	-0.0662564	-0.141547
[truncated: 9,973 more rows]

## Sheet: E2 targets
Gene_name	E2 effect	E2 effect in absence of FOXL2
Angpt2	1.23477	1.9521
Cbs	2.09594	1.32509
[truncated: 39 more rows]

## Sheet: E2 targets (no FOXL2)
Gene_name	E2 effect	E2 effect in absence of FOXL2
[truncated: 27 more rows]

[truncated: 1 more sheets: Source data for figure 4C]
